# Supplementary material for: Methylome analysis of FTLD patients with TDP-43 pathology identifies epigenetic signatures specific to pathological subtypes
Source: Mol Neurodegener. 2025 Jul 6;20:80. doi: 10.1186/s13024-025-00869-2 (PMC12232778; doi:10.1186/s13024-025-00869-2)
Supplement: Supplementary file 2 — Supplementary Material 2 [file 13024_2025_869_MOESM2_ESM.xlsx]

## Sheet: Supp Table 1
Supplementary Table 1. Overview of samples excluded from the study. Half-integer values reflect a sample that is removed for two reasons. aGenotype Discrepancy=SNP comparisons between samples are discrepant. bPCA Tissue Discrepancy=PCA of methylation suggests sample tissue of origin is incorrect. cSex Discrepancy=RRBS sex check does not match reported sex. dEthnic Stratification=Sample does not m…
Group	Tissue	Genotype discrepancya	PCA outlier	PCA tissue discrepancyb	Sex discrepancyc	Ethnic stratificationd	Familial stratification e	Total removed
Control	FCX	0	0	0	0	3	0	3
	CER	0	0	1	0	3	0	4
TDP-A	FCX	0	0	0	0	0	0	0
	CER	1	0	0	0	0	0	1
TDP-B	FCX	1	0	0	0	0	0	1
	CER	0.5	0	3	0.5	0	0	4
TDP-C	FCX	0	0	0	0	0	0	0
	CER	0	0	2	0	0	0	2
TDP-GRN	FCX	0	0	0	0.5	0	4.5	5
	CER	0	0.5	0	0.5	0	4	5
TDP-C9	FCX	0	0	0	0	0	0	0
	CER	0	0	0	0	0	0	0

## Sheet: Supp Table 2
Supplementary Table 2. CpG analyses results from frontal cortex. List of significantly differentially methylated CpG sites from all analyses in FCX. aChr = Chromosome; bGRCh38 assembly; cFC = Fold change; dFDR = False discovery rate; eNearest gene according to GENCODE v44; fOverlap based on genomic position and group; gBased on the annotatr R package. Shore = ± 2kb from an Island. Shelf = ± 2kb f…
Chra	Locus startb	Locus endb	logFCc	Pvalue	FDRd	Brain region	Annotated genee	Genomic context	Group	Multiple groupsf	Identified in CERf	CpG island contextg	FANTOM5 Enhancersg
chr1	924739	924740	0.714034	0.023501	0.0425793	FCX	SAMD11	Promoter	TDP-A	No	No	Island	No
chr1	939289	939290	0.708876	0.0245516	0.0435009	FCX	SAMD11	Gene body	TDP-A	No	No	Shore	No
chr1	970970	970971	-1.5874	0.00311528	0.0277785	FCX	PLEKHN1	Gene body	TDP-GRN	No	No	Island	No
chr1	979137	979138	-1.47825	0.0102758	0.0427805	FCX	PERM1	Gene body	TDP-GRN	No	No	Island	No
chr1	1000315	1000316	-0.647074	0.00476859	0.0299832	FCX	ISG15,HES4	Promoter	TDP-C	No	No	Island	No
chr1	1000343	1000344	0.717077	0.0120936	0.0452088	FCX	ISG15,HES4	Promoter	TDP-B	No	No	Island	No
chr1	1000525	1000526	-0.741944	0.0115348	0.044915	FCX	ISG15,HES4	Promoter	TDP-GRN	No	No	Island	No
chr1	1035941	1035942	-0.76036	0.00466176	0.0216432	FCX	AGRN	Gene body	TDP-A	TDP-A,ABC	No	Shore	No
chr1	1035941	1035942	-0.715018	0.00363728	0.0136238	FCX	AGRN	Gene body	ABC	TDP-A,ABC	No	Shore	No
chr1	1040131	1040132	0.706469	0.0101232	0.0450749	FCX	AGRN	Gene body	TDP-C9	No	No	Island	No
chr1	1063195	1063196	1.19136	0.00231116	0.0261602	FCX	LOC100288175	Gene body	TDP-GRN	No	No	Shore	No
chr1	1064508	1064509	1.31676	5.05011e-05	0.0061992	FCX	LOC100288175	Gene body	TDP-C	TDP-C,TDP-C9	No	Island	No
chr1	1064508	1064509	1.2636	5.71014e-05	0.0106629	FCX	LOC100288175	Gene body	TDP-C9	TDP-C,TDP-C9	No	Island	No
chr1	1072088	1072089	0.875243	0.0101564	0.0426364	FCX	RNF223	Gene body	TDP-GRN	No	No	Island	No
chr1	1072247	1072248	1.11621	0.00457852	0.0321583	FCX	RNF223	Gene body	TDP-GRN	No	No	Island	No
chr1	1072252	1072253	-0.988562	0.00556645	0.0338766	FCX	RNF223	Gene body	TDP-GRN	No	No	Island	No
chr1	1074166	1074167	-1.12825	0.00336612	0.0283805	FCX	RNF223	5'-UTR	TDP-GRN	No	No	Shore	No
chr1	1110697	1110698	-0.828535	0.012684	0.0465156	FCX	C1orf159	Gene body	TDP-B	No	No	Island	No
chr1	1110739	1110740	-1.37143	0.000277355	0.0135759	FCX	C1orf159	Gene body	TDP-B	No	No	Island	No
chr1	1116807	1116808	0.945518	2.39236e-07	0.000424166	FCX	C1orf159	Promoter	TDP-C	No	No	Island	No
chr1	1167632	1167633	1.10952	0.000552623	0.0113532	FCX	MIR200A	Promoter	TDP-A	No	No	Shelf	No
chr1	1167768	1167769	-1.31454	0.0130065	0.0470883	FCX	MIR200A	Promoter	TDP-B	No	No	Shelf	No
chr1	1173773	1173774	-1.99213	0.00109796	0.021473	FCX	TTLL10	Promoter	TDP-GRN	No	No	Shore	No
chr1	1174106	1174107	-1.42785	0.00539726	0.0337436	FCX	TTLL10	Gene body	TDP-GRN	No	No	Island	No
chr1	1185502	1185503	0.811606	0.0103573	0.0289842	FCX	TTLL10	3'-UTR	TDP-A	No	No	Deep sea	No
chr1	1220963	1220964	-0.778458	0.00884499	0.0272727	FCX	SDF4	Promoter	TDP-A	No	No	Shore	No
chr1	1232385	1232386	0.941474	0.00212894	0.0173634	FCX	SDF4,B3GALT6	Promoter, Gene body	TDP-A	No	No	Island	No
chr1	1243042	1243043	1.97939	0.000500432	0.0153243	FCX	C1QTNF12	Gene body	TDP-B	No	No	Shore	No
chr1	1244422	1244423	1.12733	0.00973595	0.0400972	FCX	C1QTNF12	Promoter	TDP-C	No	No	Shore	No
chr1	1245829	1245830	-0.868371	0.013687	0.0472609	FCX	C1QTNF12	Gene body	TDP-C	No	No	Shore	No
chr1	1282013	1282014	-1.02353	0.00213119	0.028655	FCX	SCNN1D	Promoter	TDP-C9	No	No	Deep sea	No
chr1	1287925	1287926	1.55449	0.000469004	0.0153243	FCX	SCNN1D	Gene body	TDP-B	No	No	Island	No
chr1	1294158	1294159	-1.17334	0.00600226	0.0235452	FCX	ACAP3	Gene body	TDP-A	No	No	Island	No
chr1	1300233	1300234	0.852182	0.00933288	0.0278419	FCX	ACAP3	Promoter	TDP-A	No	No	Shore	No
chr1	1308886	1308887	0.721888	0.0123194	0.0480021	FCX	PUSL1,ACAP3	Promoter	TDP-C9	No	No	Island	No
chr1	1336562	1336563	1.58065	0.00161052	0.0192935	FCX	DVL1	Gene body	TDP-C	No	No	Island	No
chr1	1336568	1336569	-0.910245	0.00859079	0.0416925	FCX	DVL1	Gene body	TDP-C9	No	No	Island	No
chr1	1336608	1336609	-0.811997	0.00426091	0.0209109	FCX	DVL1	Gene body	TDP-A	No	No	Island	No
chr1	1347360	1347361	1.09106	0.00124743	0.0222948	FCX	DVL1	Gene body	TDP-GRN	No	No	Shore	No
chr1	1347448	1347449	-0.75536	0.0141749	0.0497394	FCX	DVL1	Gene body	TDP-GRN	No	No	Shore	No
chr1	1357709	1357710	0.826513	0.0030694	0.0304872	FCX	MXRA8	Gene body	TDP-C9	No	No	Shore	No
chr1	1386406	1386407	-1.8118	0.0017707	0.0243109	FCX	CCNL2	3'-UTR	TDP-GRN	No	No	Shore	No
chr1	1398852	1398853	-0.900278	0.0118523	0.0309599	FCX	MRPL20-AS1,CCNL2	Promoter	TDP-A	No	No	Island	No
chr1	1420578	1420579	-1.79521	0.000608337	0.0130737	FCX	ANKRD65	Gene body	TDP-C	No	No	Island	No
chr1	1435946	1435947	-1.24152	0.00108273	0.0182981	FCX	VWA1	Gene body	TDP-B	No	No	Island	No
chr1	1462573	1462574	-0.861738	0.00678587	0.0242556	FCX	ATAD3C	Gene body	TDP-A	No	No	Shore	No
chr1	1481959	1481960	1.40431	2.64648e-05	0.00555319	FCX	ATAD3B	Gene body	TDP-C	No	No	Island	No
chr1	1514485	1514486	-0.961581	0.00568879	0.0325043	FCX	ATAD3A	Gene body	TDP-C	No	No	Shore	No
chr1	1575026	1575027	0.601903	0.00841096	0.0266612	FCX	SSU72	Promoter	TDP-A	No	No	Island	No
chr1	1631922	1631923	-1.50921	0.00283727	0.0275237	FCX	MMP23B	Promoter	TDP-GRN	No	No	Island	No
chr1	1759002	1759003	0.865115	0.00216576	0.021512	FCX	NADK	Promoter	TDP-C	TDP-C,ABC	No	Shore	No
chr1	1759002	1759003	0.57727	0.0139312	0.0300436	FCX	NADK	Promoter	ABC	TDP-C,ABC	No	Shore	No
chr1	1759026	1759027	0.750606	0.000580745	0.0127119	FCX	NADK	Promoter	TDP-C	No	No	Shore	No
chr1	1918824	1918825	0.861265	0.00641583	0.0369485	FCX	TMEM52	Promoter	TDP-C9	No	No	Island	No
chr1	1924634	1924635	-1.24845	0.000277924	0.0171938	FCX	CFAP74	Gene body	TDP-GRN	No	No	Shelf	No
chr1	1928102	1928103	-0.980794	0.00250156	0.0243679	FCX	CFAP74	Promoter	TDP-B	No	No	Shore	No
chr1	1943403	1943404	2.37293	0.000742354	0.0194977	FCX	CFAP74	Gene body	TDP-GRN	No	No	Island	No
chr1	1947689	1947690	0.97402	0.0105013	0.0455163	FCX	CFAP74	Gene body	TDP-C9	No	No	Shelf	No
chr1	1966329	1966330	-0.930776	0.00753955	0.0363396	FCX	CFAP74	Gene body	TDP-B	No	No	Island	No
chr1	1975020	1975021	1.14197	0.00627359	0.0369485	FCX	CFAP74	Gene body	TDP-C9	No	No	Shelf	No
chr1	2019080	2019081	-1.01616	0.0118867	0.0475717	FCX	GABRD	Promoter	TDP-C9	No	No	Island	No
chr1	2093976	2093977	1.17488	0.000953314	0.013235	FCX	PRKCZ	Gene body	TDP-A	No	No	Island	No
chr1	2093977	2093978	-1.20402	0.00638247	0.0353867	FCX	PRKCZ	Gene body	TDP-GRN	No	No	Island	No
chr1	2200748	2200749	1.38199	0.000151204	0.014705	FCX	FAAP20	Promoter	TDP-C9	No	No	Shelf	No
chr1	2212530	2212531	1.12446	0.00474245	0.0341232	FCX	FAAP20	Gene body	TDP-C9	No	No	Shore	No
chr1	2237807	2237808	-0.873254	0.0024982	0.0243679	FCX	SKI	Gene body	TDP-B	No	No	Deep sea	No
chr1	2272106	2272107	0.984929	0.0119388	0.047631	FCX	SKI	Gene body	TDP-C9	No	No	Deep sea	No
chr1	2322410	2322411	0.938676	0.00181675	0.0199449	FCX	MORN1	Gene body	TDP-C	No	No	Island	No
chr1	2343397	2343398	-0.996934	0.00360224	0.0274122	FCX	MORN1	Gene body	TDP-B	TDP-B,TDP-C	No	Shore	No
chr1	2343397	2343398	-0.784731	0.0146577	0.0487582	FCX	MORN1	Gene body	TDP-C	TDP-B,TDP-C	No	Shore	No
chr1	2347995	2347996	1.28796	0.00277195	0.0274333	FCX	MORN1	Gene body	TDP-GRN	No	No	Shelf	No
chr1	2426403	2426404	-1.9726	0.000356983	0.017601	FCX	PLCH2	Gene body	TDP-GRN	No	No	Shelf	No
chr1	2434052	2434053	1.1458	0.0120433	0.0446712	FCX	PLCH2	Gene body	TDP-C	No	No	Island	No
chr1	2446532	2446533	0.949791	3.46407e-05	0.00555319	FCX	PLCH2	Gene body	TDP-C	No	No	Shelf	No
chr1	2448161	2448162	0.671515	0.0243136	0.0433161	FCX	PLCH2	Gene body	TDP-A	No	No	Shelf	No
chr1	2800115	2800116	-1.1663	0.00192226	0.0224688	FCX	TTC34	Gene body	TDP-B	No	No	Shore	No
chr1	2802138	2802139	0.730061	0.00183465	0.0200792	FCX	TTC34	Promoter	TDP-C	No	No	Shore	No
chr1	3064343	3064344	1.03694	0.00481576	0.0327394	FCX	PRDM16-DT	Promoter	TDP-GRN	No	No	Shore	No
chr1	3069955	3069956	-0.748128	0.000554397	0.0158354	FCX	PRDM16	Gene body	TDP-B	No	No	Island	No
chr1	3070458	3070459	-0.649126	0.00100127	0.013302	FCX	PRDM16	Gene body	TDP-A	No	No	Island	No
chr1	3079027	3079028	-0.652537	0.0322427	0.0497763	FCX	PRDM16	Gene body	TDP-A	No	No	Shore	No
chr1	3080122	3080123	-1.03673	0.00629525	0.0369485	FCX	PRDM16	Gene body	TDP-C9	No	No	Shore	No
chr1	3080396	3080397	-0.935642	0.0106339	0.0455163	FCX	PRDM16	Gene body	TDP-C9	No	No	Shore	No
chr1	3110883	3110884	1.05501	0.000148215	0.00922053	FCX	PRDM16	Gene body	TDP-C	No	No	Shore	No
chr1	3135062	3135063	-0.85682	0.00743623	0.0363052	FCX	PRDM16	Gene body	TDP-B	No	No	Deep sea	No
chr1	3160930	3160931	-0.710386	0.00368989	0.0201212	FCX	PRDM16	Gene body	TDP-A	No	No	Shelf	No
chr1	3238889	3238890	-1.03889	0.0246177	0.043584	FCX	PRDM16	Gene body	TDP-A	No	No	Shore	No
chr1	3258772	3258773	-0.803952	0.00182559	0.0247742	FCX	PRDM16	Gene body	TDP-GRN	No	No	Deep sea	No
chr1	3296482	3296483	-0.92514	0.00657634	0.0240755	FCX	PRDM16	Gene body	TDP-A	No	No	Deep sea	No
chr1	3322319	3322320	0.858502	0.000356498	0.017601	FCX	PRDM16	Gene body	TDP-GRN	No	No	Shore	No
chr1	3352163	3352164	-0.771226	0.0151617	0.0345378	FCX	PRDM16	Gene body	TDP-A	No	No	Deep sea	No
chr1	3393748	3393749	1.14254	0.00326026	0.0253251	FCX	PRDM16	Gene body	TDP-C	No	No	Island	No
chr1	3394626	3394627	-0.74849	0.0153835	0.0346605	FCX	PRDM16	Gene body	TDP-A	No	No	Shore	No
chr1	3415436	3415437	-0.953546	0.011274	0.0302628	FCX	PRDM16	Gene body	TDP-A	No	No	Island	No
chr1	3460818	3460819	-0.971285	0.00484658	0.0307185	FCX	ARHGEF16	Gene body	TDP-B	No	No	Deep sea	Yes
chr1	3473443	3473444	-1.39194	0.00850974	0.0397042	FCX	ARHGEF16	Gene body	TDP-GRN	No	No	Deep sea	No
chr1	3531352	3531353	1.10418	0.000269165	0.00981976	FCX	MEGF6	5'-UTR	TDP-C	No	No	Island	No
chr1	3540348	3540349	-0.732541	0.00657069	0.0240755	FCX	MEGF6	Gene body	TDP-A	TDP-A,TDP-C9	No	Shelf	No
chr1	3540348	3540349	-0.791861	0.00767926	0.0403059	FCX	MEGF6	Gene body	TDP-C9	TDP-A,TDP-C9	No	Shelf	No
chr1	3540428	3540429	-0.91386	0.00282969	0.0186147	FCX	MEGF6	Gene body	TDP-A	No	No	Shelf	No
chr1	3543596	3543597	-1.07291	0.00558734	0.0229224	FCX	MEGF6	Gene body	TDP-A	No	No	Island	Yes
chr1	3624994	3624995	1.24432	0.00249688	0.026653	FCX	TPRG1L	Promoter	TDP-GRN	No	No	Island	No
chr1	3651319	3651320	-0.834237	0.0060013	0.0365197	FCX	WRAP73	Gene body	TDP-C9	No	No	Island	No
chr1	3707917	3707918	-0.909071	0.000753039	0.016645	FCX	TP73	Gene body	TDP-B	TDP-B,TDP-C9	No	Shore	No
chr1	3707917	3707918	-0.739135	0.00159638	0.0277421	FCX	TP73	Gene body	TDP-C9	TDP-B,TDP-C9	No	Shore	No
chr1	3715005	3715006	0.71537	0.0318824	0.0495803	FCX	TP73	Gene body	TDP-A	No	No	Shelf	No
chr1	3727186	3727187	-0.955226	0.00419027	0.0286367	FCX	TP73	Promoter	TDP-C	No	No	Deep sea	No
chr1	3727647	3727648	0.918857	0.00262311	0.0269003	FCX	TP73	Gene body	TDP-GRN	No	No	Deep sea	No
chr1	3742157	3742158	0.647803	0.0318266	0.0495162	FCX	TP73-AS1	Gene body	TDP-A	No	No	Deep sea	No
chr1	3742194	3742195	0.76891	0.0057062	0.0230972	FCX	TP73-AS1	Gene body	TDP-A	No	No	Deep sea	No
chr1	3742217	3742218	0.796357	0.0179031	0.0374238	FCX	TP73-AS1	Gene body	TDP-A	No	No	Deep sea	No
chr1	3858197	3858198	-1.1442	0.00461247	0.0322182	FCX	CEP104,DFFB	Promoter, Gene body	TDP-GRN	No	No	Shore	No
chr1	3954981	3954982	0.794459	0.00868178	0.0384415	FCX	LINC01346	Gene body	TDP-C	No	No	Deep sea	No
chr1	4668755	4668756	2.38673	0.010877	0.0426658	FCX	AJAP1	Gene body	TDP-C	No	No	Shore	No
chr1	4711893	4711894	1.32217	0.000579471	0.0162162	FCX	AJAP1	Gene body	TDP-B	TDP-B,TDP-C9	No	Island	No
chr1	4711893	4711894	1.1654	0.00112399	0.0243467	FCX	AJAP1	Gene body	TDP-C9	TDP-B,TDP-C9	No	Island	No
chr1	4734824	4734825	-0.752971	0.0311824	0.0489619	FCX	AJAP1	Gene body	TDP-A	No	No	Deep sea	No
chr1	4734862	4734863	-0.714401	0.00229512	0.0176086	FCX	AJAP1	Gene body	TDP-A	No	No	Deep sea	No
chr1	5991233	5991234	-1.39242	0.00139298	0.0203699	FCX	KCNAB2,NPHP4	Promoter, Gene body	TDP-B	No	No	Shore	No
chr1	5992653	5992654	1.52349	0.000185243	0.0159382	FCX	KCNAB2,NPHP4	Promoter	TDP-GRN	No	No	Island	No
chr1	6026432	6026433	0.727705	0.0115836	0.0439223	FCX	KCNAB2	Promoter	TDP-C	No	No	Island	No
chr1	6061099	6061100	0.9188	0.00556648	0.0229224	FCX	KCNAB2	Gene body	TDP-A	TDP-A,TDP-C	No	Deep sea	No
chr1	6061099	6061100	0.997077	0.00164995	0.0196315	FCX	KCNAB2	Gene body	TDP-C	TDP-A,TDP-C	No	Deep sea	No
chr1	6080629	6080630	-0.875533	0.00769605	0.025511	FCX	KCNAB2	Gene body	TDP-A	No	No	Deep sea	No
chr1	6110026	6110027	0.847576	0.0132059	0.0492445	FCX	CHD5	Gene body	TDP-C9	No	No	Deep sea	No
chr1	6160993	6160994	-1.45453	5.69598e-05	0.0061992	FCX	CHD5,RPL22	Gene body	TDP-C	No	No	Deep sea	No
chr1	6244361	6244362	1.18727	0.00644003	0.0239783	FCX	HES3	5'-UTR	TDP-A	No	No	Shore	No
chr1	6259995	6259996	-3.22302	0.0133997	0.0476502	FCX	GPR153	Gene body	TDP-B	No	No	Shore	Yes
chr1	6451891	6451892	-1.27555	7.13284e-05	0.0147481	FCX	ESPN	Gene body	TDP-GRN	No	No	Island	No
chr1	6451937	6451938	-0.991081	0.00822398	0.0379835	FCX	ESPN	Gene body	TDP-B	TDP-B,TDP-GRN	No	Island	No
chr1	6451937	6451938	-1.12868	0.00640331	0.0354222	FCX	ESPN	Gene body	TDP-GRN	TDP-B,TDP-GRN	No	Island	No
chr1	6455854	6455855	0.679843	0.00248784	0.0290767	FCX	ESPN	Gene body	TDP-C9	No	No	Island	No
chr1	6474034	6474035	1.83338	3.56048e-05	0.00555319	FCX	PLEKHG5	Gene body	TDP-C	No	No	Shelf	No
chr1	6506411	6506412	0.879295	0.00399431	0.0204044	FCX	PLEKHG5	Promoter	TDP-A	No	No	Deep sea	Yes
chr1	6506499	6506500	1.05538	0.00423846	0.0289414	FCX	PLEKHG5	Promoter	TDP-B	No	No	Deep sea	Yes
chr1	6651954	6651955	-1.08717	0.0035047	0.0273366	FCX	DNAJC11	Gene body	TDP-B	No	No	Deep sea	No
chr1	7334603	7334604	-0.930545	0.00166448	0.0196605	FCX	CAMTA1	Gene body	TDP-C	No	No	Deep sea	No
chr1	7534373	7534374	0.712175	0.00289386	0.030259	FCX	CAMTA1	Gene body	TDP-C9	No	No	Deep sea	No
chr1	7570361	7570362	1.30383	0.00128889	0.0174079	FCX	CAMTA1	Gene body	TDP-C	No	No	Deep sea	No
chr1	8369905	8369906	-1.04471	0.0129408	0.0477794	FCX	RERE	Gene body	TDP-GRN	No	No	Deep sea	No
chr1	8661481	8661482	0.921981	0.00269057	0.027178	FCX	RERE	Gene body	TDP-GRN	No	No	Deep sea	No
chr1	8878748	8878749	-0.62919	0.00460365	0.0215004	FCX	ENO1-AS1,ENO1	Promoter	TDP-A	No	No	Island	No
chr1	9008117	9008118	-1.20812	0.00105656	0.0182981	FCX	SLC2A7	Gene body	TDP-B	No	No	Deep sea	No
chr1	9039313	9039314	1.03367	0.00318625	0.0277785	FCX	SLC2A5	Gene body	TDP-GRN	No	No	Island	No
chr1	9039709	9039710	1.04434	0.00360693	0.0290928	FCX	SLC2A5	Gene body	TDP-GRN	No	No	Island	No
chr1	9071946	9071947	1.27578	0.00379497	0.0273394	FCX	SLC2A5	Promoter	TDP-C	No	No	Deep sea	No
chr1	9239919	9239920	1.0871	0.00226403	0.0218084	FCX	H6PD	5'-UTR	TDP-C	TDP-C,TDP-GRN	No	Deep sea	No
chr1	9239919	9239920	1.08182	0.00993035	0.042324	FCX	H6PD	5'-UTR	TDP-GRN	TDP-C,TDP-GRN	No	Deep sea	No
chr1	9239928	9239929	0.899362	0.0110593	0.0429032	FCX	H6PD	5'-UTR	TDP-C	No	No	Deep sea	No
chr1	9323092	9323093	0.619899	0.0299155	0.0479918	FCX	SPSB1	Gene body	TDP-A	No	No	Deep sea	No
chr1	9323099	9323100	0.871392	0.00605089	0.0236444	FCX	SPSB1	Gene body	TDP-A	No	No	Deep sea	No
chr1	9323100	9323101	0.842032	0.00334877	0.0198072	FCX	SPSB1	Gene body	TDP-A	No	No	Deep sea	No
chr1	9323111	9323112	0.669219	0.0278781	0.0463369	FCX	SPSB1	Gene body	TDP-A	No	No	Deep sea	No
chr1	9354263	9354264	1.08301	0.00250153	0.0180161	FCX	SPSB1	Gene body	TDP-A	No	No	Shore	No
chr1	9943150	9943151	-1.1038	0.00434964	0.0338088	FCX	NMNAT1,LZIC	Promoter	TDP-C9	No	No	Island	No
chr1	10650751	10650752	-0.897336	0.00286408	0.0187683	FCX	CASZ1	Gene body	TDP-A	No	No	Shelf	No
chr1	10664489	10664490	1.0478	0.0014967	0.0275244	FCX	CASZ1	Gene body	TDP-C9	No	No	Shore	No
chr1	10666596	10666597	-0.97342	0.00972976	0.0418955	FCX	CASZ1	Gene body	TDP-GRN	No	No	Shore	No
chr1	10709792	10709793	-0.937926	0.0077306	0.0403803	FCX	CASZ1	Gene body	TDP-C9	No	No	Deep sea	No
chr1	10729437	10729438	-1.2518	0.00100286	0.02381	FCX	CASZ1	Gene body	TDP-C9	No	No	Deep sea	No
chr1	10751752	10751753	0.892069	0.00040267	0.0107536	FCX	CASZ1	Gene body	TDP-A	No	No	Deep sea	No
chr1	11536913	11536914	1.11037	0.00364889	0.0318675	FCX	DISP3	3'-UTR	TDP-C9	No	No	Shore	No
chr1	11648234	11648235	-1.06081	0.0010504	0.0239715	FCX	FBXO2	3'-UTR	TDP-C9	No	No	Shore	No
chr1	11648791	11648792	-0.734282	0.00893326	0.0273712	FCX	FBXO2	Gene body	TDP-A	No	No	Island	No
chr1	11692366	11692367	-0.622874	0.00838117	0.0266396	FCX	MAD2L2,DRAXIN	Promoter, Gene body	TDP-A	No	No	Island	No
chr1	11803307	11803308	1.10367	0.0121268	0.0479031	FCX	MTHFR	5'-UTR	TDP-C9	No	No	Shelf	No
chr1	11840277	11840278	-1.09349	0.000434539	0.0107536	FCX	NPPA-AS1,CLCN6	Promoter, 3'-UTR	TDP-A	No	No	Shore	No
chr1	12167478	12167479	0.759842	0.00424051	0.0208966	FCX	TNFRSF1B	Gene body	TDP-A	No	No	Island	No
chr1	12580622	12580623	-1.70783	0.00353861	0.027346	FCX	DHRS3	5'-UTR	TDP-B	No	No	Deep sea	No
chr1	12596309	12596310	1.53752	0.0011832	0.0191962	FCX	DHRS3	Promoter	TDP-B	No	No	Shore	No
chr1	13583891	13583892	-0.92816	0.000197104	0.00961097	FCX	PDPN	Promoter	TDP-C	No	No	Island	No
chr1	14027337	14027338	0.759608	0.027963	0.0463687	FCX	KAZN	Gene body	TDP-A	No	No	Deep sea	No
chr1	14971789	14971790	0.887396	0.00779129	0.0369608	FCX	KAZN	Gene body	TDP-B	No	No	Deep sea	No
chr1	15325095	15325096	-0.896549	0.0101294	0.041097	FCX	FHAD1	Gene body	TDP-C	No	No	Deep sea	No
chr1	15524057	15524058	-0.838658	0.00658425	0.034438	FCX	CASP9	Gene body	TDP-C	No	No	Shore	No
chr1	15524058	15524059	1.21834	0.0128793	0.0459458	FCX	CASP9	Gene body	TDP-C	No	Yes	Shore	No
chr1	15524162	15524163	0.593852	0.0129066	0.0476879	FCX	CASP9	Gene body	TDP-GRN	No	No	Island	No
chr1	15647836	15647837	-1.37804	0.00981104	0.0420702	FCX	DDI2	Gene body	TDP-GRN	No	No	Deep sea	No
chr1	15684490	15684491	-1.16132	0.00516619	0.0313684	FCX	PLEKHM2	Promoter	TDP-B	TDP-B,TDP-C	No	Island	No
chr1	15684490	15684491	-0.954071	0.00213099	0.021498	FCX	PLEKHM2	Promoter	TDP-C	TDP-B,TDP-C	No	Island	No
chr1	15723307	15723308	-0.880785	0.0241518	0.043141	FCX	PLEKHM2	Gene body	TDP-A	TDP-A,ABC	No	Shelf	No
chr1	15723307	15723308	-0.827117	0.0101778	0.0246484	FCX	PLEKHM2	Gene body	ABC	TDP-A,ABC	No	Shelf	No
chr1	15723347	15723348	-0.920071	0.0150397	0.0344543	FCX	PLEKHM2	Gene body	TDP-A	No	No	Shelf	No
chr1	15757977	15757978	1.15413	0.000867975	0.0153126	FCX	FBLIM1	Promoter	TDP-C	TDP-C,ABC	No	Shore	No
chr1	15757977	15757978	0.602432	0.0113033	0.0260893	FCX	FBLIM1	Promoter	ABC	TDP-C,ABC	No	Shore	No
chr1	15843697	15843698	0.901472	0.0122429	0.0454213	FCX	FLJ37453	Gene body	TDP-B	No	No	Shelf	No
chr1	15944219	15944220	1.78524	0.0111513	0.0438995	FCX	ZBTB17	Promoter	TDP-B	No	No	Island	No
chr1	16145265	16145266	0.799554	0.00311979	0.0249724	FCX	EPHA2	Gene body	TDP-C	No	No	Shelf	No
chr1	16227341	16227342	0.767847	0.0312543	0.0489742	FCX	NA	Intergenic	TDP-A	No	No	Shore	No
chr1	16409222	16409223	-1.01789	0.000811769	0.0127917	FCX	SPATA21	Gene body	TDP-A	No	No	Deep sea	No
chr1	16980704	16980705	0.829294	0.00114377	0.0246361	FCX	MFAP2	Promoter	TDP-C9	No	No	Island	No
chr1	16986699	16986700	-0.858873	0.00602712	0.0236155	FCX	ATP13A2	Gene body	TDP-A	No	No	Deep sea	No
chr1	16986713	16986714	-0.881702	0.0177221	0.0372125	FCX	ATP13A2	Gene body	TDP-A	No	No	Deep sea	No
chr1	16986714	16986715	-0.755815	0.00841915	0.0266612	FCX	ATP13A2	Gene body	TDP-A	No	No	Deep sea	No
chr1	17011964	17011965	-0.621842	0.0206035	0.0398731	FCX	ATP13A2	Promoter	TDP-A	No	No	Island	No
chr1	17438103	17438104	0.868921	0.00874603	0.0393717	FCX	RCC2	Gene body	TDP-B	No	No	Island	No
chr1	17438422	17438423	0.629121	0.0105133	0.0292123	FCX	RCC2	Gene body	TDP-A	No	No	Island	No
chr1	17574733	17574734	-0.741614	0.0103452	0.028982	FCX	ARHGEF10L	Gene body	TDP-A	No	No	Deep sea	No
chr1	17612826	17612827	1.12505	0.0105305	0.0455163	FCX	ARHGEF10L	Gene body	TDP-C9	No	No	Deep sea	No
chr1	17644270	17644271	1.48618	0.000456685	0.0153243	FCX	ARHGEF10L	Gene body	TDP-B	No	No	Deep sea	No
chr1	17663069	17663070	0.65885	0.0313118	0.0490066	FCX	ARHGEF10L	Gene body	TDP-A	No	No	Deep sea	No
chr1	17672034	17672035	-0.719123	0.0181052	0.03747	FCX	ARHGEF10L	Gene body	TDP-A	No	No	Deep sea	No
chr1	17767542	17767543	-1.01148	0.00991669	0.042324	FCX	ACTL8	Gene body	TDP-GRN	No	No	Deep sea	No
chr1	18646866	18646867	-0.739881	0.000140039	0.0152977	FCX	PAX7	Gene body	TDP-GRN	No	No	Island	No
chr1	18662233	18662234	0.872023	0.00914697	0.0428722	FCX	PAX7	Gene body	TDP-C9	No	No	Deep sea	No
chr1	18900521	18900522	-0.765564	0.00376812	0.0201497	FCX	ALDH4A1	Gene body	TDP-A	No	No	Shore	No
chr1	18902804	18902805	1.0683	0.000442467	0.0181632	FCX	ALDH4A1	Promoter	TDP-GRN	No	No	Island	No
chr1	18949551	18949552	0.890063	0.00553601	0.0324522	FCX	IFFO2	Gene body	TDP-C	No	No	Deep sea	No
chr1	19288823	19288824	-0.585117	0.0220264	0.0413039	FCX	AKR7A3	Promoter	TDP-A	No	No	Island	No
chr1	19645417	19645418	0.612441	0.0185805	0.0378899	FCX	NBL1,MICOS10-NBL1	Promoter, Gene body	TDP-A	No	No	Island	No
chr1	19665689	19665690	1.05615	0.00130016	0.0174079	FCX	HTR6	5'-UTR	TDP-C	No	No	Island	No
chr1	20070379	20070380	-1.38767	0.000468488	0.0182975	FCX	PLA2G5	5'-UTR	TDP-GRN	No	No	Deep sea	No
chr1	20070381	20070382	-1.02324	0.00215736	0.0173733	FCX	PLA2G5	5'-UTR	TDP-A	TDP-A,TDP-GRN	No	Deep sea	No
chr1	20070381	20070382	-1.41431	0.00090644	0.0205174	FCX	PLA2G5	5'-UTR	TDP-GRN	TDP-A,TDP-GRN	No	Deep sea	No
chr1	20070388	20070389	-1.10394	0.00216502	0.0260673	FCX	PLA2G5	5'-UTR	TDP-GRN	No	No	Deep sea	No
chr1	20752186	20752187	-1.40692	0.00225235	0.0218084	FCX	HP1BP3	Gene body	TDP-C	No	No	Deep sea	No
chr1	21232825	21232826	-2.22784	0.000108081	0.0121877	FCX	ECE1	Gene body	TDP-C9	No	No	Deep sea	No
chr1	21288456	21288457	-0.722612	0.00730159	0.0249509	FCX	ECE1	Gene body	TDP-A	No	No	Shore	No
chr1	21289838	21289839	0.688706	0.00657059	0.0346558	FCX	ECE1	Gene body	TDP-B	No	No	Shore	No
chr1	21574751	21574752	1.49366	0.00300609	0.0277441	FCX	ALPL	Gene body	TDP-GRN	No	No	Deep sea	No
chr1	21620656	21620657	2.64491	0.00143398	0.0151458	FCX	RAP1GAP	Promoter	TDP-A	No	No	Shore	No
chr1	21620657	21620658	2.7441	0.000333401	0.0107392	FCX	RAP1GAP	Promoter	TDP-A	No	No	Shore	No
chr1	21622426	21622427	-0.904637	0.00765637	0.036496	FCX	RAP1GAP	5'-UTR	TDP-C	No	No	Island	No
chr1	21841112	21841113	1.72926	0.00949308	0.0397902	FCX	HSPG2	Gene body	TDP-C	No	No	Deep sea	No
chr1	21875898	21875899	-1.60734	9.58153e-05	0.00740609	FCX	HSPG2	Promoter	TDP-A	No	No	Deep sea	No
chr1	21887415	21887416	-0.866458	0.00695411	0.024458	FCX	HSPG2	Gene body	TDP-A	No	No	Island	No
chr1	22024557	22024558	0.901588	1.61194e-05	0.00519632	FCX	LINC00339,CDC42,CELA3A,LINC01635	Promoter, Gene body	TDP-C	No	No	Shore	No
chr1	22428992	22428993	1.09223	0.000887227	0.0203186	FCX	ZBTB40	5'-UTR	TDP-GRN	No	No	Deep sea	No
chr1	22429004	22429005	0.868509	0.00657333	0.0358312	FCX	ZBTB40	5'-UTR	TDP-GRN	No	No	Deep sea	No
chr1	22452062	22452063	0.720596	0.00517651	0.022655	FCX	ZBTB40	Gene body	TDP-A	No	No	Island	No
chr1	22739817	22739818	0.628953	0.0217101	0.040918	FCX	EPHB2	Gene body	TDP-A	No	No	Deep sea	No
chr1	22766953	22766954	0.767351	0.0315273	0.049163	FCX	EPHB2	Gene body	TDP-A	No	No	Deep sea	No
chr1	23484314	23484315	0.594596	0.0126396	0.0317274	FCX	ASAP3	Promoter	TDP-A	No	No	Island	No
chr1	23791076	23791077	-1.14907	0.00206697	0.0229464	FCX	LYPLA2	Promoter	TDP-B	TDP-B,TDP-C9	No	Island	No
chr1	23791076	23791077	-0.896694	0.00327452	0.0305756	FCX	LYPLA2	Promoter	TDP-C9	TDP-B,TDP-C9	No	Island	No
chr1	23838088	23838089	0.846608	0.00675763	0.0242499	FCX	HMGCL	Gene body	TDP-A	No	No	Deep sea	No
chr1	23959475	23959476	0.751683	0.00366405	0.0319272	FCX	PNRC2	Promoter	TDP-C9	No	No	Island	No
chr1	24556259	24556260	0.663391	0.00319519	0.0277785	FCX	NCMAP-DT,NCMAP	Promoter, Gene body	TDP-GRN	No	No	Island	No
chr1	24643496	24643497	0.944359	0.0138626	0.0474945	FCX	SRRM1	Promoter	TDP-C	No	No	Island	No
chr1	25247234	25247235	-0.86435	0.00470055	0.0299459	FCX	RSRP1	Promoter	TDP-C	No	No	Island	No
chr1	25549713	25549714	0.828033	0.0152435	0.0497562	FCX	LDLRAP1	Promoter	TDP-C	No	No	Deep sea	No
chr1	25771602	25771603	-0.739724	0.0105983	0.0292575	FCX	MAN1C1	Promoter	TDP-A	No	No	Island	No
chr1	25884362	25884363	-1.18487	0.00240134	0.0290767	FCX	STMN1	Gene body	TDP-C9	No	No	Deep sea	No
chr1	25906054	25906055	-0.684698	0.000290072	0.0102764	FCX	STMN1	Promoter	TDP-A	No	No	Island	No
chr1	25907100	25907101	-1.19324	0.0035503	0.027346	FCX	STMN1,MIR3917	Promoter	TDP-B	No	No	Island	No
chr1	26060150	26060151	-1.20503	0.00591722	0.0234566	FCX	TRIM63	Gene body	TDP-A	No	No	Deep sea	No
chr1	26170079	26170080	-0.931834	0.0253179	0.0441635	FCX	ZNF593	Gene body	TDP-A	No	No	Island	No
chr1	26177655	26177656	0.85331	0.0138149	0.0328792	FCX	CNKSR1	Gene body	TDP-A	No	No	Deep sea	No
chr1	26696765	26696766	-0.683034	0.00561001	0.0338766	FCX	ARID1A	Gene body	TDP-GRN	No	No	Island	No
chr1	26848631	26848632	1.1421	0.000798407	0.0197635	FCX	ZDHHC18	Gene body	TDP-GRN	TDP-GRN,TDP-C9	No	Deep sea	No
chr1	26848631	26848632	0.89802	0.00704843	0.0389952	FCX	ZDHHC18	Gene body	TDP-C9	TDP-GRN,TDP-C9	No	Deep sea	No
chr1	27357854	27357855	1.30291	0.00781961	0.0384853	FCX	MAP3K6	Promoter	TDP-GRN	No	No	Shore	No
chr1	27529189	27529190	-1.23571	0.00663373	0.0241417	FCX	NA	Intergenic	TDP-A	No	No	Shore	No
chr1	27550095	27550096	1.17194	0.0128986	0.0468788	FCX	AHDC1	Gene body	TDP-B	TDP-B,TDP-C,TDP-C9	No	Island	No
chr1	27550095	27550096	1.30163	0.00188892	0.0204835	FCX	AHDC1	Gene body	TDP-C	TDP-B,TDP-C,TDP-C9	No	Island	No
chr1	27550095	27550096	1.61411	0.00017487	0.0149093	FCX	AHDC1	Gene body	TDP-C9	TDP-B,TDP-C,TDP-C9	No	Island	No
chr1	27550440	27550441	-1.03849	0.0033253	0.0270832	FCX	AHDC1	Gene body	TDP-B	No	No	Island	No
chr1	27556185	27556186	0.728361	0.000503346	0.0123634	FCX	AHDC1	Gene body	TDP-C	No	No	Deep sea	No
chr1	27568732	27568733	-1.22531	0.00215404	0.0260673	FCX	AHDC1	Promoter	TDP-GRN	No	No	Island	No
chr1	27873181	27873182	1.25273	0.010693	0.0430753	FCX	THEMIS2	Gene body	TDP-B	No	No	Shore	Yes
chr1	28329377	28329378	-0.69729	0.0147053	0.049887	FCX	MED18	Promoter	TDP-B	No	No	Shore	No
chr1	28737446	28737447	0.85504	0.00752127	0.0253905	FCX	YTHDF2	Promoter	TDP-A	No	No	Island	No
chr1	28865574	28865575	1.70287	0.00561004	0.0324522	FCX	OPRD1	3'-UTR	TDP-C	No	No	Shelf	No
chr1	30884163	30884164	1.26319	0.000164615	0.00956925	FCX	SDC3	Gene body	TDP-C	No	No	Deep sea	No
chr1	31214970	31214971	0.984755	8.49931e-05	0.00753895	FCX	NKAIN1	Gene body	TDP-C	No	No	Deep sea	No
chr1	31239553	31239554	-0.910362	0.00915878	0.0410918	FCX	NKAIN1	5'-UTR	TDP-GRN	No	No	Island	No
chr1	31239933	31239934	-2.53808	0.000879436	0.022474	FCX	NKAIN1	Promoter	TDP-C9	No	No	Island	No
chr1	31413318	31413319	0.840586	9.37591e-06	0.00474957	FCX	SERINC2	Promoter	TDP-C	No	No	Island	No
chr1	31732877	31732878	-1.3097	0.000390777	0.0107536	FCX	ADGRB2	Gene body	TDP-A	No	No	Deep sea	No
chr1	31756187	31756188	1.32557	2.22641e-05	0.00948683	FCX	ADGRB2	Gene body	TDP-C9	No	No	Deep sea	No
chr1	32014066	32014067	0.776821	0.00259102	0.0267898	FCX	KHDRBS1	Promoter	TDP-GRN	No	No	Island	No
chr1	32240906	32240907	0.772936	0.00502608	0.033101	FCX	MTMR9LP	Promoter	TDP-GRN	No	No	Island	No
chr1	32362099	32362100	-1.01849	0.000694727	0.0165933	FCX	TSSK3,FAM229A	Promoter	TDP-B	TDP-B,TDP-C9	No	Island	No
chr1	32362099	32362100	-0.978696	0.000576584	0.020281	FCX	TSSK3,FAM229A	Promoter	TDP-C9	TDP-B,TDP-C9	No	Island	No
chr1	32770058	32770059	1.42924	0.00563002	0.0338766	FCX	KIAA1522	Gene body	TDP-GRN	No	No	Deep sea	No
chr1	32770070	32770071	0.595382	0.0235713	0.0425793	FCX	KIAA1522	Gene body	TDP-A	No	No	Deep sea	No
chr1	32817678	32817679	0.730607	0.027751	0.0462594	FCX	S100PBP,YARS1	Promoter	TDP-A	No	No	Island	No
chr1	32893447	32893448	-0.961906	0.000745749	0.016645	FCX	HPCA	Promoter	TDP-B	No	No	Island	No
chr1	34147463	34147464	1.21365	0.00270145	0.0252944	FCX	CSMD2	Gene body	TDP-B	No	No	Deep sea	No
chr1	34177161	34177162	0.80229	0.0097641	0.0419714	FCX	C1orf94	5'-UTR	TDP-GRN	No	No	Island	No
chr1	35049491	35049492	0.730805	0.0230969	0.0423116	FCX	ZMYM1	Gene body	TDP-A	No	No	Deep sea	No
chr1	36108668	36108669	1.70089	0.00103132	0.0210666	FCX	COL8A2	Gene body	TDP-GRN	No	No	Deep sea	No
chr1	36125079	36125080	-1.25802	0.00373962	0.0295043	FCX	COL8A2	5'-UTR	TDP-GRN	No	No	Island	No
chr1	36178724	36178725	0.823964	0.00887316	0.0272883	FCX	MAP7D1	Promoter	TDP-A	No	No	Island	No
chr1	36341827	36341828	0.512487	0.0231926	0.0423619	FCX	STK40	3'-UTR	TDP-A	No	No	Island	No
chr1	36341830	36341831	0.496846	0.00902475	0.0274592	FCX	STK40	3'-UTR	TDP-A	No	No	Island	No
chr1	36450589	36450590	1.25233	0.0135691	0.0488723	FCX	OSCP1	Promoter	TDP-GRN	No	No	Island	No
chr1	36807487	36807488	1.27352	0.0130031	0.0478073	FCX	GRIK3	Gene body	TDP-GRN	No	No	Deep sea	No
chr1	37455713	37455714	-0.517843	0.0224233	0.0416901	FCX	LINC01137	Gene body	TDP-A	No	No	Deep sea	No
chr1	37479641	37479642	1.56339	0.00256027	0.0267898	FCX	ZC3H12A,MIR6732	Promoter	TDP-GRN	No	No	Deep sea	No
chr1	38045364	38045365	-0.988169	0.00695905	0.036771	FCX	POU3F1	3'-UTR	TDP-GRN	No	No	Island	No
chr1	38047940	38047941	0.687511	0.00454933	0.0338088	FCX	NA	Intergenic	TDP-C9	No	No	Island	No
chr1	39259782	39259783	-1.22596	6.21567e-05	0.00719327	FCX	MACF1	Gene body	TDP-A	No	No	Deep sea	No
chr1	39409013	39409014	-0.633178	0.0160042	0.0355289	FCX	MACF1	Promoter	TDP-A	No	No	Island	No
chr1	39559695	39559696	-0.764033	0.0162405	0.0357725	FCX	PPIEL	Promoter	TDP-A	TDP-A,ABC	No	Deep sea	No
chr1	39559695	39559696	-0.620846	0.0100103	0.0244252	FCX	PPIEL	Promoter	ABC	TDP-A,ABC	No	Deep sea	No
chr1	39576831	39576832	-0.656578	0.00116274	0.017397	FCX	PABPC4	Promoter	TDP-C	No	No	Island	No
chr1	39632766	39632767	0.981902	0.00532405	0.0322169	FCX	HEYL	Gene body	TDP-C	No	No	Deep sea	No
chr1	39902345	39902346	-0.685889	0.00195618	0.0167581	FCX	MYCL	Promoter	TDP-A	No	No	Island	No
chr1	40303514	40303515	-0.853961	0.00515637	0.0349874	FCX	COL9A2	Gene body	TDP-C9	No	No	Island	No
chr1	40303933	40303934	0.910269	0.0120636	0.0451801	FCX	COL9A2	Gene body	TDP-B	No	No	Island	No
chr1	40315722	40315723	0.920188	8.92938e-05	0.00753895	FCX	COL9A2	Promoter	TDP-C	No	No	Island	No
chr1	40317067	40317068	0.838638	0.0120194	0.044631	FCX	COL9A2	Promoter	TDP-C	No	No	Island	No
chr1	40979567	40979568	-1.06243	0.00397458	0.0328417	FCX	CTPS1	Promoter	TDP-C9	No	No	Island	No
chr1	41020429	41020430	-1.87083	6.34539e-05	0.0106679	FCX	SLFNL1,SLFNL1-AS1	Gene body	TDP-C9	No	No	Shelf	No
chr1	41162005	41162006	1.04377	0.00463295	0.0301867	FCX	SCMH1	Promoter	TDP-B	No	No	Deep sea	No
chr1	41379949	41379950	0.715629	0.0142825	0.0332907	FCX	FOXO6	Gene body	TDP-A	TDP-A,TDP-B,TDP-C9	No	Shore	No
chr1	41379949	41379950	0.823586	0.0098612	0.0414519	FCX	FOXO6	Gene body	TDP-B	TDP-A,TDP-B,TDP-C9	No	Shore	No
chr1	41379949	41379950	0.835783	0.00848688	0.0416719	FCX	FOXO6	Gene body	TDP-C9	TDP-A,TDP-B,TDP-C9	No	Shore	No
chr1	41381638	41381639	0.723216	0.0107456	0.0455163	FCX	FOXO6	Gene body	TDP-C9	No	No	Island	No
chr1	41381668	41381669	-0.750278	0.00854269	0.0382479	FCX	FOXO6	Gene body	TDP-C	No	No	Island	No
chr1	41381678	41381679	0.865262	0.00164275	0.023518	FCX	FOXO6	Gene body	TDP-GRN	No	No	Island	No
chr1	41382368	41382369	-0.849941	0.00866315	0.0270424	FCX	FOXO6	Gene body	TDP-A	No	No	Island	No
chr1	41382395	41382396	1.13108	0.00173883	0.0277421	FCX	FOXO6	Gene body	TDP-C9	No	No	Island	No
chr1	41382707	41382708	-1.01917	0.00417346	0.0207907	FCX	FOXO6	Gene body	TDP-A	No	No	Island	No
chr1	41382712	41382713	-0.799266	0.0312603	0.0489742	FCX	FOXO6	Gene body	TDP-A	No	No	Island	No
chr1	41564938	41564939	-1.47569	5.42807e-05	0.0106629	FCX	HIVEP3	Gene body	TDP-C9	No	No	Deep sea	No
chr1	41727652	41727653	-0.939147	0.00694825	0.0353482	FCX	HIVEP3	Gene body	TDP-B	No	No	Deep sea	Yes
chr1	43531104	43531105	0.99881	0.00209432	0.021498	FCX	PTPRF	Gene body	TDP-C	No	No	Island	No
chr1	44238372	44238373	0.999534	0.00362179	0.0268294	FCX	ERI3	Gene body	TDP-C	No	No	Deep sea	Yes
chr1	44408269	44408270	0.864464	0.003245	0.0269707	FCX	RNF220	Promoter	TDP-B	No	No	Island	No
chr1	45584737	45584738	1.01784	0.00155766	0.0207143	FCX	NASP	Gene body	TDP-B	No	No	Island	No
chr1	45687220	45687221	0.535334	0.0258899	0.0446352	FCX	TMEM69,GPBP1L1	Promoter	TDP-A	TDP-A,TDP-C9	No	Island	No
chr1	45687220	45687221	0.93679	0.000396098	0.0194255	FCX	TMEM69,GPBP1L1	Promoter	TDP-C9	TDP-A,TDP-C9	No	Island	No
chr1	46174651	46174652	-0.68569	0.0271879	0.0456172	FCX	TSPAN1,P3R3URF-PIK3R3	Promoter, Gene body	TDP-A	No	No	Deep sea	No
chr1	46443069	46443070	0.981062	0.00505952	0.0349874	FCX	FAAHP1	Gene body	TDP-C9	No	No	Deep sea	No
chr1	46448623	46448624	0.994768	0.00725814	0.039416	FCX	FAAHP1,LINC01398	Gene body	TDP-C9	No	No	Island	No
chr1	46544210	46544211	0.831797	4.3057e-05	0.0120201	FCX	TMEM275,MKNK1-AS1	Promoter, Gene body	TDP-GRN	No	No	Island	No
chr1	47439777	47439778	-0.880644	0.00655371	0.034438	FCX	FOXD2	3'-UTR	TDP-C	No	No	Island	No
chr1	47799706	47799707	-0.67537	0.0128083	0.0488083	FCX	TRABD2B	Gene body	TDP-C9	No	No	Deep sea	No
chr1	50419660	50419661	0.798778	0.00682184	0.0381733	FCX	DMRTA2	Gene body	TDP-C9	No	No	Island	No
chr1	50422013	50422014	-0.847563	0.00923575	0.0277378	FCX	DMRTA2	Promoter	TDP-A	No	No	Island	No
chr1	50422023	50422024	-0.860365	0.00997045	0.0285674	FCX	DMRTA2	Promoter	TDP-A	No	No	Island	No
chr1	50422066	50422067	-0.71364	0.0146716	0.0339072	FCX	DMRTA2	Promoter	TDP-A	No	No	Island	No
chr1	50968946	50968947	0.696464	0.0114851	0.0448428	FCX	CDKN2C	5'-UTR	TDP-GRN	No	No	Island	No
chr1	51729500	51729501	0.739031	0.00653474	0.0344312	FCX	OSBPL9	Promoter	TDP-C	TDP-C,TDP-C9	No	Island	No
chr1	51729500	51729501	0.716246	0.00561686	0.0360721	FCX	OSBPL9	Promoter	TDP-C9	TDP-C,TDP-C9	No	Island	No
chr1	51729501	51729502	-0.662254	0.00594762	0.0234651	FCX	OSBPL9	Promoter	TDP-A	No	No	Island	No
chr1	52365807	52365808	0.924521	0.0127753	0.0467236	FCX	CC2D1B	Gene body	TDP-B	No	No	Island	No
chr1	52602398	52602399	0.778621	0.00396482	0.0278301	FCX	GPX7	Promoter	TDP-C	No	No	Island	No
chr1	53063298	53063299	-0.841197	0.00859656	0.0398136	FCX	PODN	Gene body	TDP-GRN	No	No	Island	No
chr1	53093233	53093234	-1.02475	0.00423454	0.0289414	FCX	SLC1A7	Gene body	TDP-B	No	No	Shore	No
chr1	53102751	53102752	-1.15735	0.0113038	0.0447002	FCX	SLC1A7	3'-UTR	TDP-GRN	No	No	Deep sea	No
chr1	53215060	53215061	1.04889	0.017352	0.0368328	FCX	CZIB	Gene body	TDP-A	No	No	Deep sea	No
chr1	53606800	53606801	-1.57253	0.00088321	0.022474	FCX	GLIS1	Gene body	TDP-C9	No	No	Deep sea	No
chr1	54258051	54258052	-1.1263	0.00469009	0.0216432	FCX	SSBP3	Promoter	TDP-A	No	No	Deep sea	No
chr1	54258056	54258057	-0.913932	0.0205165	0.0397361	FCX	SSBP3	Promoter	TDP-A	No	No	Deep sea	No
chr1	54258122	54258123	1.16447	0.00778345	0.0403813	FCX	SSBP3	Promoter	TDP-C9	No	No	Deep sea	No
chr1	54590426	54590427	0.582641	0.0321778	0.0497712	FCX	ACOT11	Gene body	TDP-A	No	No	Deep sea	No
chr1	54601399	54601400	-0.935901	0.00333609	0.0198025	FCX	ACOT11	Gene body	TDP-A	TDP-A,TDP-GRN	No	Deep sea	No
chr1	54601399	54601400	-1.31203	0.00270244	0.027178	FCX	ACOT11	Gene body	TDP-GRN	TDP-A,TDP-GRN	No	Deep sea	No
chr1	54887316	54887317	0.842948	0.0107606	0.043152	FCX	DHCR24	Promoter	TDP-B	TDP-B,TDP-C9	No	Island	No
chr1	54887316	54887317	0.910328	0.00174173	0.0277421	FCX	DHCR24	Promoter	TDP-C9	TDP-B,TDP-C9	No	Island	No
chr1	55040766	55040767	-1.16738	0.00211761	0.028655	FCX	PCSK9	Gene body	TDP-C9	No	No	Shore	No
chr1	55886923	55886924	-0.905097	0.00465585	0.0341011	FCX	LINC01755	Gene body	TDP-C9	No	No	Deep sea	No
chr1	57422323	57422324	-1.36078	0.00873585	0.0270987	FCX	DAB1	Gene body	TDP-A	No	Yes	Island	No
chr1	59921693	59921694	1.39816	0.00343252	0.0261757	FCX	CYP2J2	Gene body	TDP-C	No	No	Deep sea	No
chr1	60073690	60073691	1.01823	0.00753886	0.0253905	FCX	C1orf87	5'-UTR	TDP-A	No	No	Island	No
chr1	61043516	61043517	-1.20102	0.000531035	0.0185309	FCX	NFIA	Gene body	TDP-GRN	No	No	Island	Yes
chr1	61052085	61052086	-0.652967	0.00814183	0.0262966	FCX	NFIA	Gene body	TDP-A	No	No	Shore	No
chr1	63316870	63316871	-0.719853	0.00618435	0.0237661	FCX	LINC00466	Promoter	TDP-A	No	No	Island	No
chr1	63322672	63322673	0.608001	0.00459575	0.0322087	FCX	FOXD3-AS1,FOXD3	Promoter, 3'-UTR	TDP-GRN	No	No	Island	No
chr1	63327011	63327012	1.58547	1.78492e-05	0.0112115	FCX	MIR6068	Promoter	TDP-GRN	No	No	Shelf	No
chr1	63367766	63367767	-1.22617	0.0113559	0.046615	FCX	ALG6	Gene body	TDP-C9	No	No	Island	No
chr1	63494241	63494242	1.92848	0.0322137	0.0497712	FCX	ITGB3BP	Gene body	TDP-A	No	No	Deep sea	No
chr1	63593914	63593915	0.808576	0.00281476	0.0254837	FCX	PGM1,ITGB3BP	Promoter	TDP-B	No	No	Island	No
chr1	64852053	64852054	-1.17537	0.000422467	0.0107536	FCX	JAK1	Gene body	TDP-A	No	No	Deep sea	No
chr1	67394091	67394092	-0.783982	0.00513872	0.0313684	FCX	IL12RB2	Gene body	TDP-B	No	No	Deep sea	No
chr1	68231107	68231108	-0.815714	0.00991674	0.042324	FCX	WLS	Gene body	TDP-GRN	No	No	Island	No
chr1	76196579	76196580	-2.04463	0.00650622	0.0356776	FCX	ST6GALNAC3	Gene body	TDP-GRN	No	No	Deep sea	No
chr1	78046142	78046143	0.959263	0.0111364	0.0463122	FCX	GIPC2	Gene body	TDP-C9	No	No	Island	No
chr1	81802906	81802907	-0.781396	0.015427	0.049964	FCX	ADGRL2	Gene body	TDP-C	No	No	Island	Yes
chr1	84362725	84362726	-1.1389	0.00747927	0.0252853	FCX	SAMD13	Gene body	TDP-A	No	No	Deep sea	No
chr1	85047465	85047466	-1.33158	0.00104676	0.0210957	FCX	MCOLN3,DNAI3	5'-UTR, Gene body	TDP-GRN	No	No	Shore	No
chr1	85050029	85050030	-0.624189	0.0103515	0.0428556	FCX	DNAI3	Gene body	TDP-GRN	No	No	Shore	No
chr1	86704193	86704194	0.854305	0.00679971	0.0363834	FCX	SH3GLB1,CLCA4-AS1	Promoter, Gene body	TDP-GRN	No	No	Island	No
chr1	86705203	86705204	0.911709	0.00255028	0.0267898	FCX	SH3GLB1,CLCA4-AS1	Promoter, Gene body	TDP-GRN	No	No	Island	No
chr1	87132588	87132589	-0.91893	0.0141054	0.0480434	FCX	LINC01140	Gene body	TDP-C	No	No	Island	No
chr1	87328743	87328744	-0.848548	0.00247306	0.0180149	FCX	LMO4	Promoter	TDP-A	No	No	Island	No
chr1	90836429	90836430	-0.774971	0.000486906	0.0110151	FCX	LINC02609	Promoter	TDP-A	No	No	Shore	No
chr1	92486997	92486998	-0.836559	0.000351336	0.0107536	FCX	GFI1	Promoter	TDP-A	No	No	Island	No
chr1	93346732	93346733	0.702086	0.0159246	0.0354678	FCX	CCDC18-AS1,DR1	Promoter, Gene body	TDP-A	No	No	Shore	No
chr1	93448414	93448415	0.692061	0.00106331	0.0239882	FCX	FNBP1L	Gene body	TDP-C9	No	No	Island	No
chr1	93681850	93681851	-0.70796	0.025781	0.0445761	FCX	BCAR3	Promoter	TDP-A	TDP-A,TDP-C	No	Island	No
chr1	93681850	93681851	-0.804982	0.014675	0.0487701	FCX	BCAR3	Promoter	TDP-C	TDP-A,TDP-C	No	Island	No
chr1	93694362	93694363	0.73691	0.00543647	0.022879	FCX	BCAR3	Gene body	TDP-A	No	No	Deep sea	No
chr1	94237526	94237527	-0.721116	0.0296911	0.0478349	FCX	ARHGAP29	5'-UTR	TDP-A	No	No	Island	No
chr1	98045491	98045492	-0.957032	0.00463666	0.0301867	FCX	MIR137HG,MIR2682,LINC01930	Promoter, Gene body	TDP-B	No	No	Island	No
chr1	98661753	98661754	-0.68996	0.0102173	0.0412081	FCX	SNX7	Promoter	TDP-C	No	No	Island	No
chr1	99849938	99849939	-0.595655	0.00814933	0.0389785	FCX	AGL	Promoter	TDP-GRN	No	No	Island	No
chr1	100352543	100352544	-0.687881	0.000543461	0.0113532	FCX	CDC14A	Promoter	TDP-A	No	No	Island	No
chr1	102970737	102970738	-0.816605	0.00073076	0.0143164	FCX	COL11A1	Gene body	TDP-C	No	No	Deep sea	No
chr1	107964630	107964631	0.737653	0.00397335	0.0284602	FCX	VAV3-AS1,VAV3	Gene body	TDP-B	No	No	Island	No
chr1	108962740	108962741	0.661663	0.00957833	0.0281118	FCX	AKNAD1,CLCC1	Gene body	TDP-A	No	No	Shore	No
chr1	108963407	108963408	-0.879384	0.00342275	0.0272593	FCX	AKNAD1,CLCC1	5'-UTR	TDP-B	No	No	Island	No
chr1	109041408	109041409	0.731312	0.00327211	0.0269772	FCX	WDR47	Gene body	TDP-B	No	No	Island	No
chr1	109269235	109269236	0.753134	0.0152591	0.0322555	FCX	CELSR2	Promoter	ABC	No	No	Deep sea	No
chr1	109490325	109490326	1.00764	0.00116291	0.0247708	FCX	ATXN7L2	Promoter	TDP-C9	No	No	Shelf	No
chr1	109539935	109539936	0.743979	0.00896001	0.0407458	FCX	GPR61	5'-UTR	TDP-GRN	No	No	Deep sea	No
chr1	109712103	109712104	-1.01347	0.00343934	0.0199952	FCX	GSTM5	Promoter	TDP-A	No	No	Deep sea	No
chr1	110070204	110070205	0.740646	0.0106344	0.0455163	FCX	STRIP1,ALX3	Gene body	TDP-C9	No	No	Island	No
chr1	110084180	110084181	1.27927	0.00198264	0.0225888	FCX	LINC01397	Gene body	TDP-B	No	No	Island	Yes
chr1	110407514	110407515	0.984715	0.00636629	0.0369485	FCX	LAMTOR5-AS1,LAMTOR5	Promoter, 5'-UTR	TDP-C9	No	No	Island	No
chr1	110675313	110675314	0.589217	0.0108226	0.0439366	FCX	KCNA3	Promoter	TDP-GRN	No	No	Island	No
chr1	111515682	111515683	-0.629482	0.0147769	0.034095	FCX	TMIGD3	Gene body	TDP-A	No	No	Island	No
chr1	111721916	111721917	1.4876	0.00413016	0.0286494	FCX	INKA2	Gene body	TDP-B	No	No	Deep sea	No
chr1	111756181	111756182	-1.2535	0.00456973	0.0338138	FCX	INKA2,LOC101928718,DDX20	Promoter, Gene body	TDP-C9	No	No	Island	No
chr1	112723186	112723187	-1.03912	0.00226632	0.0290767	FCX	TAFA3	Gene body	TDP-C9	No	No	Shore	No
chr1	113930045	113930046	0.760203	0.00221878	0.0173733	FCX	HIPK1,HIPK1-AS1	Promoter	TDP-A	No	No	Island	No
chr1	114118602	114118603	-2.77876	0.000588245	0.0163419	FCX	SYT6	Gene body	TDP-B	TDP-B,TDP-C9	No	Deep sea	No
chr1	114118602	114118603	-1.80009	0.00958501	0.0441164	FCX	SYT6	Gene body	TDP-C9	TDP-B,TDP-C9	No	Deep sea	No
chr1	115838773	115838774	0.669841	0.00250946	0.0243679	FCX	NHLH2	Gene body	TDP-B	No	No	Island	No
chr1	116534523	116534524	0.817518	0.0228471	0.0420926	FCX	CD58	Gene body	TDP-A	No	No	Island	No
chr1	118986768	118986769	-1.12958	0.00110063	0.0137115	FCX	TBX15	Gene body	TDP-A	No	No	Shore	Yes
chr1	119648115	119648116	-0.660266	0.0024879	0.0180161	FCX	PHGDH,ZNF697	Promoter, 5'-UTR	TDP-A	No	No	Island	No
chr1	119648251	119648252	1.03466	0.0030334	0.0277441	FCX	PHGDH,ZNF697	Promoter, 5'-UTR	TDP-GRN	No	No	Island	No
chr1	119916614	119916615	1.50286	0.0029805	0.026098	FCX	NOTCH2	Gene body	TDP-B	No	No	Deep sea	No
chr1	119925801	119925802	0.703827	0.0265227	0.0450308	FCX	NOTCH2	Gene body	TDP-A	No	No	Deep sea	No
chr1	121010848	121010849	-0.754743	0.00920356	0.0429799	FCX	PDE4DIPP4	Gene body	TDP-C9	No	No	Shore	No
chr1	121184970	121184971	0.720764	0.00334946	0.0283805	FCX	SRGAP2C,FAM72B	Promoter	TDP-GRN	No	No	Island	No
chr1	145704441	145704442	-0.962959	0.017983	0.03747	FCX	PDZK1	Gene body	TDP-A	No	No	Deep sea	No
chr1	145936505	145936506	1.03309	0.000881658	0.022474	FCX	LIX1L,LIX1L-AS1,POLR3GL	Gene body	TDP-C9	No	No	Deep sea	No
chr1	147769331	147769332	0.657736	0.00505982	0.0312037	FCX	GJA5	Gene body	TDP-C	No	No	Deep sea	No
chr1	147769332	147769333	0.797983	0.00579101	0.0362402	FCX	GJA5	Gene body	TDP-C9	No	No	Deep sea	No
chr1	148317465	148317466	-0.703458	0.0175468	0.0353683	FCX	LINC01138	Gene body	ABC	No	No	Shore	No
chr1	148353868	148353869	-0.96918	0.00311188	0.0195025	FCX	LINC01138	Gene body	TDP-A	No	No	Shore	No
chr1	150551307	150551308	0.962595	0.0047847	0.0327118	FCX	MIR4257,ADAMTSL4	Promoter	TDP-GRN	No	No	Shore	No
chr1	150557989	150557990	-1.00434	0.00429985	0.020981	FCX	ADAMTSL4	Promoter	TDP-A	No	No	Shore	No
chr1	150572543	150572544	3.02781	0.00815882	0.0375935	FCX	ADAMTSL4-AS1	Gene body	TDP-C	No	No	Deep sea	No
chr1	151557442	151557443	2.03625	0.0148097	0.0489633	FCX	TUFT1	Gene body	TDP-C	No	No	Deep sea	No
chr1	153627571	153627572	0.674114	0.0115169	0.0448972	FCX	S100A1,S100A13	Promoter	TDP-GRN	No	No	Deep sea	No
chr1	153658346	153658347	1.03866	0.00284446	0.0302096	FCX	SNAPIN	Promoter	TDP-C9	No	No	Shore	No
chr1	153905247	153905248	2.30715	0.00169692	0.0277421	FCX	GATAD2B	Gene body	TDP-C9	No	No	Deep sea	No
chr1	153968637	153968638	1.09121	0.00129804	0.0174079	FCX	CREB3L4,SLC39A1	Promoter	TDP-C	TDP-C,TDP-C9	No	Shore	No
chr1	153968637	153968638	1.05261	0.00232966	0.0290767	FCX	CREB3L4,SLC39A1	Promoter	TDP-C9	TDP-C,TDP-C9	No	Shore	No
chr1	153968681	153968682	0.93281	0.00585431	0.0363119	FCX	CREB3L4,SLC39A1	Promoter	TDP-C9	No	No	Shore	No
chr1	154155565	154155566	-0.980936	0.0116724	0.0308213	FCX	NUP210L,TPM3	Promoter, 3'-UTR	TDP-A	No	No	Deep sea	No
chr1	154602455	154602456	1.21433	0.00299052	0.026098	FCX	ADAR	Promoter	TDP-B	No	No	Deep sea	No
chr1	154760656	154760657	1.4244	0.00629669	0.0352591	FCX	KCNN3	Gene body	TDP-GRN	No	No	Island	No
chr1	154760857	154760858	1.02931	0.0056563	0.0338766	FCX	KCNN3	Gene body	TDP-GRN	No	No	Island	No
chr1	155062603	155062604	0.966808	0.0124458	0.0453012	FCX	ADAM15	3'-UTR	TDP-C	TDP-C,TDP-C9	No	Island	No
chr1	155062603	155062604	1.05945	0.0118426	0.0475717	FCX	ADAM15	3'-UTR	TDP-C9	TDP-C,TDP-C9	No	Island	No
chr1	155080593	155080594	0.772794	0.00094015	0.0157999	FCX	EFNA3	Gene body	TDP-C	No	No	Island	No
chr1	155323263	155323264	0.574953	0.00470508	0.0216818	FCX	RUSC1,RUSC1-AS1	Promoter, Gene body	TDP-A	No	No	Island	No
chr1	156013318	156013319	-0.871987	0.00224553	0.0174761	FCX	SSR2	Promoter	TDP-A	No	No	Deep sea	No
chr1	156114999	156115000	0.685466	0.0108992	0.04587	FCX	LMNA	Gene body	TDP-C9	No	No	Island	No
chr1	156282781	156282782	0.728457	0.00978899	0.0413422	FCX	TMEM79,SMG5	Promoter, 5'-UTR	TDP-B	TDP-B,TDP-GRN	No	Island	No
chr1	156282781	156282782	0.947661	0.00314301	0.0277785	FCX	TMEM79,SMG5	Promoter, 5'-UTR	TDP-GRN	TDP-B,TDP-GRN	No	Island	No
chr1	156480792	156480793	0.982672	0.00793981	0.038623	FCX	MEF2D	Gene body	TDP-GRN	No	No	Deep sea	No
chr1	156849212	156849213	0.682587	0.0084904	0.0267122	FCX	NTRK1,INSRR	Gene body	TDP-A	No	No	Island	No
chr1	156876319	156876320	0.675691	0.0120572	0.0311898	FCX	NTRK1	Gene body	TDP-A	No	No	Deep sea	No
chr1	157046119	157046120	-0.536897	0.00601979	0.0365197	FCX	ARHGEF11	Promoter	TDP-C9	No	No	Island	No
chr1	157521177	157521178	0.730758	0.00651422	0.019129	FCX	FCRL5,FCRL5	Gene body	ABC	No	No	Deep sea	No
chr1	159780705	159780706	1.02127	0.00477971	0.0341255	FCX	DUSP23	Promoter	TDP-C9	No	No	Island	No
chr1	159929749	159929750	0.744973	0.0135364	0.0495214	FCX	IGSF9	Gene body	TDP-C9	No	No	Island	No
chr1	161038587	161038588	-0.763488	0.0101686	0.0287715	FCX	TSTD1,F11R	Promoter, Gene body	TDP-A	No	No	Island	No
chr1	161038596	161038597	-0.708223	0.0244529	0.0434501	FCX	TSTD1,F11R	Promoter, Gene body	TDP-A	No	No	Island	No
chr1	161188878	161188879	0.632463	0.0235848	0.0426726	FCX	ADAMTS4	3'-UTR	ABC	ABC,TDP	No	Deep sea	No
chr1	161188878	161188879	0.596175	0.0220505	0.0418959	FCX	ADAMTS4	3'-UTR	TDP	ABC,TDP	No	Deep sea	No
chr1	161259423	161259424	0.54859	0.0216654	0.0409128	FCX	PCP4L1	Gene body	TDP-A	No	No	Shore	No
chr1	161281580	161281581	1.56977	0.00734563	0.0359253	FCX	PCP4L1	Gene body	TDP-C	No	No	Deep sea	No
chr1	161307388	161307389	1.28086	0.0014612	0.0231035	FCX	MPZ	Promoter	TDP-GRN	No	No	Deep sea	No
chr1	162023928	162023929	-0.675177	0.00322828	0.0278252	FCX	OLFML2B	Promoter	TDP-GRN	No	No	Island	No
chr1	165235645	165235646	-1.39114	1.49427e-06	0.00190968	FCX	LMX1A	Gene body	TDP-C9	No	No	Island	Yes
chr1	165828054	165828055	-0.591671	0.0110713	0.0442942	FCX	TMCO1,UCK2	Promoter, Gene body	TDP-GRN	No	No	Island	No
chr1	166920552	166920553	1.28361	0.000608291	0.0130737	FCX	ILDR2	Gene body	TDP-C	No	No	Island	No
chr1	166920564	166920565	1.1708	0.00483807	0.0307185	FCX	ILDR2	Gene body	TDP-B	No	No	Island	No
chr1	166921407	166921408	1.63797	0.000607678	0.0205216	FCX	ILDR2	Gene body	TDP-C9	No	No	Island	No
chr1	167061953	167061954	-1.19808	0.0113329	0.0441137	FCX	GPA33	Gene body	TDP-B	No	No	Deep sea	No
chr1	167439454	167439455	-0.767951	0.0132287	0.0492445	FCX	CD247	Gene body	TDP-C9	No	No	Island	No
chr1	168225722	168225723	-0.73107	0.0049616	0.033088	FCX	SFT2D2	Promoter	TDP-GRN	No	No	Island	No
chr1	170665690	170665691	-0.699829	0.0185585	0.0378857	FCX	PRRX1	Gene body	TDP-A	No	No	Shore	No
chr1	171781662	171781663	0.859527	0.00459515	0.0300612	FCX	EEF1AKNMT	Promoter	TDP-B	No	No	Island	No
chr1	171841561	171841562	0.899394	0.00496348	0.033088	FCX	DNM3	5'-UTR	TDP-GRN	No	No	Island	No
chr1	172322374	172322375	1.04521	0.00801943	0.0407779	FCX	DNM3	Gene body	TDP-C9	No	No	Deep sea	Yes
chr1	173868718	173868719	1.16292	0.00155301	0.0207143	FCX	ZBTB37,GAS5	Promoter	TDP-B	No	No	Island	No
chr1	174349085	174349086	1.18274	0.00684153	0.0243181	FCX	RABGAP1L	Gene body	TDP-A	No	No	Deep sea	No
chr1	175599114	175599115	0.765929	0.0138636	0.0486292	FCX	TNR	Gene body	TDP-B	No	No	Shore	No
chr1	176207089	176207090	0.790341	0.00541123	0.0337436	FCX	COP1	Promoter	TDP-GRN	No	No	Island	No
chr1	176898295	176898296	0.795456	0.00757453	0.0254304	FCX	ASTN1	Gene body	TDP-A	No	No	Deep sea	No
chr1	179186011	179186012	-1.76478	0.00343417	0.0272593	FCX	ABL2	Gene body	TDP-B	No	No	Deep sea	No
chr1	180231751	180231752	-0.68085	0.00902957	0.0398883	FCX	LHX4	Gene body	TDP-B	No	No	Island	No
chr1	182953004	182953005	1.31923	0.00112435	0.0138078	FCX	SHCBP1L	Promoter	TDP-A	No	No	Island	No
chr1	183023567	183023568	-0.777324	0.00759825	0.0363855	FCX	LAMC1	5'-UTR	TDP-B	No	No	Island	No
chr1	187074114	187074115	-1.72662	0.00713496	0.0371553	FCX	LINC01037,LINC01036	Gene body	TDP-GRN	No	No	Deep sea	No
chr1	193059245	193059246	-0.819571	0.000421067	0.0153243	FCX	RO60,UCHL5	Promoter	TDP-B	No	No	Island	No
chr1	197146189	197146190	0.93749	0.00260821	0.0268571	FCX	ASPM	Gene body	TDP-GRN	No	No	Island	No
chr1	200872954	200872955	-0.968722	0.00568758	0.0329065	FCX	GPR25	Promoter	TDP-B	No	No	Shore	No
chr1	200874072	200874073	-0.705598	0.00954796	0.0281118	FCX	GPR25	Gene body	TDP-A	No	No	Island	No
chr1	200981441	200981442	-0.734678	0.00620114	0.0368608	FCX	KIF21B	Gene body	TDP-C9	No	No	Deep sea	No
chr1	201284116	201284117	0.952793	0.00349099	0.0265076	FCX	PKP1	Gene body	TDP-C	TDP-C,ABC	No	Island	No
chr1	201284116	201284117	0.647703	0.00797375	0.0217179	FCX	PKP1	Gene body	ABC	TDP-C,ABC	No	Island	No
chr1	201284128	201284129	0.947542	0.0106206	0.042085	FCX	PKP1	Gene body	TDP-C	No	No	Island	No
chr1	201284130	201284131	0.778827	0.00784825	0.0369097	FCX	PKP1	Gene body	TDP-C	No	No	Island	No
chr1	201399421	201399422	-0.859691	0.00269343	0.027178	FCX	LAD1	Promoter	TDP-GRN	No	No	Island	No
chr1	202248098	202248099	1.08614	0.00213123	0.021498	FCX	LGR6	Gene body	TDP-C	No	No	Deep sea	No
chr1	203129153	203129154	0.850182	0.0236306	0.0426111	FCX	ADORA1	Promoter	TDP-A	No	No	Shore	No
chr1	203143939	203143940	-1.13597	0.00325317	0.0305756	FCX	ADORA1	Gene body	TDP-C9	No	No	Deep sea	No
chr1	203143955	203143956	-1.31838	0.00269539	0.027178	FCX	ADORA1	Gene body	TDP-GRN	No	No	Deep sea	No
chr1	203146781	203146782	-1.14981	0.00199756	0.0283526	FCX	ADORA1	Gene body	TDP-C9	No	No	Deep sea	No
chr1	203146790	203146791	-0.94121	0.0128034	0.0488083	FCX	ADORA1	Gene body	TDP-C9	No	No	Deep sea	No
chr1	203166700	203166701	0.745528	0.00931366	0.0403571	FCX	ADORA1	3'-UTR	TDP-B	No	No	Deep sea	No
chr1	203185412	203185413	-0.746991	0.0177115	0.0372125	FCX	CHI3L1	Gene body	TDP-A	No	No	Deep sea	No
chr1	204073808	204073809	-1.5996	0.00106859	0.01366	FCX	SOX13	Promoter	TDP-A	No	No	Island	No
chr1	204078485	204078486	0.975534	0.0037444	0.0295043	FCX	SOX13	Gene body	TDP-GRN	TDP-GRN,TDP-C9,TDP	No	Shelf	No
chr1	204078485	204078486	0.896404	0.00247747	0.0290767	FCX	SOX13	Gene body	TDP-C9	TDP-GRN,TDP-C9,TDP	No	Shelf	No
chr1	204078485	204078486	0.5585	0.00429479	0.0166224	FCX	SOX13	Gene body	TDP	TDP-GRN,TDP-C9,TDP	No	Shelf	No
chr1	204349149	204349150	0.798178	0.00780494	0.0369823	FCX	PLEKHA6	Gene body	TDP-B	No	No	Deep sea	No
chr1	204619880	204619881	-0.943544	0.00966665	0.0417669	FCX	LRRN2	Gene body	TDP-GRN	No	No	Deep sea	No
chr1	204685856	204685857	0.661939	0.0102433	0.0288152	FCX	LRRN2	Promoter	TDP-A	No	No	Shore	No
chr1	204899400	204899401	1.27635	0.00502798	0.0310876	FCX	NFASC	Gene body	TDP-B	No	No	Deep sea	No
chr1	205250945	205250946	1.16959	0.00963245	0.0417628	FCX	TMCC2	Gene body	TDP-GRN	No	No	Deep sea	No
chr1	205519003	205519004	0.617798	0.028917	0.0472367	FCX	CDK18	Gene body	TDP-A	No	Yes	Deep sea	No
chr1	205527814	205527815	0.886665	0.00944661	0.0405455	FCX	CDK18	Promoter	TDP-B	No	No	Shore	No
chr1	205529576	205529577	0.901637	0.00213403	0.021498	FCX	CDK18	Promoter	TDP-C	No	No	Shore	No
chr1	205631470	205631471	-1.38833	0.000210448	0.0153003	FCX	ELK4	Gene body	TDP-C9	No	No	Island	No
chr1	205670530	205670531	-1.14191	0.00333848	0.0308427	FCX	SLC45A3	Gene body	TDP-C9	No	No	Deep sea	No
chr1	205850123	205850124	-2.16014	0.00362938	0.0274641	FCX	PM20D1,LOC284581	5'-UTR, Gene body	TDP-B	No	No	Shore	No
chr1	205850135	205850136	-1.1568	0.0234945	0.0426726	FCX	PM20D1,LOC284581	Promoter, Gene body	ABC	No	No	Shore	No
chr1	206684963	206684964	-0.826969	0.00456007	0.0215004	FCX	MAPKAPK2	Promoter	TDP-A	No	No	Island	No
chr1	206722887	206722888	-1.63042	0.00490937	0.032962	FCX	MAPKAPK2	Gene body	TDP-GRN	No	No	Deep sea	No
chr1	207963678	207963679	0.528616	0.00881072	0.0419631	FCX	NA	Intergenic	TDP-C9	No	No	Island	Yes
chr1	208134343	208134344	-0.778198	0.0019133	0.0165205	FCX	PLXNA2	Gene body	TDP-A	No	No	Deep sea	No
chr1	208219873	208219874	0.855749	0.0089076	0.0406216	FCX	PLXNA2	Gene body	TDP-GRN	No	No	Deep sea	No
chr1	209231969	209231970	0.705249	0.0216804	0.040918	FCX	NA	Intergenic	TDP-A	No	No	Island	No
chr1	209231970	209231971	-1.07671	0.00385341	0.0325418	FCX	NA	Intergenic	TDP-C9	No	No	Island	No
chr1	211327156	211327157	-0.933628	5.35121e-06	0.00441099	FCX	TRAF5	Gene body	TDP-B	No	No	Island	No
chr1	211479345	211479346	0.857866	0.00625247	0.0351959	FCX	RD3	Gene body	TDP-GRN	No	No	Island	No
chr1	212588254	212588255	-0.739971	0.00280252	0.0119599	FCX	ATF3	Gene body	ABC	No	No	Deep sea	No
chr1	212618750	212618751	-0.77327	0.0150329	0.0493123	FCX	ATF3	Gene body	TDP-C	TDP-C,TDP-GRN,TDP	No	Deep sea	No
chr1	212618750	212618751	-0.949486	0.00675709	0.0362557	FCX	ATF3	Gene body	TDP-GRN	TDP-C,TDP-GRN,TDP	No	Deep sea	No
chr1	212618750	212618751	-0.648607	0.00126892	0.0103751	FCX	ATF3	Gene body	TDP	TDP-C,TDP-GRN,TDP	No	Deep sea	No
chr1	212618755	212618756	-0.661422	0.00310824	0.0137736	FCX	ATF3	Gene body	TDP	No	No	Deep sea	No
chr1	214331007	214331008	-1.69287	0.001374	0.0227671	FCX	SMYD2	Gene body	TDP-GRN	No	No	Deep sea	No
chr1	215083251	215083252	0.708657	0.00626149	0.0339048	FCX	KCNK2	Promoter	TDP-C	No	No	Island	No
chr1	217630955	217630956	1.11764	0.0027933	0.0254139	FCX	SPATA17,GPATCH2	Promoter, Gene body	TDP-B	No	No	Island	No
chr1	217630956	217630957	-1.76673	0.000339344	0.0146834	FCX	SPATA17,GPATCH2	Promoter, Gene body	TDP-B	No	No	Island	No
chr1	217630982	217630983	3.05417	0.0113753	0.0441514	FCX	SPATA17,GPATCH2	Promoter, 5'-UTR	TDP-B	No	No	Island	No
chr1	219927860	219927861	-0.696337	0.00747452	0.036339	FCX	SLC30A10	Gene body	TDP-B	No	No	Island	No
chr1	219928463	219928464	-1.8767	0.000273683	0.0171938	FCX	SLC30A10	5'-UTR	TDP-GRN	No	No	Island	No
chr1	220878627	220878628	-0.732898	0.0100879	0.0287201	FCX	HLX,MTARC1,HLX-AS1	Promoter, Gene body	TDP-A	TDP-A,ABC	No	Island	No
chr1	220878627	220878628	-0.670619	0.00266345	0.0117275	FCX	HLX,MTARC1,HLX-AS1	Promoter, Gene body	ABC	TDP-A,ABC	No	Island	No
chr1	220884190	220884191	-1.22648	0.00702497	0.0369196	FCX	MTARC1,HLX	Gene body	TDP-GRN	No	No	Island	No
chr1	221742512	221742513	0.761651	0.000172097	0.00906953	FCX	DUSP10	Promoter	TDP-A	TDP-A,TDP-B,ABC	No	Island	No
chr1	221742512	221742513	0.741566	0.0088633	0.039592	FCX	DUSP10	Promoter	TDP-B	TDP-A,TDP-B,ABC	No	Island	No
chr1	221742512	221742513	0.600711	0.00107899	0.00720971	FCX	DUSP10	Promoter	ABC	TDP-A,TDP-B,ABC	No	Island	No
chr1	223734632	223734633	-0.879815	0.0104354	0.0426675	FCX	CAPN2	Gene body	TDP-B	No	No	Deep sea	No
chr1	224357448	224357449	-0.647774	0.0095647	0.0417628	FCX	CNIH4	Gene body	TDP-GRN	No	No	Island	No
chr1	225427041	225427042	-0.965086	0.00352972	0.0201212	FCX	LBR	Gene body	TDP-A	No	No	Island	No
chr1	225653205	225653206	-0.649529	0.00609707	0.0236444	FCX	ENAH	Promoter	TDP-A	No	No	Island	No
chr1	225882382	225882383	-0.787078	0.00508301	0.0349874	FCX	TMEM63A	Promoter	TDP-C9	No	No	Island	No
chr1	225939839	225939840	-1.03283	0.00300967	0.0303523	FCX	LEFTY2	Gene body	TDP-C9	No	No	Island	No
chr1	225940766	225940767	-1.05339	0.00459695	0.0215004	FCX	LEFTY2	Promoter	TDP-A	No	No	Shore	No
chr1	226083093	226083094	-0.656398	0.025176	0.0440398	FCX	LINC01703	Promoter	TDP-A	No	No	Island	No
chr1	226407955	226407956	-0.803236	0.000928311	0.01321	FCX	PARP1	5'-UTR	TDP-A	No	No	Island	No
chr1	226646398	226646399	0.991093	0.00367495	0.0270923	FCX	ITPKB	Gene body	TDP-C	No	No	Deep sea	No
chr1	226940164	226940165	-0.854842	0.00357859	0.0290039	FCX	COQ8A	Promoter	TDP-GRN	No	No	Island	No
chr1	226940414	226940415	1.19621	0.00354986	0.0201212	FCX	COQ8A	Gene body	TDP-A	No	No	Island	No
chr1	226940417	226940418	0.693201	0.00383609	0.0201497	FCX	COQ8A	Gene body	TDP-A	No	No	Island	No
chr1	226986291	226986292	0.995665	0.00962114	0.0417628	FCX	COQ8A	Gene body	TDP-GRN	No	No	Deep sea	No
chr1	227735315	227735316	-1.0239	6.23909e-06	0.00442476	FCX	SNAP47,JMJD4	Promoter	TDP-C	No	No	Island	No
chr1	227789131	227789132	0.744842	0.0309916	0.0487975	FCX	NA	Intergenic	TDP-A	No	No	Shore	No
chr1	228083266	228083267	-0.793904	0.00171992	0.0158952	FCX	ARF1	5'-UTR	TDP-A	TDP-A,TDP-B,ABC	No	Island	No
chr1	228083266	228083267	-0.739947	0.00955517	0.0408132	FCX	ARF1	5'-UTR	TDP-B	TDP-A,TDP-B,ABC	No	Island	No
chr1	228083266	228083267	-0.594664	0.00352291	0.0134311	FCX	ARF1	5'-UTR	ABC	TDP-A,TDP-B,ABC	No	Island	No
chr1	228109397	228109398	0.630505	0.0304282	0.04837	FCX	MRPL55	Promoter	TDP-A	No	No	Island	No
chr1	228140048	228140049	1.1097	0.00174259	0.0241226	FCX	GUK1	Promoter	TDP-GRN	No	No	Island	No
chr1	228165947	228165948	2.24565	0.00141748	0.0150182	FCX	IBA57-DT,IBA57	Promoter, Gene body	TDP-A	TDP-A,TDP-GRN	No	Island	No
chr1	228165947	228165948	2.34754	0.00341042	0.0284673	FCX	IBA57-DT,IBA57	Promoter, Gene body	TDP-GRN	TDP-A,TDP-GRN	No	Island	No
chr1	228207967	228207968	0.861866	0.00683017	0.0381733	FCX	OBSCN,OBSCN-AS1	Promoter, Gene body	TDP-C9	No	No	Shelf	No
chr1	230322263	230322264	-0.683305	0.0267414	0.0451947	FCX	PGBD5	3'-UTR	TDP-A	No	No	Deep sea	No
chr1	230729352	230729353	-0.742384	0.0141109	0.0496899	FCX	AGT	Gene body	TDP-GRN	No	No	Deep sea	No
chr1	231629330	231629331	1.01822	0.000756916	0.0145871	FCX	DISC1,TSNAX-DISC1	Promoter, Gene body	TDP-C	No	No	Shore	No
chr1	231629366	231629367	0.880567	0.00996836	0.041608	FCX	DISC1,TSNAX-DISC1	Promoter, Gene body	TDP-B	TDP-B,TDP-C,TDP-C9	No	Shore	No
chr1	231629366	231629367	0.985885	0.000275382	0.00981976	FCX	DISC1,TSNAX-DISC1	Promoter, Gene body	TDP-C	TDP-B,TDP-C,TDP-C9	No	Shore	No
chr1	231629366	231629367	0.842773	0.00767996	0.0403059	FCX	DISC1,TSNAX-DISC1	Promoter, Gene body	TDP-C9	TDP-B,TDP-C,TDP-C9	No	Shore	No
chr1	231693870	231693871	1.10635	0.0027117	0.0252944	FCX	DISC1,TSNAX-DISC1	3'-UTR, Gene body	TDP-B	No	No	Deep sea	No
chr1	233362048	233362049	1.16412	0.00200741	0.0227096	FCX	MAP3K21	Gene body	TDP-B	No	No	Island	No
chr1	234608695	234608696	0.76503	0.0233902	0.0424721	FCX	IRF2BP2	Promoter	TDP-A	No	No	Island	No
chr1	235328578	235328579	-1.16331	0.000380485	0.017601	FCX	GGPS1,TBCE,ARID4B	Promoter	TDP-GRN	No	No	Island	No
chr1	235504063	235504064	-1.03367	0.00485885	0.0307185	FCX	B3GALNT2	Gene body	TDP-B	No	No	Island	No
chr1	236065322	236065323	1.02116	0.00331376	0.0270435	FCX	NID1	Promoter	TDP-B	No	No	Island	No
chr1	236700721	236700722	1.01364	0.00848218	0.0416719	FCX	ACTN2	Gene body	TDP-C9	No	No	Deep sea	No
chr1	238485586	238485587	-0.73654	0.0309704	0.0487975	FCX	LINC01139	Gene body	TDP-A	No	No	Deep sea	No
chr1	240823448	240823449	-1.98938	4.24913e-05	0.010182	FCX	RGS7	Gene body	TDP-C9	No	No	Island	No
chr1	241640386	241640387	0.887459	0.011032	0.0436599	FCX	OPN3	Promoter	TDP-B	No	No	Island	No
chr1	242523832	242523833	1.08326	0.00243435	0.0290767	FCX	PLD5	Gene body	TDP-C9	No	No	Island	No
chr1	243924808	243924809	1.05836	0.00120139	0.0221135	FCX	LINC02774	Gene body	TDP-GRN	No	No	Deep sea	No
chr1	244048563	244048564	-0.787519	0.00555336	0.0338766	FCX	ZBTB18	Promoter	TDP-GRN	No	No	Island	Yes
chr1	244863703	244863704	0.824383	0.00428821	0.0311642	FCX	HNRNPU	Promoter	TDP-GRN	No	No	Island	No
chr1	245018089	245018090	0.990108	0.00637308	0.0369485	FCX	EFCAB2	Gene body	TDP-C9	No	No	Deep sea	No
chr1	246931908	246931909	0.899691	0.00553925	0.0324522	FCX	AHCTF1	Promoter	TDP-C	No	No	Island	No
chr1	246988965	246988966	2.08794	0.0102333	0.0412081	FCX	ZNF695,ZNF670-ZNF695	Gene body	TDP-C	No	No	Deep sea	No
chr1	247518300	247518301	0.89641	0.00256174	0.0181133	FCX	GCSAML	Promoter	TDP-A	No	No	Island	No
chr1	247518308	247518309	0.940435	0.00147938	0.0231355	FCX	GCSAML	Promoter	TDP-GRN	No	No	Island	No
chr1	247522218	247522219	-1.70355	0.0100102	0.0450142	FCX	GCSAML	Gene body	TDP-C9	No	No	Shelf	No
chr1	247530862	247530863	1.10468	0.0113348	0.0447002	FCX	GCSAML-AS1,OR2C3,GCSAML	Promoter, 3'-UTR, Gene body	TDP-GRN	No	No	Island	No
chr1	247530865	247530866	1.031	0.0100758	0.0424538	FCX	GCSAML-AS1,OR2C3,GCSAML	Promoter, 3'-UTR, Gene body	TDP-GRN	No	No	Island	No
chr1	248692012	248692013	-1.19775	0.00110997	0.0215352	FCX	LYPD9P,LYPD8	Promoter, Gene body	TDP-GRN	No	Yes	Island	No
chr1	248692056	248692057	1.08129	0.00403699	0.0280689	FCX	LYPD9P,LYPD8	Promoter, Gene body	TDP-C	No	No	Island	No
chr1	248847829	248847830	-1.03928	0.000882724	0.0130034	FCX	ZNF672	Gene body	TDP-A	No	No	Island	No
chr10	49133	49134	-2.56213	0.000843056	0.0200865	FCX	TUBB8	Gene body	TDP-GRN	TDP-GRN,TDP-C9	Yes	Island	No
chr10	49133	49134	-1.82443	0.0111457	0.0463122	FCX	TUBB8	Gene body	TDP-C9	TDP-GRN,TDP-C9	No	Island	No
chr10	300818	300819	-0.89026	0.00542737	0.0337529	FCX	DIP2C	Gene body	TDP-GRN	No	No	Island	No
chr10	556110	556111	0.945748	0.00473622	0.0299459	FCX	DIP2C	Gene body	TDP-C	No	No	Deep sea	No
chr10	588931	588932	0.983486	0.00150809	0.0153284	FCX	DIP2C	Gene body	TDP-A	TDP-A,TDP-B,ABC	No	Shelf	No
chr10	588931	588932	1.15797	0.00263706	0.0249551	FCX	DIP2C	Gene body	TDP-B	TDP-A,TDP-B,ABC	No	Shelf	No
chr10	588931	588932	0.727354	0.00418578	0.0147713	FCX	DIP2C	Gene body	ABC	TDP-A,TDP-B,ABC	No	Shelf	No
chr10	588950	588951	0.838722	0.00777611	0.0256514	FCX	DIP2C	Gene body	TDP-A	TDP-A,ABC,TDP	No	Shelf	No
chr10	588950	588951	0.640537	0.0128718	0.0280505	FCX	DIP2C	Gene body	ABC	TDP-A,ABC,TDP	No	Shelf	No
chr10	588950	588951	0.654409	0.00955665	0.0231109	FCX	DIP2C	Gene body	TDP	TDP-A,ABC,TDP	No	Shelf	No
chr10	629947	629948	1.13777	0.000188574	0.00961097	FCX	LOC101930421,DIP2C	Gene body	TDP-C	No	No	Shelf	No
chr10	630821	630822	-0.782115	0.00544214	0.0356061	FCX	LOC101930421,DIP2C	Gene body	TDP-C9	No	No	Shore	No
chr10	632809	632810	-1.5239	0.000156125	0.00922699	FCX	DIP2C	Gene body	TDP-C	No	No	Island	No
chr10	639346	639347	1.03868	0.00640174	0.0239256	FCX	DIP2C	Gene body	TDP-A	No	No	Island	No
chr10	1401189	1401190	0.668485	0.0066697	0.0241621	FCX	ADARB2	Gene body	TDP-A	No	No	Shelf	No
chr10	1609098	1609099	0.867336	0.00519883	0.0318353	FCX	ADARB2	Gene body	TDP-C	No	No	Deep sea	No
chr10	1687736	1687737	-0.865133	0.00537271	0.0227838	FCX	ADARB2	Gene body	TDP-A	No	No	Deep sea	No
chr10	3067852	3067853	-0.921177	0.00669619	0.0349836	FCX	PFKP	Promoter	TDP-B	No	No	Island	No
chr10	3068351	3068352	1.30332	0.00134075	0.020141	FCX	PFKP	Promoter	TDP-B	No	No	Island	No
chr10	3096365	3096366	-1.24279	0.0144937	0.0496928	FCX	PFKP	Gene body	TDP-B	No	No	Deep sea	No
chr10	3105088	3105089	0.98927	0.00236699	0.0222635	FCX	PFKP	5'-UTR	TDP-C	TDP-C,TDP-GRN	No	Shore	No
chr10	3105088	3105089	1.26613	0.00085533	0.0200865	FCX	PFKP	5'-UTR	TDP-GRN	TDP-C,TDP-GRN	No	Shore	No
chr10	3105148	3105149	0.979529	0.00867636	0.0384415	FCX	PFKP	Gene body	TDP-C	No	No	Shore	No
chr10	3105180	3105181	1.21287	0.00068899	0.0209115	FCX	PFKP	Gene body	TDP-C9	No	No	Shore	No
chr10	3785664	3785665	-1.14238	0.00755284	0.0363396	FCX	KLF6	Promoter	TDP-B	No	No	Island	No
chr10	4386702	4386703	-1.97917	0.010788	0.043152	FCX	LINC00703	Gene body	TDP-B	No	No	Deep sea	No
chr10	4845267	4845268	-1.48453	0.0100875	0.0424538	FCX	AKR1E2	Gene body	TDP-GRN	No	No	Deep sea	No
chr10	5840235	5840236	1.29912	0.0106113	0.0455163	FCX	GDI2	Gene body	TDP-C9	No	No	Shore	No
chr10	5889817	5889818	-0.696917	0.00726652	0.0373739	FCX	FBH1,ANKRD16	Promoter, 5'-UTR	TDP-GRN	No	No	Island	No
chr10	5977734	5977735	-1.22692	0.0153026	0.049818	FCX	IL15RA	Promoter	TDP-C	TDP-C,ABC	No	Island	No
chr10	5977734	5977735	-1.02357	0.021897	0.0414145	FCX	IL15RA	Promoter	ABC	TDP-C,ABC	No	Island	No
chr10	5977755	5977756	-1.162	0.00703462	0.0353325	FCX	IL15RA	Promoter	TDP-C	No	No	Island	No
chr10	6215313	6215314	-1.3209	0.000730692	0.0194977	FCX	PFKFB3	Gene body	TDP-GRN	No	No	Island	No
chr10	8049910	8049911	1.10698	0.00315737	0.0277785	FCX	GATA3	Gene body	TDP-GRN	No	No	Island	No
chr10	11493794	11493795	-1.5621	0.00171293	0.0196605	FCX	USP6NL	Gene body	TDP-C	No	No	Deep sea	No
chr10	11742759	11742760	-0.873161	0.0096233	0.0399114	FCX	ECHDC3	Gene body	TDP-C	No	No	Island	No
chr10	11742898	11742899	-0.822135	0.00301761	0.0191472	FCX	ECHDC3	Gene body	TDP-A	No	No	Island	No
chr10	11894449	11894450	2.46142	0.0127018	0.0318107	FCX	PROSER2-AS1	Gene body	TDP-A	No	No	Island	No
chr10	12373053	12373054	1.23585	0.0168511	0.0345282	FCX	CAMK1D	Gene body	TDP	No	No	Deep sea	No
chr10	12373054	12373055	1.58331	0.0130367	0.0478522	FCX	CAMK1D	Gene body	TDP-GRN	No	No	Deep sea	No
chr10	12552549	12552550	-1.18753	0.00789186	0.0371526	FCX	CAMK1D	Gene body	TDP-B	No	No	Deep sea	No
chr10	12785730	12785731	-1.2756	0.00887523	0.0405436	FCX	CAMK1D	Gene body	TDP-GRN	No	No	Deep sea	No
chr10	13442301	13442302	1.32725	0.0128088	0.0467584	FCX	BEND7	3'-UTR	TDP-B	No	No	Deep sea	No
chr10	13528311	13528312	-1.24904	0.0181512	0.03747	FCX	BEND7	Gene body	TDP-A	No	Yes	Island	No
chr10	13891540	13891541	-0.826178	0.00144813	0.015188	FCX	FRMD4A	Promoter	TDP-A	No	No	Island	No
chr10	15088648	15088649	0.65831	0.000532338	0.0113532	FCX	ACBD7	Promoter	TDP-A	No	No	Island	No
chr10	16437077	16437078	-0.803084	0.00354956	0.0201212	FCX	PTER	Gene body	TDP-A	No	No	Island	No
chr10	16521239	16521240	0.520133	0.0196166	0.0388561	FCX	C1QL3	Promoter	TDP-A	No	No	Island	No
chr10	16602820	16602821	1.49704	0.00378857	0.032207	FCX	RSU1	Gene body	TDP-C9	No	No	Deep sea	No
chr10	16795830	16795831	-1.35907	0.0212911	0.0405268	FCX	RSU1	Gene body	TDP-A	No	No	Deep sea	No
chr10	16987538	16987539	0.927936	0.0132514	0.0475224	FCX	CUBN	Gene body	TDP-B	No	No	Deep sea	No
chr10	17429455	17429456	-1.66017	0.000786102	0.0147488	FCX	ST8SIA6-AS1,ST8SIA6	Gene body	TDP-C	No	No	Deep sea	No
chr10	21518094	21518095	-0.750952	0.0031421	0.0195325	FCX	SKIDA1	5'-UTR	TDP-A	No	No	Shore	No
chr10	21568797	21568798	1.38867	0.000335046	0.0107583	FCX	MLLT10	Gene body	TDP-C	TDP-C,TDP-GRN	No	Deep sea	No
chr10	21568797	21568798	1.44906	0.000461822	0.0182975	FCX	MLLT10	Gene body	TDP-GRN	TDP-C,TDP-GRN	No	Deep sea	No
chr10	22253368	22253369	-0.963918	0.000628578	0.0165933	FCX	LOC100130992	Gene body	TDP-B	No	No	Island	No
chr10	22253495	22253496	-1.0578	0.00113639	0.0138078	FCX	LOC100130992	Gene body	TDP-A	No	No	Island	No
chr10	22345825	22345826	-0.665068	0.0108421	0.0457805	FCX	SPAG6	Gene body	TDP-C9	No	No	Island	No
chr10	23439069	23439070	-0.877888	0.000214088	0.0133712	FCX	OTUD1	Promoter	TDP-B	No	No	Island	No
chr10	24300936	24300937	-2.8968	0.00687354	0.0365112	FCX	KIAA1217	Gene body	TDP-GRN	No	No	Deep sea	No
chr10	26438873	26438874	1.47528	5.56438e-06	0.00441099	FCX	APBB1IP	Gene body	TDP-B	No	No	Island	No
chr10	27100212	27100213	0.855392	0.00885751	0.039592	FCX	ANKRD26	Gene body	TDP-B	No	No	Island	No
chr10	27744211	27744212	-0.650789	0.00868348	0.0384415	FCX	MKX-AS1,MKX	Promoter	TDP-C	TDP-C,TDP-GRN	No	Island	No
chr10	27744211	27744212	-0.792906	0.00408671	0.0305433	FCX	MKX-AS1,MKX	Promoter	TDP-GRN	TDP-C,TDP-GRN	No	Island	No
chr10	28532456	28532457	0.498369	0.00834361	0.0382392	FCX	WAC,WAC-AS1	Promoter	TDP-B	No	No	Island	No
chr10	30326479	30326480	1.22757	0.00157487	0.0191898	FCX	MTPAP	Gene body	TDP-C	No	No	Deep sea	No
chr10	32347345	32347346	-0.712354	0.00853892	0.0267658	FCX	LOC102031319,EPC1	Promoter	TDP-A	No	No	Island	No
chr10	37976587	37976588	-0.771853	0.00270427	0.027178	FCX	ZNF25	5'-UTR	TDP-GRN	No	No	Island	No
chr10	42753146	42753147	-0.855258	0.00495674	0.033088	FCX	LOC283028	Gene body	TDP-GRN	No	No	Island	No
chr10	43229469	43229470	0.893564	0.00919973	0.0429799	FCX	RASGEF1A	Gene body	TDP-C9	No	No	Island	No
chr10	43343837	43343838	1.09153	0.00917721	0.0411378	FCX	NA	Intergenic	TDP-GRN	No	No	Shore	No
chr10	43351285	43351286	-1.28315	0.00292966	0.0260015	FCX	NA	Intergenic	TDP-B	No	No	Shore	No
chr10	43606534	43606535	-0.953258	0.00681393	0.0351173	FCX	ZNF485	5'-UTR	TDP-B	No	No	Island	No
chr10	43667618	43667619	1.29548	3.55373e-05	0.00600965	FCX	ZNF32-AS3	Gene body	TDP-A	No	No	Island	No
chr10	43849725	43849726	1.18155	0.000879405	0.0154246	FCX	LINC00619,LINC00840	Gene body	TDP-C	TDP-C,TDP-GRN	No	Deep sea	No
chr10	43849725	43849726	1.03983	0.00924399	0.0412163	FCX	LINC00619,LINC00840	Gene body	TDP-GRN	TDP-C,TDP-GRN	No	Deep sea	No
chr10	43943542	43943543	0.844112	0.0169044	0.0364103	FCX	LINC00841	Gene body	TDP-A	No	No	Deep sea	No
chr10	44975902	44975903	1.04079	0.000576142	0.0126894	FCX	RASSF4,DEPP1	Gene body	TDP-C	No	No	Shore	No
chr10	45971258	45971259	0.945764	0.0101807	0.0287818	FCX	PARGP1	Gene body	TDP-A	No	No	Shore	No
chr10	46022609	46022610	-0.937249	0.0134915	0.0487731	FCX	NCOA4	Gene body	TDP-GRN	No	No	Shore	No
chr10	46030429	46030430	-0.841583	0.0144221	0.0335037	FCX	NCOA4	Gene body	TDP-A	No	No	Island	No
chr10	46550617	46550618	-0.891828	0.00519109	0.0314386	FCX	GPRIN2	Gene body	TDP-B	No	No	Deep sea	No
chr10	48465404	48465405	0.887161	0.0266439	0.0451918	FCX	ARHGAP22	Gene body	TDP-A	No	No	Shore	No
chr10	48466544	48466545	0.983318	0.00660639	0.0374135	FCX	ARHGAP22	Gene body	TDP-C9	No	No	Island	No
chr10	48524430	48524431	-2.41602	0.000929823	0.0206883	FCX	ARHGAP22	Promoter	TDP-GRN	No	No	Island	No
chr10	48524438	48524439	3.25363	0.000448972	0.0181942	FCX	ARHGAP22	Promoter	TDP-GRN	No	Yes	Island	No
chr10	48880576	48880577	0.761552	0.00566781	0.023072	FCX	WDFY4	Gene body	TDP-A	No	No	Deep sea	No
chr10	48880580	48880581	0.766769	0.0153332	0.0346526	FCX	WDFY4	Gene body	TDP-A	TDP-A,ABC,TDP	No	Deep sea	No
chr10	48880580	48880581	0.669868	0.0082086	0.0220445	FCX	WDFY4	Gene body	ABC	TDP-A,ABC,TDP	No	Deep sea	No
chr10	48880580	48880581	0.656275	0.00621115	0.0188135	FCX	WDFY4	Gene body	TDP	TDP-A,ABC,TDP	No	Deep sea	No
chr10	49135159	49135160	-1.98633	0.00757452	0.0363454	FCX	FAM170B-AS1	Gene body	TDP-C	No	No	Shelf	No
chr10	49396453	49396454	-1.11416	0.000475257	0.0182975	FCX	DRGX	Promoter	TDP-GRN	No	No	Island	No
chr10	49611457	49611458	-1.13291	0.000776028	0.0194977	FCX	SLC18A3,CHAT	Gene body	TDP-GRN	No	No	Island	No
chr10	49970652	49970653	-1.92301	0.00487654	0.0344956	FCX	PARG,TIMM23B,TIMM23B-AGAP6	Promoter, Gene body	TDP-C9	No	No	Deep sea	No
chr10	62374574	62374575	2.54658	0.012831	0.0476187	FCX	ZNF365,LOC283045	Promoter, Gene body	TDP-GRN	No	No	Island	No
chr10	62817222	62817223	0.727937	0.00299163	0.0190534	FCX	EGR2	Promoter	TDP-A	No	No	Island	No
chr10	62817738	62817739	-0.806834	0.00285897	0.0239391	FCX	EGR2	Gene body	TDP-C	No	No	Island	No
chr10	63133423	63133424	-0.744633	0.0101957	0.0451479	FCX	NRBF2	5'-UTR	TDP-C9	No	No	Island	No
chr10	68901360	68901361	1.04858	0.000188727	0.0159382	FCX	DDX50	5'-UTR	TDP-GRN	No	No	Island	No
chr10	69225587	69225588	-0.656923	0.0232321	0.0424114	FCX	HKDC1,LOC101928994	Gene body	TDP-A	No	No	Deep sea	No
chr10	70116633	70116634	1.38751	0.000849798	0.0129687	FCX	AIFM2	Gene body	TDP-A	No	No	Deep sea	No
chr10	70116661	70116662	0.863726	0.00179843	0.0199174	FCX	AIFM2	Gene body	TDP-C	No	No	Deep sea	No
chr10	70255130	70255131	-0.688385	0.0136543	0.0328252	FCX	NPFFR1	Gene body	TDP-A	No	No	Island	No
chr10	70440479	70440480	-1.20611	0.0010223	0.0182663	FCX	NODAL	Gene body	TDP-B	No	No	Island	No
chr10	70441985	70441986	-0.787118	0.0114442	0.0448225	FCX	NODAL	Promoter	TDP-GRN	No	No	Shore	No
chr10	70478421	70478422	-1.11673	0.000505732	0.0153243	FCX	PALD1	Promoter	TDP-B	No	No	Island	No
chr10	70479040	70479041	0.895362	0.0132192	0.0474909	FCX	PALD1	5'-UTR	TDP-B	No	No	Island	No
chr10	70500853	70500854	1.08321	0.00533804	0.0337091	FCX	PALD1	Gene body	TDP-GRN	No	No	Deep sea	No
chr10	70538045	70538046	-1.00267	0.0171498	0.0365543	FCX	PALD1	Gene body	TDP-A	No	No	Deep sea	No
chr10	71212408	71212409	0.607175	0.00594897	0.0363926	FCX	UNC5B	Promoter	TDP-C9	No	No	Island	No
chr10	71279669	71279670	-1.12778	3.45315e-05	0.00700299	FCX	UNC5B	Gene body	TDP-B	TDP-B,TDP-C9	No	Deep sea	No
chr10	71279669	71279670	-0.780497	0.00325275	0.0305756	FCX	UNC5B	Gene body	TDP-C9	TDP-B,TDP-C9	No	Deep sea	No
chr10	71654744	71654745	-1.94437	0.0182417	0.0375773	FCX	CDH23	Gene body	TDP-A	No	No	Deep sea	No
chr10	71658717	71658718	-2.51798	0.00938642	0.0413718	FCX	CDH23	Gene body	TDP-GRN	No	No	Shelf	No
chr10	71666918	71666919	0.965423	0.0070938	0.0245682	FCX	CDH23	Gene body	TDP-A	No	No	Deep sea	No
chr10	71815683	71815684	-0.855563	0.00537041	0.0227838	FCX	CDH23	3'-UTR	TDP-A	No	No	Deep sea	No
chr10	71964883	71964884	-0.893118	0.00251607	0.0267299	FCX	CHST3	Gene body	TDP-GRN	No	No	Island	No
chr10	72067760	72067761	1.15501	0.0131009	0.0480526	FCX	SPOCK2	Gene body	TDP-GRN	TDP-GRN,TDP-C9	No	Deep sea	No
chr10	72067760	72067761	1.23425	0.00529271	0.0351685	FCX	SPOCK2	Gene body	TDP-C9	TDP-GRN,TDP-C9	No	Deep sea	No
chr10	72334826	72334827	-0.823297	0.0078492	0.0384917	FCX	DNAJB12	3'-UTR	TDP-GRN	No	No	Deep sea	No
chr10	72353500	72353501	-0.799806	0.0232751	0.042417	FCX	DNAJB12	5'-UTR	TDP-A	No	No	Shore	No
chr10	73097072	73097073	0.777372	0.010146	0.0450749	FCX	P4HA1	Promoter	TDP-C9	No	No	Island	No
chr10	73744275	73744276	-1.22339	0.00319746	0.0277785	FCX	SEC24C	Promoter	TDP-GRN	No	No	Island	No
chr10	75100489	75100490	-0.985392	0.00489483	0.0219912	FCX	DUSP13,SAMD8	Promoter, Gene body	TDP-A	No	No	Deep sea	No
chr10	75395471	75395472	0.626827	0.00700914	0.0244747	FCX	ZNF503	Gene body	TDP-A	No	No	Island	Yes
chr10	75396362	75396363	-1.09312	0.00686568	0.0349999	FCX	ZNF503	Gene body	TDP-C	TDP-C,TDP-GRN	No	Island	No
chr10	75396362	75396363	-1.14023	0.00444758	0.0316559	FCX	ZNF503	Gene body	TDP-GRN	TDP-C,TDP-GRN	No	Island	No
chr10	75396365	75396366	-0.971465	0.0076291	0.036496	FCX	ZNF503	Gene body	TDP-C	No	No	Island	No
chr10	75398740	75398741	0.811005	0.030322	0.0482796	FCX	ZNF503	3'-UTR	TDP-A	No	No	Island	No
chr10	75399377	75399378	-0.844872	0.0191691	0.0383562	FCX	ZNF503	Gene body	TDP-A	No	No	Island	No
chr10	75407576	75407577	1.37945	0.00682278	0.0364341	FCX	ZNF503-AS2	Gene body	TDP-GRN	No	No	Island	No
chr10	75408437	75408438	-0.964551	0.0022721	0.0236825	FCX	LOC101929234,ZNF503-AS2	Promoter, Gene body	TDP-B	No	No	Island	No
chr10	78357268	78357269	-0.778687	0.0104607	0.0426847	FCX	LINC00856,LINC00595	Gene body	TDP-B	No	No	Deep sea	Yes
chr10	78406041	78406042	-0.927438	0.0022719	0.0218084	FCX	LINC00856	Gene body	TDP-C	No	No	Deep sea	No
chr10	79074590	79074591	0.97961	0.00651824	0.0346558	FCX	ZMIZ1	Gene body	TDP-B	No	No	Deep sea	No
chr10	79113385	79113386	1.10578	0.00225932	0.0260673	FCX	ZMIZ1	Gene body	TDP-GRN	No	No	Deep sea	No
chr10	79139554	79139555	0.809574	0.000642633	0.0133093	FCX	ZMIZ1	Gene body	TDP-C	No	No	Deep sea	No
chr10	79177051	79177052	0.819104	0.0116186	0.0439696	FCX	ZMIZ1	Gene body	TDP-C	No	No	Deep sea	No
chr10	79384912	79384913	0.670188	0.0173693	0.0368328	FCX	ZCCHC24	3'-UTR	TDP-A	No	No	Shore	No
chr10	80142393	80142394	1.20265	0.000375039	0.017601	FCX	PLAC9	Gene body	TDP-GRN	No	No	Deep sea	No
chr10	80158933	80158934	-0.751514	0.00991221	0.0284245	FCX	ANXA11	Promoter	TDP-A	No	No	Deep sea	No
chr10	80454227	80454228	-0.685745	0.00638721	0.0353867	FCX	TSPAN14	Promoter	TDP-GRN	No	No	Island	No
chr10	82872936	82872937	-1.06646	0.0145114	0.0497112	FCX	NRG3	Gene body	TDP-B	No	No	Deep sea	No
chr10	84139715	84139716	1.05252	0.00158282	0.0207708	FCX	GHITM	Gene body	TDP-B	TDP-B,TDP-GRN	No	Island	No
chr10	84139715	84139716	0.873966	0.00831945	0.0392906	FCX	GHITM	Gene body	TDP-GRN	TDP-B,TDP-GRN	No	Island	No
chr10	84195014	84195015	1.30745	8.60044e-05	0.0100374	FCX	CDHR1	Gene body	TDP-B	No	No	Island	No
chr10	84237669	84237670	0.945672	0.00471242	0.0299459	FCX	LRIT1,RGR	Gene body	TDP-C	No	No	Island	No
chr10	85868840	85868841	-1.06658	0.00550971	0.0338766	FCX	GRID1	Gene body	TDP-GRN	No	No	Deep sea	No
chr10	86137701	86137702	-0.855397	0.0107558	0.0455163	FCX	GRID1	Gene body	TDP-C9	No	No	Deep sea	No
chr10	86679202	86679203	-1.55001	0.000246642	0.0171938	FCX	LDB3	Gene body	TDP-GRN	No	No	Deep sea	No
chr10	86685560	86685561	0.998923	0.0124885	0.0453012	FCX	LDB3	Gene body	TDP-C	No	No	Deep sea	No
chr10	86964206	86964207	-0.967065	0.00853268	0.0382479	FCX	MMRN2	Gene body	TDP-C	No	No	Deep sea	No
chr10	86968410	86968411	1.05017	0.000486823	0.0153243	FCX	MMRN2,ADIRF	Promoter, Gene body	TDP-B	No	No	Island	No
chr10	86969613	86969614	-0.932323	0.00281382	0.0186147	FCX	MMRN2,ADIRF	Promoter, Gene body	TDP-A	No	No	Shore	No
chr10	92691909	92691910	-0.804256	0.00232021	0.0176086	FCX	HHEX	Promoter	TDP-A	No	No	Island	No
chr10	93060478	93060479	-0.820901	0.0114162	0.0448013	FCX	CYP26C1	Promoter	TDP-GRN	No	No	Island	No
chr10	93063397	93063398	0.966941	0.00801818	0.0372725	FCX	CYP26A1,CYP26C1	Promoter, 3'-UTR	TDP-C	TDP-C,TDP-GRN	No	Island	No
chr10	93063397	93063398	0.920979	0.0107324	0.0437748	FCX	CYP26A1,CYP26C1	Promoter, 3'-UTR	TDP-GRN	TDP-C,TDP-GRN	No	Island	No
chr10	93064407	93064408	-1.56231	0.0109998	0.043655	FCX	CYP26C1	Gene body	TDP-B	No	No	Shore	No
chr10	93069279	93069280	0.699547	0.030743	0.0486538	FCX	CYP26C1	3'-UTR	TDP-A	No	No	Island	No
chr10	93601395	93601396	-0.664616	0.0101178	0.0450749	FCX	RBP4,FFAR4	Promoter, Gene body	TDP-C9	No	No	Island	No
chr10	95809336	95809337	-1.41268	0.0101397	0.0287379	FCX	ENTPD1,ENTPD1-AS1	Gene body	TDP-A	No	No	Deep sea	No
chr10	96130274	96130275	-1.06585	0.00115513	0.0173564	FCX	ZNF518A	Promoter	TDP-C	No	No	Island	No
chr10	96512544	96512545	0.807986	0.0309567	0.0487975	FCX	TLL2	Gene body	TDP-A	No	No	Island	No
chr10	97334678	97334679	1.25542	0.0323409	0.049847	FCX	FRAT2	5'-UTR	TDP-A	No	No	Island	No
chr10	97334923	97334924	0.587724	0.0125546	0.0483761	FCX	FRAT2	Promoter	TDP-C9	No	No	Island	No
chr10	97498598	97498599	-0.803967	0.00340032	0.0272593	FCX	UBTD1,MMS19	Promoter	TDP-B	No	No	Island	No
chr10	97714833	97714834	1.12235	0.0176687	0.0372125	FCX	MARVELD1	3'-UTR	TDP-A	No	No	Island	No
chr10	97737089	97737090	-0.879581	0.000323699	0.0144408	FCX	ZFYVE27	Promoter	TDP-B	No	No	Island	No
chr10	97914887	97914888	0.724418	0.0058273	0.0332895	FCX	CRTAC1	Gene body	TDP-B	No	No	Deep sea	No
chr10	99359602	99359603	1.12722	0.0141106	0.0490846	FCX	CNNM1	Gene body	TDP-B	No	No	Deep sea	No
chr10	99430666	99430667	1.12444	0.00723823	0.0373646	FCX	GOT1	Promoter	TDP-GRN	No	No	Island	No
chr10	100750647	100750648	1.05625	0.0109515	0.044155	FCX	PAX2	Gene body	TDP-GRN	No	No	Shore	No
chr10	100828757	100828758	0.539435	0.00322051	0.0195325	FCX	PAX2	3'-UTR	TDP-A	No	No	Island	No
chr10	100969984	100969985	-1.68644	0.000821525	0.022474	FCX	SEMA4G,MRPL43	Gene body	TDP-C9	No	No	Shore	No
chr10	101015712	101015713	0.920919	0.0102645	0.0452321	FCX	PDZD7	Gene body	TDP-C9	No	No	Shelf	No
chr10	101066239	101066240	-0.878554	0.00852592	0.0267658	FCX	KAZALD1	Promoter	TDP-A	No	No	Island	No
chr10	101134403	101134404	0.800628	0.00992964	0.042324	FCX	TLX1	Gene body	TDP-GRN	No	No	Island	No
chr10	101134584	101134585	-1.0138	0.000838913	0.0200865	FCX	TLX1	Gene body	TDP-GRN	No	No	Island	No
chr10	101238668	101238669	0.994215	0.00595152	0.0363926	FCX	LBX1-AS1	Gene body	TDP-C9	No	No	Shore	No
chr10	101776306	101776307	-0.888011	0.00267627	0.0232031	FCX	FGF8	Promoter	TDP-C	TDP-C,ABC	No	Island	No
chr10	101776306	101776307	-0.800469	0.000462288	0.00548325	FCX	FGF8	Promoter	ABC	TDP-C,ABC	No	Island	No
chr10	101778718	101778719	1.01026	0.00226694	0.0260673	FCX	FGF8	Gene body	TDP-GRN	No	No	Shore	No
chr10	101778753	101778754	0.945069	0.000753764	0.0194977	FCX	FGF8	Gene body	TDP-GRN	No	No	Shore	No
chr10	101778777	101778778	1.38119	8.70123e-06	0.0104466	FCX	FGF8	Gene body	TDP-GRN	No	No	Shore	No
chr10	102120174	102120175	-0.962761	0.00352764	0.0313436	FCX	LDB1	5'-UTR	TDP-C9	No	No	Island	No
chr10	102147142	102147143	1.4292	0.000100135	0.0120274	FCX	PPRC1	Gene body	TDP-C9	No	No	Deep sea	No
chr10	102226449	102226450	-1.22431	0.0101905	0.0422958	FCX	ELOVL3	5'-UTR	TDP-B	No	No	Island	No
chr10	102628877	102628878	0.793243	0.00807792	0.038967	FCX	SUFU	Gene body	TDP-GRN	No	No	Deep sea	No
chr10	102779596	102779597	-1.17609	0.0114302	0.0441951	FCX	WBP1L	Gene body	TDP-B	No	No	Deep sea	No
chr10	103622510	103622511	-1.02005	0.000142223	0.00906953	FCX	SH3PXD2A	Gene body	TDP-A	No	No	Deep sea	No
chr10	103662085	103662086	0.986089	0.00162813	0.0155541	FCX	SH3PXD2A	Gene body	TDP-A	No	No	Shore	No
chr10	103692671	103692672	1.19432	0.00100703	0.0164559	FCX	SH3PXD2A	Gene body	TDP-C	No	No	Island	No
chr10	103785502	103785503	-1.60814	2.74546e-05	0.00555319	FCX	SH3PXD2A	Gene body	TDP-C	No	No	Deep sea	No
chr10	104275213	104275214	1.31576	0.000504365	0.0185245	FCX	GSTO2	5'-UTR	TDP-GRN	No	No	Shore	No
chr10	104300166	104300167	0.877103	0.00190951	0.020536	FCX	GSTO2	3'-UTR	TDP-C	No	No	Deep sea	No
chr10	104338368	104338369	0.716427	0.00189584	0.0278493	FCX	ITPRIP	5'-UTR	TDP-C9	No	No	Island	No
chr10	106611880	106611881	0.98491	0.0122112	0.0464681	FCX	SORCS1	Gene body	TDP-GRN	No	No	Deep sea	No
chr10	107164826	107164827	-0.795042	0.00494235	0.0220813	FCX	SORCS1	Promoter	TDP-A	No	No	Island	No
chr10	110499247	110499248	1.02993	0.00209206	0.0286462	FCX	DUSP5	Gene body	TDP-C9	No	No	Shore	No
chr10	110644500	110644501	-0.731866	0.00372685	0.0201497	FCX	RBM20	Gene body	TDP-A	No	No	Island	No
chr10	110644541	110644542	1.71153	0.00536862	0.0353319	FCX	RBM20	Gene body	TDP-C9	TDP-C9,TDP	No	Island	No
chr10	110644541	110644542	1.16493	0.00648904	0.019103	FCX	RBM20	Gene body	TDP	TDP-C9,TDP	Yes	Island	No
chr10	110812767	110812768	0.940189	0.0193608	0.0385742	FCX	RBM20	Gene body	TDP-A	No	No	Deep sea	No
chr10	112313726	112313727	1.34248	0.000863386	0.0153126	FCX	GUCY2GP	Gene body	TDP-C	No	No	Deep sea	No
chr10	112649229	112649230	0.796332	0.00307737	0.0304874	FCX	VTI1A	Gene body	TDP-C9	No	No	Deep sea	No
chr10	112806388	112806389	-1.36419	0.0269532	0.0485622	FCX	VTI1A	Gene body	TDP	No	No	Deep sea	No
chr10	114045354	114045355	0.935789	0.00633401	0.034066	FCX	ADRB1	Gene body	TDP-C	No	No	Island	No
chr10	114571424	114571425	-1.44558	0.00133113	0.0222964	FCX	ABLIM1	Gene body	TDP-GRN	No	No	Deep sea	No
chr10	116098642	116098643	0.598797	0.0235536	0.0425793	FCX	GFRA1	Gene body	TDP-A	No	No	Deep sea	No
chr10	116273572	116273573	-0.766372	0.0062549	0.0238419	FCX	GFRA1	Promoter	TDP-A	No	No	Island	No
chr10	117126264	117126265	1.18134	0.0127475	0.0475005	FCX	SHTN1	Gene body	TDP-GRN	No	No	Island	No
chr10	117131607	117131608	0.913119	0.012229	0.045077	FCX	VAX1	3'-UTR	TDP-C	No	No	Shore	No
chr10	117131681	117131682	1.10427	0.0135515	0.0470652	FCX	VAX1	3'-UTR	TDP-C	TDP-C,TDP-C9	No	Shore	No
chr10	117131681	117131682	1.27689	0.00513774	0.0349874	FCX	VAX1	3'-UTR	TDP-C9	TDP-C,TDP-C9	No	Shore	No
chr10	117133006	117133007	-0.808531	0.024194	0.043171	FCX	VAX1	Gene body	TDP-A	TDP-A,ABC	No	Island	No
chr10	117133006	117133007	-0.766531	0.00992777	0.024363	FCX	VAX1	Gene body	ABC	TDP-A,ABC	No	Island	No
chr10	117167754	117167755	1.68562	0.00195079	0.0252433	FCX	MIR3663,MIR3663HG	Gene body	TDP-GRN	No	No	Island	No
chr10	119131349	119131350	0.975382	0.00733057	0.0359253	FCX	DENND10	Gene body	TDP-C	No	No	Deep sea	No
chr10	119393284	119393285	1.08001	0.00389021	0.0326597	FCX	GRK5	Gene body	TDP-C9	No	No	Deep sea	No
chr10	120980178	120980179	0.957369	0.0041684	0.0286367	FCX	NA	Intergenic	TDP-C	No	No	Shore	No
chr10	121975259	121975260	-1.27366	0.000261737	0.00978206	FCX	NSMCE4A	Promoter	TDP-A	No	No	Shore	No
chr10	122194453	122194454	-1.00546	0.0050161	0.0310421	FCX	TACC2	Gene body	TDP-C	No	No	Deep sea	No
chr10	122310898	122310899	0.943586	0.00833749	0.039302	FCX	BTBD16	Gene body	TDP-GRN	No	No	Deep sea	Yes
chr10	122461348	122461349	0.67351	0.0118042	0.0309534	FCX	HTRA1	Promoter	TDP-A	No	No	Island	No
chr10	122494992	122494993	0.724926	0.0180946	0.03747	FCX	HTRA1	Gene body	TDP-A	No	No	Deep sea	Yes
chr10	123150164	123150165	-0.923535	0.00088739	0.0154246	FCX	HMX2	3'-UTR	TDP-C	No	No	Island	No
chr10	123154922	123154923	-0.77291	0.00560086	0.0229224	FCX	BUB3	Gene body	TDP-A	No	No	Island	No
chr10	123154923	123154924	-0.847898	0.00527361	0.0316417	FCX	BUB3	Gene body	TDP-B	No	No	Island	No
chr10	124014572	124014573	1.19489	0.00303776	0.0277441	FCX	CHST15	Gene body	TDP-GRN	No	No	Deep sea	No
chr10	124056865	124056866	-0.846178	0.00927899	0.0394052	FCX	CHST15	Gene body	TDP-C	No	No	Island	No
chr10	124536121	124536122	-1.06095	0.000483962	0.0153243	FCX	LHPP	Gene body	TDP-B	No	No	Deep sea	No
chr10	124592937	124592938	0.713232	0.00845209	0.0266782	FCX	LHPP	Gene body	TDP-A	No	No	Island	No
chr10	124618814	124618815	1.01621	0.00241374	0.0178443	FCX	FAM53B	Gene body	TDP-A	No	No	Shelf	No
chr10	125050602	125050603	1.00593	0.0120074	0.0451241	FCX	CTBP2	Gene body	TDP-B	No	No	Deep sea	No
chr10	125060965	125060966	1.02479	0.00481196	0.0342283	FCX	CTBP2	Gene body	TDP-C9	No	No	Deep sea	Yes
chr10	125719187	125719188	-0.836547	0.000144495	0.0119607	FCX	EDRF1,EDRF1-DT	Promoter, Gene body	TDP-B	No	No	Island	No
chr10	125774081	125774082	-0.694533	0.0284562	0.0468212	FCX	MMP21	Promoter	TDP-A	No	No	Island	No
chr10	125774097	125774098	-1.04234	0.0102248	0.0288109	FCX	MMP21	Promoter	TDP-A	No	No	Island	No
chr10	125774186	125774187	-1.27906	0.00282351	0.0302096	FCX	MMP21	Promoter	TDP-C9	No	No	Island	No
chr10	125896460	125896461	0.535935	0.0124551	0.0482841	FCX	FANK1,DHX32	Promoter	TDP-C9	No	No	Island	No
chr10	126008298	126008299	-1.62041	0.000730867	0.0209115	FCX	FANK1	Gene body	TDP-C9	No	No	Deep sea	No
chr10	127424584	127424585	1.01922	0.00326383	0.0253251	FCX	DOCK1	Gene body	TDP-C	No	No	Deep sea	No
chr10	127424610	127424611	0.820976	0.0149045	0.0491183	FCX	DOCK1	Gene body	TDP-C	No	No	Deep sea	No
chr10	127910805	127910806	-2.13586	0.000660372	0.0207591	FCX	PTPRE	Gene body	TDP-C9	No	No	Shelf	No
chr10	128211025	128211026	-1.11025	0.00127317	0.0195605	FCX	LINC01163	Gene body	TDP-B	No	No	Island	No
chr10	129651193	129651194	1.04576	0.00913962	0.0275811	FCX	MGMT	Gene body	TDP-A	No	No	Deep sea	No
chr10	129681165	129681166	-1.56813	0.0138757	0.0328792	FCX	MGMT	Gene body	TDP-A	No	No	Deep sea	No
chr10	129960371	129960372	-1.3109	0.00603587	0.0345389	FCX	EBF3	Gene body	TDP-GRN	No	No	Island	Yes
chr10	129963624	129963625	0.515988	0.00725167	0.0359782	FCX	EBF3	Gene body	TDP-B	No	No	Island	No
chr10	129969488	129969489	1.41662	0.00314224	0.0277785	FCX	NA	Intergenic	TDP-GRN	No	No	Island	No
chr10	129969687	129969688	-0.965752	0.0116414	0.0443458	FCX	NA	Intergenic	TDP-B	No	No	Island	No
chr10	130049464	130049465	-1.34342	0.0203623	0.0396159	FCX	C10orf143	Gene body	TDP-A	No	No	Shelf	No
chr10	131179198	131179199	-0.670363	0.00346987	0.020021	FCX	TCERG1L	Gene body	TDP-A	No	No	Deep sea	No
chr10	132133549	132133550	-1.02855	0.00356393	0.0267475	FCX	JAKMIP3	Gene body	TDP-C	No	No	Shore	No
chr10	132165868	132165869	2.37161	0.0125102	0.0453128	FCX	JAKMIP3	Gene body	TDP-C	No	No	Deep sea	No
chr10	132166681	132166682	-0.954927	0.00890623	0.0421042	FCX	JAKMIP3	Gene body	TDP-C9	No	No	Deep sea	No
chr10	132166776	132166777	-0.933754	0.00122815	0.0222795	FCX	JAKMIP3	Gene body	TDP-GRN	No	No	Deep sea	No
chr10	132167103	132167104	0.666961	0.027554	0.0460271	FCX	JAKMIP3	Gene body	TDP-A	No	No	Deep sea	No
chr10	132185635	132185636	0.864115	0.00443826	0.0293474	FCX	NA	Intergenic	TDP-C	No	No	Island	No
chr10	132243409	132243410	-1.38594	0.000213671	0.00927164	FCX	STK32C	Gene body	TDP-A	No	No	Deep sea	No
chr10	132272327	132272328	1.00604	0.00687774	0.0353063	FCX	STK32C	Gene body	TDP-B	No	No	Deep sea	No
chr10	132272334	132272335	-0.712791	0.0231028	0.0423116	FCX	STK32C	Gene body	TDP-A	No	No	Deep sea	No
chr10	132301480	132301481	-2.23309	0.0111845	0.0444639	FCX	STK32C	Gene body	TDP-GRN	No	No	Deep sea	No
chr10	132301481	132301482	-3.19432	0.000354476	0.017601	FCX	STK32C	Gene body	TDP-GRN	No	No	Deep sea	No
chr10	132354780	132354781	0.89642	0.00888212	0.0272883	FCX	LRRC27	Gene body	TDP-A	TDP-A,ABC	No	Shore	No
chr10	132354780	132354781	0.762002	0.00297708	0.0124629	FCX	LRRC27	Gene body	ABC	TDP-A,ABC	No	Shore	No
chr10	132399452	132399453	1.06293	0.00553013	0.0359975	FCX	PWWP2B	Gene body	TDP-C9	No	No	Shore	No
chr10	132630912	132630913	1.53027	0.00467637	0.0341199	FCX	INPP5A	Gene body	TDP-C9	No	No	Deep sea	No
chr10	132686168	132686169	-1.37005	0.0119697	0.0445847	FCX	INPP5A	Gene body	TDP-C	No	No	Deep sea	No
chr10	132699469	132699470	1.39225	0.00463086	0.0322182	FCX	INPP5A	Gene body	TDP-GRN	No	No	Deep sea	No
chr10	132738500	132738501	-0.946879	0.000626506	0.0205301	FCX	INPP5A	Gene body	TDP-C9	No	No	Shelf	No
chr10	132753193	132753194	-0.776804	0.00306115	0.0193239	FCX	INPP5A	Gene body	TDP-A	TDP-A,TDP-B,ABC	No	Island	No
chr10	132753193	132753194	-0.842911	0.00652258	0.0346558	FCX	INPP5A	Gene body	TDP-B	TDP-A,TDP-B,ABC	No	Island	No
chr10	132753193	132753194	-0.721479	0.00134852	0.00822598	FCX	INPP5A	Gene body	ABC	TDP-A,TDP-B,ABC	No	Island	No
chr10	132784411	132784412	-0.713785	0.00353884	0.0267215	FCX	NKX6-2	3'-UTR	TDP-C	No	No	Island	No
chr10	132835166	132835167	-1.29382	0.000780362	0.0168474	FCX	CFAP46	Gene body	TDP-B	No	No	Shelf	No
chr10	132862810	132862811	-0.900408	0.00545579	0.0324185	FCX	CFAP46	Gene body	TDP-C	No	No	Shelf	No
chr10	132884401	132884402	1.10452	0.00190317	0.020536	FCX	CFAP46	Gene body	TDP-C	TDP-C,TDP-GRN	No	Shore	No
chr10	132884401	132884402	1.00203	0.0106161	0.0435818	FCX	CFAP46	Gene body	TDP-GRN	TDP-C,TDP-GRN	No	Shore	No
chr10	132910970	132910971	0.664374	0.0178738	0.0374224	FCX	CFAP46	Promoter	TDP-A	No	No	Shelf	No
chr10	132920074	132920075	1.21194	0.00668594	0.0349836	FCX	CFAP46	Gene body	TDP-B	No	No	Island	No
chr10	132922546	132922547	-2.47107	0.0143447	0.0493889	FCX	CFAP46	Gene body	TDP-B	No	No	Island	No
chr10	132941871	132941872	1.19709	0.0016253	0.023518	FCX	CFAP46	Gene body	TDP-GRN	No	No	Shore	No
chr10	132941965	132941966	-1.07177	0.000755509	0.0194977	FCX	CFAP46	Gene body	TDP-GRN	No	No	Shore	No
chr10	132964305	132964306	1.16898	0.00592829	0.0331051	FCX	LINC01166	Gene body	TDP-C	No	No	Shore	No
chr10	132967479	132967480	1.83825	0.00997114	0.041608	FCX	LINC01168	Gene body	TDP-B	No	No	Shore	No
chr10	133129790	133129791	0.833671	0.00420201	0.0208324	FCX	ADGRA1	3'-UTR	TDP-A	No	No	Shore	No
chr10	133159725	133159726	0.664271	0.0128597	0.0467794	FCX	KNDC1	Promoter	TDP-B	No	No	Shore	No
chr10	133159900	133159901	0.576698	0.00421446	0.0338088	FCX	KNDC1	Promoter	TDP-C9	No	No	Shore	No
chr10	133167940	133167941	-0.989716	0.00282046	0.0186147	FCX	KNDC1	Gene body	TDP-A	No	No	Shore	No
chr10	133168966	133168967	-1.55358	0.000419483	0.0194255	FCX	KNDC1	Gene body	TDP-C9	No	No	Shore	No
chr10	133186057	133186058	-0.864851	0.00875334	0.0384555	FCX	KNDC1	Gene body	TDP-C	No	No	Island	No
chr10	133186938	133186939	0.717838	0.00108656	0.0137115	FCX	KNDC1	Gene body	TDP-A	TDP-A,TDP-C	No	Shore	No
chr10	133186938	133186939	0.756282	0.000534221	0.0124628	FCX	KNDC1	Gene body	TDP-C	TDP-A,TDP-C	No	Shore	No
chr10	133186964	133186965	0.722867	0.00876464	0.0270987	FCX	KNDC1	Gene body	TDP-A	No	No	Shore	No
chr10	133198841	133198842	0.999022	0.000253342	0.00981976	FCX	KNDC1	Gene body	TDP-C	No	No	Shelf	No
chr10	133219826	133219827	0.846386	0.0056604	0.032798	FCX	KNDC1	Gene body	TDP-B	No	No	Island	No
chr10	133219841	133219842	1.08362	0.00455103	0.0300146	FCX	KNDC1	Gene body	TDP-B	No	No	Island	No
chr10	133273261	133273262	0.90084	0.00154984	0.02329	FCX	ADAM8	Promoter	TDP-GRN	No	No	Shelf	No
chr10	133325343	133325344	0.686839	0.0223865	0.0416901	FCX	CALY,PRAP1	3'-UTR, Gene body	TDP-A	No	No	Island	No
chr10	133457421	133457422	-1.75801	1.10594e-05	0.00563424	FCX	SCART1	Gene body	TDP-A	No	No	Island	No
chr10	133459853	133459854	-0.740635	0.001753	0.0158994	FCX	SCART1	Gene body	TDP-A	No	No	Island	No
chr10	133459854	133459855	-1.00021	0.00209265	0.017212	FCX	SCART1	Gene body	TDP-A	TDP-A,ABC,TDP	No	Island	No
chr10	133459854	133459855	-0.848859	0.00115582	0.00747778	FCX	SCART1	Gene body	ABC	TDP-A,ABC,TDP	No	Island	No
chr10	133459854	133459855	-0.944029	8.63617e-05	0.0031289	FCX	SCART1	Gene body	TDP	TDP-A,ABC,TDP	No	Island	No
chr10	133465267	133465268	-0.82775	0.0086427	0.0417103	FCX	SCART1	Gene body	TDP-C9	No	No	Island	No
chr10	133527785	133527786	1.47475	0.000586592	0.0188785	FCX	CYP2E1	Promoter	TDP-GRN	No	No	Island	No
chr10	133528686	133528687	0.645681	0.0266686	0.0451918	FCX	CYP2E1	Gene body	TDP-A	No	No	Island	No
chr10	133528983	133528984	1.02391	0.00408353	0.0333561	FCX	CYP2E1	Gene body	TDP-C9	No	No	Island	No
chr11	202546	202547	-1.79007	0.00223323	0.0236825	FCX	BET1L	Gene body	TDP-B	No	No	Deep sea	No
chr11	289048	289049	0.605798	0.0161376	0.0356621	FCX	PGGHG	Promoter	TDP-A	No	No	Island	No
chr11	289056	289057	0.651436	0.00704521	0.0244747	FCX	PGGHG	Promoter	TDP-A	No	No	Island	No
chr11	397173	397174	-0.672009	0.0112002	0.0438995	FCX	PKP3	Promoter	TDP-B	No	No	Island	No
chr11	416267	416268	0.954437	0.00256746	0.022805	FCX	SIGIRR	Gene body	TDP-C	No	No	Shore	No
chr11	420388	420389	-0.974541	0.0129446	0.0489799	FCX	ANO9	Promoter	TDP-C9	No	No	Island	No
chr11	706498	706499	-0.786903	0.00754484	0.0363396	FCX	EPS8L2,DEAF1	Promoter, Gene body	TDP-B	TDP-B,TDP-C9	No	Island	No
chr11	706498	706499	-0.804465	0.00266481	0.0299615	FCX	EPS8L2,DEAF1	Promoter, Gene body	TDP-C9	TDP-B,TDP-C9	No	Island	No
chr11	721032	721033	1.07444	0.00631604	0.0352894	FCX	EPS8L2	Promoter	TDP-GRN	No	No	Island	No
chr11	725779	725780	-1.04965	0.00637896	0.034066	FCX	EPS8L2	Promoter	TDP-C	No	No	Island	No
chr11	726770	726771	-0.841567	0.00118394	0.0139328	FCX	EPS8L2	Gene body	TDP-A	TDP-A,TDP-B	No	Island	No
chr11	726770	726771	-0.850627	0.00400908	0.0284602	FCX	EPS8L2	Gene body	TDP-B	TDP-A,TDP-B	No	Island	No
chr11	771023	771024	-0.920141	0.00178583	0.0216267	FCX	GATD1	3'-UTR	TDP-B	TDP-B,TDP-GRN	No	Deep sea	No
chr11	771023	771024	-0.840528	0.00482785	0.0327394	FCX	GATD1	3'-UTR	TDP-GRN	TDP-B,TDP-GRN	No	Deep sea	No
chr11	795512	795513	-1.06344	0.0013529	0.0145608	FCX	SLC25A22	Promoter	TDP-A	No	No	Shelf	No
chr11	827725	827726	-0.725853	0.0110426	0.0298037	FCX	CRACR2B	Promoter	TDP-A	No	No	Shore	No
chr11	830586	830587	0.836687	0.000880973	0.0173969	FCX	CRACR2B	Gene body	TDP-B	TDP-B,ABC	No	Island	No
chr11	830586	830587	0.626981	4.24896e-05	0.00227777	FCX	CRACR2B	Gene body	ABC	TDP-B,ABC	No	Island	No
chr11	850021	850022	-0.660395	0.016103	0.0356088	FCX	TSPAN4	5'-UTR	TDP-A	No	No	Island	No
chr11	850195	850196	0.727277	0.0130276	0.0470888	FCX	TSPAN4	5'-UTR	TDP-B	No	No	Island	No
chr11	855168	855169	-0.955253	0.00935961	0.0403857	FCX	TSPAN4	Gene body	TDP-B	No	No	Shelf	No
chr11	858827	858828	-0.863651	0.0150845	0.0344543	FCX	TSPAN4	Gene body	TDP-A	No	No	Island	No
chr11	891265	891266	-0.978779	0.00545423	0.0337529	FCX	CHID1	Gene body	TDP-GRN	No	No	Shore	No
chr11	1158959	1158960	-1.14296	0.00235119	0.0176132	FCX	MUC5AC	Gene body	TDP-A	No	No	Shelf	No
chr11	1197080	1197081	-0.797225	0.0147562	0.0340704	FCX	MUC5AC	Gene body	TDP-A	No	No	Shore	No
chr11	1200588	1200589	-0.648181	0.0249856	0.0444536	FCX	MUC5AC	Gene body	ABC	No	No	Island	No
chr11	1224067	1224068	-1.30988	0.0048929	0.0307684	FCX	MUC5B	Gene body	TDP-B	TDP-B,TDP-GRN	No	Shelf	No
chr11	1224067	1224068	-1.25595	0.0120965	0.0462593	FCX	MUC5B	Gene body	TDP-GRN	TDP-B,TDP-GRN	No	Shelf	No
chr11	1231705	1231706	1.43778	0.0048644	0.0344734	FCX	MUC5B	Gene body	TDP-C9	No	No	Shore	No
chr11	1304157	1304158	1.31399	0.00938758	0.0404204	FCX	TOLLIP	Gene body	TDP-B	No	No	Deep sea	No
chr11	1391268	1391269	0.733166	0.00126076	0.0253076	FCX	BRSK2	Gene body	TDP-C9	No	No	Shore	Yes
chr11	1443254	1443255	1.00876	0.0223824	0.0416901	FCX	BRSK2	Gene body	TDP-A	No	No	Island	No
chr11	1443360	1443361	-0.983286	0.00523214	0.0350831	FCX	BRSK2	Gene body	TDP-C9	No	No	Island	No
chr11	1448856	1448857	1.12858	0.00229441	0.0218709	FCX	BRSK2	Gene body	TDP-C	No	No	Island	No
chr11	1448902	1448903	0.972184	0.0119215	0.0476114	FCX	BRSK2	Gene body	TDP-C9	No	No	Island	No
chr11	1448924	1448925	0.972362	0.00428393	0.0311642	FCX	BRSK2	Gene body	TDP-GRN	No	No	Island	No
chr11	1460048	1460049	-0.78307	0.0172255	0.0366608	FCX	BRSK2	Gene body	TDP-A	No	No	Shore	No
chr11	1747789	1747790	-0.977575	0.00246392	0.0290767	FCX	IFITM10,CTSD	3'-UTR, Gene body	TDP-C9	No	No	Island	No
chr11	1832483	1832484	0.801166	0.0048637	0.0307185	FCX	SYT8	Gene body	TDP-B	No	No	Deep sea	No
chr11	1876593	1876594	0.781198	0.0322057	0.0497712	FCX	LSP1	5'-UTR	TDP-A	No	No	Deep sea	No
chr11	1925315	1925316	-1.20124	0.000320162	0.0106752	FCX	TNNT3	Gene body	TDP-A	TDP-A,TDP-C,ABC	No	Shore	No
chr11	1925315	1925316	-1.13355	0.000642219	0.0133093	FCX	TNNT3	Gene body	TDP-C	TDP-A,TDP-C,ABC	No	Shore	No
chr11	1925315	1925316	-1.13237	2.24993e-05	0.00192144	FCX	TNNT3	Gene body	ABC	TDP-A,TDP-C,ABC	No	Shore	No
chr11	1934144	1934145	-1.09742	0.00104791	0.0239715	FCX	TNNT3	Gene body	TDP-C9	No	No	Shelf	No
chr11	2158254	2158255	1.24321	0.010423	0.0454628	FCX	INS-IGF2	Gene body	TDP-C9	No	No	Shelf	No
chr11	2159661	2159662	1.23434	0.011102	0.0463034	FCX	INS-IGF2	Gene body	TDP-C9	No	No	Shelf	No
chr11	2167320	2167321	0.987707	0.00358465	0.0273811	FCX	TH	Promoter	TDP-B	No	No	Shore	No
chr11	2385805	2385806	-0.806777	0.0151592	0.0345378	FCX	CD81	Promoter	TDP-A	No	No	Shore	No
chr11	2396956	2396957	0.920371	0.00125101	0.0143933	FCX	CD81	3'-UTR	TDP-A	TDP-A,TDP-C,ABC	No	Shore	No
chr11	2396956	2396957	0.740661	0.0147212	0.0488319	FCX	CD81	3'-UTR	TDP-C	TDP-A,TDP-C,ABC	No	Shore	No
chr11	2396956	2396957	0.850065	0.000145058	0.00325998	FCX	CD81	3'-UTR	ABC	TDP-A,TDP-C,ABC	No	Shore	No
chr11	2400958	2400959	0.76151	0.0025244	0.0290767	FCX	TSSC4	Promoter	TDP-C9	No	No	Island	No
chr11	2415206	2415207	1.20348	0.00578196	0.0327521	FCX	TRPM5	Gene body	TDP-C	No	No	Island	No
chr11	2549542	2549543	1.12593	0.00810922	0.0377821	FCX	KCNQ1	Gene body	TDP-B	No	No	Deep sea	No
chr11	2559644	2559645	1.22332	0.0121783	0.046431	FCX	KCNQ1	Gene body	TDP-GRN	No	No	Deep sea	No
chr11	2699697	2699698	-1.32692	0.00946659	0.0280413	FCX	KCNQ1OT1,KCNQ1	Gene body	TDP-A	No	No	Island	No
chr11	2747438	2747439	-0.845508	0.00902125	0.0274592	FCX	KCNQ1	Gene body	TDP-A	TDP-A,TDP-C9	No	Deep sea	No
chr11	2747438	2747439	-0.823443	0.0127981	0.0488083	FCX	KCNQ1	Gene body	TDP-C9	TDP-A,TDP-C9	No	Deep sea	No
chr11	3163655	3163656	-1.06326	0.00113819	0.0218298	FCX	OSBPL5	Gene body	TDP-GRN	No	No	Shore	No
chr11	3808256	3808257	-1.09499	0.000264266	0.0134394	FCX	PGAP2	Promoter	TDP-B	No	No	Deep sea	No
chr11	4094751	4094752	1.026	0.0128737	0.0476654	FCX	RRM1	Promoter	TDP-GRN	No	No	Island	No
chr11	5931609	5931610	2.0381	0.0132242	0.0492445	FCX	TRIM5	Gene body	TDP-C9	No	No	Deep sea	No
chr11	5931638	5931639	-1.76097	0.00382685	0.0296301	FCX	TRIM5	Gene body	TDP-GRN	No	No	Deep sea	No
chr11	6497329	6497330	0.987703	0.00314379	0.0305756	FCX	DNHD1,TIMM10B	Promoter, Gene body	TDP-C9	No	No	Deep sea	No
chr11	6603641	6603642	0.908799	0.0105165	0.0455163	FCX	ILK,RRP8	Promoter	TDP-C9	No	No	Island	No
chr11	6617687	6617688	-0.706571	0.0278019	0.0462594	FCX	TPP1	Promoter	TDP-A	No	No	Deep sea	No
chr11	6630380	6630381	-0.983227	0.00523802	0.0226677	FCX	DCHS1	Gene body	TDP-A	No	No	Island	No
chr11	7674254	7674255	1.08714	0.0107783	0.0438622	FCX	CYB5R2	Promoter	TDP-GRN	No	No	Island	No
chr11	8059508	8059509	1.51544	0.000452462	0.0117601	FCX	TUB-AS1,TUB	Promoter, Gene body	TDP-C	TDP-C,TDP-GRN,TDP-C9	No	Deep sea	No
chr11	8059508	8059509	1.1901	0.00414858	0.0306434	FCX	TUB-AS1,TUB	Promoter, Gene body	TDP-GRN	TDP-C,TDP-GRN,TDP-C9	No	Deep sea	No
chr11	8059508	8059509	1.29111	0.00170795	0.0277421	FCX	TUB-AS1,TUB	Promoter, Gene body	TDP-C9	TDP-C,TDP-GRN,TDP-C9	No	Deep sea	No
chr11	8239271	8239272	1.03638	0.00203381	0.0212114	FCX	LMO1	Gene body	TDP-C	No	No	Deep sea	No
chr11	11293081	11293082	-1.37301	0.0137066	0.0472609	FCX	GALNT18	Gene body	TDP-C	No	No	Deep sea	No
chr11	11620534	11620535	0.790062	0.00274909	0.0254139	FCX	GALNT18	Gene body	TDP-B	No	No	Shore	No
chr11	11621160	11621161	-1.17857	0.00173272	0.0214348	FCX	GALNT18	Gene body	TDP-B	No	No	Island	No
chr11	11622213	11622214	0.820378	0.00299683	0.0303523	FCX	GALNT18	Promoter	TDP-C9	No	No	Island	No
chr11	13992733	13992734	1.11286	0.00553152	0.0229224	FCX	SPON1	Gene body	TDP-A	No	No	Deep sea	No
chr11	14259388	14259389	-0.796753	0.00621516	0.0238306	FCX	SPON1	Gene body	TDP-A	No	No	Island	No
chr11	14259394	14259395	-1.06278	0.000170826	0.00906953	FCX	SPON1	Gene body	TDP-A	No	No	Island	No
chr11	16610967	16610968	-0.781519	0.0183544	0.037718	FCX	SOX6	Gene body	TDP-A	No	No	Island	No
chr11	16791044	16791045	-1.03246	0.0104776	0.043259	FCX	PLEKHA7	Promoter	TDP-GRN	No	No	Deep sea	No
chr11	17353606	17353607	0.701068	0.0119978	0.0477668	FCX	NCR3LG1	Gene body	TDP-C9	No	No	Island	Yes
chr11	17544176	17544177	1.08491	0.00885615	0.0421042	FCX	USH1C	Gene body	TDP-C9	No	No	Shore	No
chr11	17591548	17591549	1.76918	0.000322046	0.0104768	FCX	OTOG	Gene body	TDP-C	No	No	Deep sea	No
chr11	18209106	18209107	1.12275	0.0119033	0.0475885	FCX	SLC25A51P4	Promoter	TDP-C9	No	No	Island	No
chr11	18209150	18209151	1.35785	0.00111737	0.0243467	FCX	SLC25A51P4	Promoter	TDP-C9	No	No	Island	No
chr11	18721943	18721944	0.918008	0.0154965	0.0347923	FCX	IGSF22	Gene body	TDP-A	No	No	Island	No
chr11	19564720	19564721	0.851859	0.00646805	0.0342324	FCX	NAV2	Gene body	TDP-C	No	No	Deep sea	No
chr11	19690123	19690124	-1.26308	0.00376863	0.027856	FCX	NAV2	Gene body	TDP-B	No	No	Deep sea	No
chr11	19778012	19778013	0.991238	0.0108508	0.0439366	FCX	NAV2	Gene body	TDP-GRN	No	No	Shore	No
chr11	19949058	19949059	0.864823	0.000284709	0.0102764	FCX	NAV2	Gene body	TDP-A	TDP-A,ABC	No	Deep sea	No
chr11	19949058	19949059	0.71945	0.000222074	0.00390677	FCX	NAV2	Gene body	ABC	TDP-A,ABC	No	Deep sea	No
chr11	20001100	20001101	0.670164	0.0188851	0.038172	FCX	NAV2	Gene body	TDP-A	No	No	Deep sea	No
chr11	20156716	20156717	-0.67211	0.0105775	0.0428454	FCX	DBX1	Gene body	TDP-B	No	No	Island	No
chr11	20364391	20364392	1.58172	0.00130812	0.0222964	FCX	HTATIP2	Gene body	TDP-GRN	No	No	Shore	No
chr11	20863295	20863296	-3.16188	0.00941558	0.041394	FCX	NELL1	Gene body	TDP-GRN	No	No	Deep sea	No
chr11	23730553	23730554	-0.942773	0.0100997	0.0287201	FCX	NA	Intergenic	TDP-A	No	No	Island	No
chr11	27701439	27701440	0.797719	0.00290707	0.0276974	FCX	BDNF	Promoter	TDP-GRN	No	No	Shore	No
chr11	31820429	31820430	-0.814383	0.0105105	0.0292123	FCX	PAX6-AS1,RCN1	Gene body	TDP-A	No	No	Island	No
chr11	31821840	31821841	1.31431	0.00741479	0.0398155	FCX	PAX6-AS1,RCN1	Gene body	TDP-C9	No	No	Shore	No
chr11	31823560	31823561	1.00514	0.00314713	0.0250218	FCX	PAX6-AS1,RCN1	Gene body	TDP-C	TDP-C,TDP-GRN	No	Shelf	No
chr11	31823560	31823561	1.02399	0.00982632	0.0420702	FCX	PAX6-AS1,RCN1	Gene body	TDP-GRN	TDP-C,TDP-GRN	No	Shelf	No
chr11	31823632	31823633	1.16215	0.00120941	0.0174079	FCX	PAX6-AS1,RCN1	Gene body	TDP-C	No	No	Shore	No
chr11	32430614	32430615	-1.09764	0.00476512	0.0326222	FCX	WT1	5'-UTR	TDP-GRN	No	No	Island	No
chr11	32689894	32689895	1.12444	0.0104805	0.0427224	FCX	CCDC73	Gene body	TDP-B	No	No	Deep sea	No
chr11	33015724	33015725	0.734983	0.0121952	0.0453795	FCX	DEPDC7	Promoter	TDP-B	No	No	Island	No
chr11	33257833	33257834	-0.777848	0.00433982	0.0210853	FCX	HIPK3	Promoter	TDP-A	No	No	Island	No
chr11	33618627	33618628	1.07567	0.00861864	0.0398791	FCX	KIAA1549L	Gene body	TDP-GRN	No	No	Deep sea	No
chr11	34052899	34052900	0.744139	0.0295063	0.0478131	FCX	CAPRIN1	Promoter	TDP-A	No	No	Island	No
chr11	34181467	34181468	-0.964676	0.00022526	0.00961097	FCX	ABTB2	Gene body	TDP-C	No	No	Deep sea	No
chr11	34256486	34256487	0.989973	0.00256624	0.022805	FCX	ABTB2	Gene body	TDP-C	No	No	Deep sea	No
chr11	34256531	34256532	0.852191	0.0107592	0.043152	FCX	ABTB2	Gene body	TDP-B	No	No	Deep sea	No
chr11	35459205	35459206	-0.772308	0.002211	0.0173733	FCX	PAMR1	Gene body	TDP-A	No	No	Deep sea	No
chr11	35525646	35525647	0.958061	0.0146095	0.0497632	FCX	PAMR1	Promoter	TDP-B	No	No	Deep sea	No
chr11	36116988	36116989	1.34057	0.0257284	0.0471687	FCX	LDLRAD3	Gene body	TDP	No	No	Deep sea	No
chr11	36454729	36454730	-1.11822	0.000528255	0.0113532	FCX	PRR5L	Promoter	TDP-A	No	No	Deep sea	No
chr11	36455732	36455733	0.866448	0.0122439	0.0454213	FCX	PRR5L	Gene body	TDP-B	No	No	Deep sea	No
chr11	43582669	43582670	1.42042	0.00569536	0.0329065	FCX	HSD17B12	Gene body	TDP-B	No	No	Shore	No
chr11	43943073	43943074	-1.10343	0.000676817	0.0165933	FCX	C11orf96	Gene body	TDP-B	No	No	Island	No
chr11	44263805	44263806	1.00584	0.00275318	0.0299973	FCX	ALX4	3'-UTR	TDP-C9	No	No	Deep sea	No
chr11	44270808	44270809	0.770244	0.00950825	0.0280952	FCX	ALX4	Gene body	TDP-A	No	No	Deep sea	No
chr11	44310043	44310044	1.29774	0.00406865	0.0305149	FCX	ALX4	Gene body	TDP-GRN	No	No	Island	No
chr11	45923380	45923381	-0.768835	0.0145066	0.0484178	FCX	LARGE2	Promoter	TDP-C	No	No	Shore	No
chr11	45926682	45926683	2.24054	4.27313e-05	0.00732044	FCX	LARGE2	Gene body	TDP-B	No	No	Shelf	No
chr11	46366180	46366181	0.630364	0.0260524	0.0447453	FCX	DGKZ	Gene body	TDP-A	No	No	Shore	No
chr11	46379881	46379882	0.901419	0.00738648	0.0397439	FCX	MDK,DGKZ	Promoter, 3'-UTR	TDP-C9	No	No	Shore	No
chr11	46379897	46379898	1.06463	0.00033665	0.0181948	FCX	MDK,DGKZ	Promoter, 3'-UTR	TDP-C9	No	No	Shore	No
chr11	46381892	46381893	0.890604	0.0093119	0.0412163	FCX	MDK	5'-UTR	TDP-GRN	No	No	Island	No
chr11	46899952	46899953	-0.985704	0.00402935	0.020423	FCX	LRP4	Gene body	TDP-A	TDP-A,TDP-B	No	Deep sea	No
chr11	46899952	46899953	-1.12672	0.00351569	0.027346	FCX	LRP4	Gene body	TDP-B	TDP-A,TDP-B	No	Deep sea	No
chr11	46905369	46905370	0.706541	0.00947353	0.0280413	FCX	LRP4	Gene body	TDP-A	No	No	Deep sea	No
chr11	47257814	47257815	-1.40622	0.00081993	0.0127917	FCX	NR1H3	Promoter	TDP-A	No	No	Deep sea	No
chr11	47257823	47257824	-1.24453	0.00368975	0.0201212	FCX	NR1H3	Promoter	TDP-A	No	No	Deep sea	No
chr11	47358990	47358991	-1.12	0.0112556	0.0445699	FCX	SPI1	Gene body	TDP-GRN	No	No	Shelf	No
chr11	47378032	47378033	1.43692	0.00184065	0.0247742	FCX	SPI1	Gene body	TDP-GRN	No	No	Shore	No
chr11	47416255	47416256	0.814431	0.020855	0.0401176	FCX	SLC39A13	3'-UTR	TDP-A	No	No	Deep sea	No
chr11	47584421	47584422	-0.705244	0.023587	0.0425793	FCX	NDUFS3	Gene body	TDP-A	No	No	Deep sea	No
chr11	57711444	57711445	1.04229	0.00650298	0.0356776	FCX	MED19	Gene body	TDP-GRN	No	No	Shore	No
chr11	59211133	59211134	-1.16219	9.02387e-05	0.00740609	FCX	MPEG1	Gene body	TDP-A	No	No	Deep sea	No
chr11	59211157	59211158	-1.03617	0.00504248	0.0349874	FCX	MPEG1	Gene body	TDP-C9	No	No	Deep sea	No
chr11	59615455	59615456	0.787701	0.0111109	0.0463034	FCX	OSBP	Gene body	TDP-C9	No	No	Island	No
chr11	60924525	60924526	-0.76727	0.0126855	0.0486849	FCX	TMEM132A	5'-UTR	TDP-C9	No	No	Island	No
chr11	60933478	60933479	2.52521	0.0118386	0.0456194	FCX	TMEM132A	Promoter	TDP-GRN	No	No	Shore	No
chr11	60950998	60950999	1.20345	0.00371282	0.0294002	FCX	SLC15A3	Gene body	TDP-GRN	No	No	Island	No
chr11	61008576	61008577	0.756013	0.00664425	0.0374618	FCX	CD6	Gene body	TDP-C9	No	No	Island	No
chr11	61477240	61477241	-1.25139	0.00231604	0.023903	FCX	SDHAF2,PPP1R32	Gene body	TDP-B	TDP-B,TDP-C,TDP-C9,ABC	No	Deep sea	No
chr11	61477240	61477241	-1.08439	0.00140218	0.0182986	FCX	SDHAF2,PPP1R32	Gene body	TDP-C	TDP-B,TDP-C,TDP-C9,ABC	No	Deep sea	No
chr11	61477240	61477241	-0.971808	0.00986403	0.0447558	FCX	SDHAF2,PPP1R32	Gene body	TDP-C9	TDP-B,TDP-C,TDP-C9,ABC	No	Deep sea	No
chr11	61477240	61477241	-0.874657	0.00108061	0.00720971	FCX	SDHAF2,PPP1R32	Gene body	ABC	TDP-B,TDP-C,TDP-C9,ABC	No	Deep sea	No
chr11	61555472	61555473	-1.11177	0.00182769	0.0277421	FCX	SYT7	Gene body	TDP-C9	No	No	Deep sea	No
chr11	61694547	61694548	-0.831975	0.00505613	0.0311666	FCX	DAGLA	Gene body	TDP-B	TDP-B,TDP-GRN	No	Deep sea	No
chr11	61694547	61694548	-0.784292	0.0103137	0.0428317	FCX	DAGLA	Gene body	TDP-GRN	TDP-B,TDP-GRN	No	Deep sea	No
chr11	61718933	61718934	-1.06003	0.00366503	0.0201212	FCX	DAGLA	Gene body	TDP-A	No	No	Shore	No
chr11	61755385	61755386	0.993105	0.0272295	0.0456641	FCX	MYRF,MYRF-AS1	Promoter, Gene body	TDP-A	No	No	Shelf	No
chr11	61777695	61777696	1.00841	0.00886505	0.0384847	FCX	MYRF,TMEM258	5'-UTR, Gene body	TDP-C	No	No	Island	No
chr11	61853598	61853599	-0.731262	0.00805797	0.0408114	FCX	FADS2	Promoter	TDP-C9	No	No	Deep sea	No
chr11	61888278	61888279	0.743379	0.0138739	0.0494715	FCX	FADS3	Gene body	TDP-GRN	No	No	Shelf	No
chr11	62510151	62510152	-1.66778	3.65778e-05	0.0120201	FCX	AHNAK	Gene body	TDP-GRN	No	No	Deep sea	No
chr11	62544100	62544101	1.2855	0.00148839	0.0231355	FCX	AHNAK	Gene body	TDP-GRN	No	No	Shore	Yes
chr11	62547408	62547409	1.10215	0.00353168	0.0313436	FCX	AHNAK	Promoter	TDP-C9	No	No	Island	No
chr11	62602447	62602448	-0.808128	0.00909161	0.0399952	FCX	MTA2,EML3	Promoter, 3'-UTR	TDP-B	No	No	Island	No
chr11	63765080	63765081	-0.86346	0.000970093	0.013235	FCX	C11orf95	Gene body	TDP-A	No	No	Island	No
chr11	63916713	63916714	-0.601869	0.00554963	0.0229224	FCX	RCOR2	5'-UTR	TDP-A	TDP-A,TDP-B	No	Island	No
chr11	63916713	63916714	-0.690355	0.0115548	0.0442758	FCX	RCOR2	5'-UTR	TDP-B	TDP-A,TDP-B	No	Island	No
chr11	63916968	63916969	2.0256	0.0131413	0.0492445	FCX	RCOR2	5'-UTR	TDP-C9	No	No	Island	No
chr11	63996720	63996721	0.745291	0.0129528	0.0489799	FCX	OTUB1	Gene body	TDP-C9	No	No	Shore	No
chr11	64000965	64000966	-1.35469	7.75206e-05	0.0147481	FCX	OTUB1,MACROD1	Gene body	TDP-GRN	No	No	Island	No
chr11	64001268	64001269	1.19865	0.00490723	0.032962	FCX	OTUB1,MACROD1	Gene body	TDP-GRN	No	No	Shore	No
chr11	64062859	64062860	0.990369	0.00617485	0.0338273	FCX	MACROD1	Gene body	TDP-C	No	No	Deep sea	No
chr11	64072123	64072124	-0.970064	0.0119905	0.0477668	FCX	MACROD1	Gene body	TDP-C9	No	No	Deep sea	No
chr11	64085449	64085450	-0.769348	0.0136169	0.0328252	FCX	MACROD1	Gene body	TDP-A	No	No	Island	No
chr11	64086589	64086590	0.850982	0.0201667	0.0393977	FCX	MACROD1	Gene body	TDP-A	No	No	Shore	No
chr11	64146281	64146282	0.764976	0.00687033	0.0349999	FCX	MACROD1	Gene body	TDP-C	No	No	Deep sea	No
chr11	64150183	64150184	1.01593	0.0281844	0.0465768	FCX	MACROD1	Gene body	TDP-A	No	No	Deep sea	No
chr11	64152945	64152946	-0.703417	0.0152059	0.0345622	FCX	MACROD1	Gene body	TDP-A	No	No	Deep sea	No
chr11	64206373	64206374	0.908463	0.0173713	0.0368328	FCX	FERMT3	Promoter	TDP-A	No	No	Shore	No
chr11	64267487	64267488	1.10282	0.0031586	0.0195325	FCX	PLCB3	Gene body	TDP-A	TDP-A,TDP-B,TDP-C,TDP-GRN,TDP-C9,ABC,TDP	No	Island	No
chr11	64267487	64267488	1.3239	0.00288692	0.0257915	FCX	PLCB3	Gene body	TDP-B	TDP-A,TDP-B,TDP-C,TDP-GRN,TDP-C9,ABC,TDP	No	Island	No
chr11	64267487	64267488	1.54184	0.000113611	0.0080573	FCX	PLCB3	Gene body	TDP-C	TDP-A,TDP-B,TDP-C,TDP-GRN,TDP-C9,ABC,TDP	No	Island	No
chr11	64267487	64267488	1.59184	0.000444592	0.0181632	FCX	PLCB3	Gene body	TDP-GRN	TDP-A,TDP-B,TDP-C,TDP-GRN,TDP-C9,ABC,TDP	No	Island	No
chr11	64267487	64267488	1.84917	3.8138e-05	0.010182	FCX	PLCB3	Gene body	TDP-C9	TDP-A,TDP-B,TDP-C,TDP-GRN,TDP-C9,ABC,TDP	No	Island	No
chr11	64267487	64267488	1.20164	6.35249e-05	0.00233699	FCX	PLCB3	Gene body	ABC	TDP-A,TDP-B,TDP-C,TDP-GRN,TDP-C9,ABC,TDP	No	Island	No
chr11	64267487	64267488	1.2631	6.26825e-06	0.000655033	FCX	PLCB3	Gene body	TDP	TDP-A,TDP-B,TDP-C,TDP-GRN,TDP-C9,ABC,TDP	No	Island	No
chr11	64285158	64285159	0.796573	0.0120337	0.0311829	FCX	GPR137,BAD	Promoter	TDP-A	No	No	Island	No
chr11	64293004	64293005	-0.796242	0.000253709	0.00391489	FCX	KCNK4,KCNK4-TEX40	5'-UTR, Gene body	ABC	No	No	Shore	No
chr11	64293012	64293013	-1.03386	0.00376793	0.0272675	FCX	KCNK4,KCNK4-TEX40	5'-UTR, Gene body	TDP-C	No	No	Shore	No
chr11	64293014	64293015	-1.31957	3.91374e-05	0.00564712	FCX	KCNK4,KCNK4-TEX40	5'-UTR, Gene body	TDP-C	No	No	Shore	No
chr11	64293021	64293022	-1.02624	0.00253609	0.022805	FCX	KCNK4,KCNK4-TEX40	Gene body	TDP-C	No	No	Shore	No
chr11	64293049	64293050	-1.12248	0.000529469	0.0124338	FCX	KCNK4,KCNK4-TEX40	Gene body	TDP-C	No	No	Shore	No
chr11	64300028	64300029	-0.949388	9.00121e-05	0.0100374	FCX	CATSPERZ,KCNK4,KCNK4-TEX40	Promoter, 3'-UTR, Gene body	TDP-B	No	No	Island	No
chr11	64300136	64300137	0.867526	0.00383358	0.0274624	FCX	CATSPERZ,KCNK4-TEX40	Promoter, Gene body	TDP-C	No	No	Island	No
chr11	64340774	64340775	0.91143	0.00762215	0.0254619	FCX	CCDC88B	Promoter	TDP-A	No	No	Shore	No
chr11	64369712	64369713	-0.726433	0.0159918	0.0355246	FCX	RPS6KA4	3'-UTR	TDP-A	No	No	Island	No
chr11	64369715	64369716	-1.30171	0.0010471	0.0135923	FCX	RPS6KA4	3'-UTR	TDP-A	No	No	Island	No
chr11	64369732	64369733	-0.708737	0.0101616	0.0411805	FCX	RPS6KA4	3'-UTR	TDP-C	No	No	Island	No
chr11	64638423	64638424	-1.28817	0.00670679	0.0349836	FCX	NRXN2	Promoter	TDP-B	No	No	Island	No
chr11	64759826	64759827	-0.74996	0.0162608	0.0357725	FCX	PYGM	Gene body	TDP-A	No	No	Deep sea	No
chr11	64759849	64759850	-0.643807	0.0281743	0.0465768	FCX	PYGM	Gene body	TDP-A	No	No	Deep sea	No
chr11	64893632	64893633	-0.761492	0.0039307	0.0202243	FCX	MIR194-2HG	Promoter	TDP-A	No	No	Shore	No
chr11	65087395	65087396	-1.12602	0.00881507	0.040379	FCX	ZFPL1	3'-UTR	TDP-GRN	No	No	Shelf	No
chr11	65111607	65111608	0.611258	0.0211224	0.040358	FCX	TM7SF2,VPS51	Promoter, 3'-UTR	TDP-A	No	No	Island	No
chr11	65112779	65112780	0.768676	0.00939408	0.0413718	FCX	TM7SF2	Promoter	TDP-GRN	No	No	Island	No
chr11	65225884	65225885	0.962341	0.00807323	0.0408348	FCX	SLC22A20P	Gene body	TDP-C9	No	No	Island	No
chr11	65376974	65376975	1.0172	0.000741428	0.0127315	FCX	SLC25A45	3'-UTR	TDP-A	No	No	Deep sea	No
chr11	65411495	65411496	0.802021	0.0226982	0.0419448	FCX	FRMD8	3'-UTR	TDP-A	No	No	Deep sea	No
chr11	65546624	65546625	-0.847561	0.00254044	0.0180376	FCX	LTBP3	Promoter	TDP-A	No	No	Island	No
chr11	65546964	65546965	1.05309	0.00475068	0.0341232	FCX	LTBP3	Promoter	TDP-C9	No	No	Island	No
chr11	65547707	65547708	0.860559	0.00183973	0.0247742	FCX	LTBP3	Promoter	TDP-GRN	No	No	Island	No
chr11	65558424	65558425	0.987746	0.00401362	0.0284602	FCX	LTBP3	Promoter	TDP-B	TDP-B,TDP-GRN	No	Island	No
chr11	65558424	65558425	1.01218	0.000825811	0.0200469	FCX	LTBP3	Promoter	TDP-GRN	TDP-B,TDP-GRN	No	Island	No
chr11	65585119	65585120	-0.797161	0.000170952	0.00906953	FCX	EHBP1L1	Gene body	TDP-A	No	No	Island	No
chr11	65585122	65585123	-0.673676	0.00676876	0.0348711	FCX	EHBP1L1	Gene body	TDP-C	No	No	Island	No
chr11	65585418	65585419	1.11412	0.00190302	0.0252313	FCX	EHBP1L1	Gene body	TDP-GRN	No	No	Island	No
chr11	65613252	65613253	0.705324	0.0217625	0.0409825	FCX	MAP3K11	Gene body	TDP-A	TDP-A,TDP-B,ABC,TDP	No	Shelf	No
chr11	65613252	65613253	1.08989	0.00226111	0.0236825	FCX	MAP3K11	Gene body	TDP-B	TDP-A,TDP-B,ABC,TDP	No	Shelf	No
chr11	65613252	65613253	0.829963	0.00150582	0.00880802	FCX	MAP3K11	Gene body	ABC	TDP-A,TDP-B,ABC,TDP	No	Shelf	No
chr11	65613252	65613253	0.780511	0.00118733	0.0103751	FCX	MAP3K11	Gene body	TDP	TDP-A,TDP-B,ABC,TDP	No	Shelf	No
chr11	65613556	65613557	-0.849908	0.00698503	0.0244656	FCX	MAP3K11	Gene body	TDP-A	No	No	Shore	No
chr11	65642495	65642496	-0.731115	0.0292203	0.0475493	FCX	SIPA1	Gene body	TDP-A	TDP-A,TDP-C	No	Island	No
chr11	65642495	65642496	-0.726893	0.0109667	0.0428752	FCX	SIPA1	Gene body	TDP-C	TDP-A,TDP-C	No	Island	No
chr11	65861257	65861258	0.934894	0.00153915	0.0207143	FCX	MUS81,CFL1	Promoter, Gene body	TDP-B	No	No	Shore	No
chr11	65872429	65872430	1.01379	0.00594498	0.0331461	FCX	EFEMP2	Promoter	TDP-C	No	No	Island	No
chr11	65920616	65920617	1.00133	0.00229416	0.0261409	FCX	DRAP1	Gene body	TDP-GRN	No	No	Shore	No
chr11	65920641	65920642	-0.745195	0.0134532	0.0325971	FCX	DRAP1	Gene body	TDP-A	No	No	Shore	No
chr11	66244397	66244398	0.967888	0.0135308	0.0470652	FCX	PACS1	3'-UTR	TDP-C	No	No	Deep sea	No
chr11	66267921	66267922	0.840457	0.00839457	0.038386	FCX	RAB1B	Promoter	TDP-B	No	No	Island	No
chr11	66284003	66284004	0.923597	0.00378728	0.0295969	FCX	CNIH2	3'-UTR	TDP-GRN	No	No	Shore	No
chr11	66290079	66290080	-0.901471	0.00209462	0.0258611	FCX	YIF1A	Promoter	TDP-GRN	No	No	Shore	No
chr11	66316533	66316534	-1.10148	0.00711629	0.0355532	FCX	CD248	Gene body	TDP-B	No	No	Shore	No
chr11	66331120	66331121	-0.790302	0.0132646	0.0325255	FCX	RIN1	3'-UTR	TDP-A	No	No	Shelf	No
chr11	66538466	66538467	-2.36621	0.00343085	0.0272593	FCX	ZDHHC24	3'-UTR	TDP-B	No	Yes	Deep sea	No
chr11	66538467	66538468	-2.17062	0.00458618	0.0300612	FCX	ZDHHC24	3'-UTR	TDP-B	No	No	Deep sea	No
chr11	66843356	66843357	0.870541	0.000808601	0.0150649	FCX	RCE1	Promoter	TDP-C	TDP-C,TDP-GRN	No	Island	No
chr11	66843356	66843357	0.726376	0.00599308	0.0344957	FCX	RCE1	Promoter	TDP-GRN	TDP-C,TDP-GRN	No	Island	No
chr11	66860105	66860106	-0.803434	0.015213	0.0345622	FCX	LRFN4	Gene body	TDP-A	No	No	Island	No
chr11	66958421	66958422	-0.655454	0.0299559	0.0480339	FCX	PC	Promoter	TDP-A	No	No	Island	No
chr11	67011597	67011598	1.24043	0.00144339	0.018411	FCX	SYT12	Gene body	TDP-C	No	No	Deep sea	No
chr11	67046552	67046553	1.32094	0.00497081	0.033088	FCX	SYT12	Gene body	TDP-GRN	No	No	Deep sea	No
chr11	67382292	67382293	1.94093	0.000742906	0.0194977	FCX	LOC100130987	Gene body	TDP-GRN	No	No	Deep sea	No
chr11	67402089	67402090	0.790154	0.0124108	0.046855	FCX	PPP1CA	Promoter	TDP-GRN	No	No	Shore	No
chr11	67409519	67409520	-0.738217	0.0319102	0.0495989	FCX	TBC1D10C,PPP1CA	3'-UTR, Gene body	TDP-A	No	No	Island	No
chr11	67409565	67409566	-0.900732	0.00692759	0.02439	FCX	TBC1D10C,PPP1CA	3'-UTR, Gene body	TDP-A	No	No	Island	No
chr11	67409648	67409649	-1.15911	0.00274744	0.0273926	FCX	TBC1D10C,PPP1CA	3'-UTR, Gene body	TDP-GRN	No	No	Island	No
chr11	67418971	67418972	-0.899492	0.00686045	0.0349999	FCX	CARNS1,PPP1CA	Gene body	TDP-C	No	No	Shore	No
chr11	67438946	67438947	0.912172	0.00936143	0.0394873	FCX	CORO1B	3'-UTR	TDP-C	No	No	Shelf	No
chr11	67440093	67440094	1.68973	0.00157268	0.0232982	FCX	CORO1B	Gene body	TDP-GRN	No	No	Shelf	No
chr11	67443656	67443657	-1.16357	0.000181513	0.00961097	FCX	CORO1B	Promoter	TDP-C	No	No	Island	No
chr11	67452473	67452474	-1.20351	0.00618837	0.0368608	FCX	GPR152,CABP4	5'-UTR, Gene body	TDP-C9	No	No	Deep sea	No
chr11	67646949	67646950	-1.13222	0.00220548	0.0173733	FCX	ACY3	Gene body	TDP-A	No	No	Deep sea	No
chr11	67647990	67647991	-1.29596	0.00651782	0.0356776	FCX	ACY3	Promoter	TDP-GRN	No	No	Deep sea	No
chr11	67792362	67792363	0.730481	0.00465146	0.0299459	FCX	FAM86C2P	Gene body	TDP-C	No	No	Deep sea	No
chr11	68011280	68011281	-1.10896	0.000607463	0.0117805	FCX	ALDH3B1	Gene body	TDP-A	No	No	Deep sea	No
chr11	68046174	68046175	-1.13283	0.00596268	0.0234651	FCX	TCIRG1	Gene body	TDP-A	No	No	Deep sea	No
chr11	68316900	68316901	0.983927	0.00840401	0.0415755	FCX	LRP5	Gene body	TDP-C9	No	No	Shelf	No
chr11	68331368	68331369	0.937453	0.00633589	0.0369485	FCX	LRP5	Gene body	TDP-C9	No	No	Deep sea	No
chr11	68381785	68381786	1.19557	0.000781434	0.0147488	FCX	LRP5	Gene body	TDP-C	No	No	Deep sea	No
chr11	68816484	68816485	-0.85476	0.00160676	0.0155244	FCX	CPT1A	Promoter	TDP-A	No	No	Deep sea	No
chr11	68904667	68904668	-1.08632	0.00195165	0.0225486	FCX	MRPL21,IGHMBP2	Promoter, Gene body	TDP-B	No	No	Shore	No
chr11	69008940	69008941	1.43455	0.0109861	0.0460841	FCX	MRGPRF	Gene body	TDP-C9	No	No	Shelf	Yes
chr11	69010860	69010861	0.87172	0.0106491	0.0436263	FCX	MRGPRF	Gene body	TDP-GRN	No	No	Shore	No
chr11	69054258	69054259	0.951742	0.00181643	0.0160877	FCX	TPCN2	Promoter	TDP-A	No	No	Deep sea	No
chr11	69080416	69080417	1.02957	0.00392183	0.0300873	FCX	TPCN2,SMIM38	Gene body	TDP-GRN	No	No	Shore	Yes
chr11	69122869	69122870	1.0889	0.0102177	0.0412081	FCX	TPCN2,SMIM38	Gene body	TDP-C	No	No	Deep sea	No
chr11	69131145	69131146	0.930744	0.0032681	0.019534	FCX	TPCN2,SMIM38	Gene body	TDP-A	TDP-A,TDP-GRN	No	Deep sea	No
chr11	69131145	69131146	1.53706	0.000464156	0.0182975	FCX	TPCN2,SMIM38	Gene body	TDP-GRN	TDP-A,TDP-GRN	No	Deep sea	No
chr11	69295668	69295669	2.14525	0.00732107	0.0249509	FCX	MYEOV	Gene body	TDP-A	TDP-A,TDP-GRN	No	Deep sea	No
chr11	69295668	69295669	2.24341	0.00467519	0.0323593	FCX	MYEOV	Gene body	TDP-GRN	TDP-A,TDP-GRN	No	Deep sea	No
chr11	69646604	69646605	-2.11745	0.000122625	0.00852603	FCX	CCND1	Gene body	TDP-C	No	No	Island	No
chr11	69647928	69647929	-0.677628	0.0126141	0.0317115	FCX	CCND1	Promoter	TDP-A	No	No	Shore	No
chr11	69667396	69667397	-1.42	3.71075e-05	0.00600965	FCX	LTO1	3'-UTR	TDP-A	No	No	Deep sea	No
chr11	69986337	69986338	-0.709167	0.00389477	0.0201892	FCX	NA	Intergenic	TDP-A	No	No	Island	No
chr11	70087948	70087949	1.27414	4.23487e-06	0.00375421	FCX	ANO1	5'-UTR	TDP-C	TDP-C,TDP-GRN	No	Island	No
chr11	70087948	70087949	1.16329	0.000280954	0.0171938	FCX	ANO1	5'-UTR	TDP-GRN	TDP-C,TDP-GRN	No	Island	No
chr11	70177497	70177498	1.09725	0.00244603	0.0227654	FCX	ANO1	Gene body	TDP-C	No	No	Shore	No
chr11	70398247	70398248	0.647642	0.0109518	0.0297502	FCX	CTTN	Promoter	TDP-A	No	No	Island	No
chr11	70596255	70596256	1.45534	0.000626795	0.0190319	FCX	SHANK2	Gene body	TDP-GRN	No	No	Deep sea	No
chr11	70624122	70624123	-0.831934	0.0136872	0.0482323	FCX	SHANK2	Gene body	TDP-B	No	No	Deep sea	No
chr11	70637515	70637516	0.869606	0.00658591	0.034438	FCX	SHANK2	Gene body	TDP-C	No	No	Deep sea	Yes
chr11	70677441	70677442	-1.98189	0.000655679	0.0165933	FCX	SHANK2	Gene body	TDP-B	No	No	Deep sea	No
chr11	70949262	70949263	-0.908737	0.00180433	0.0160877	FCX	SHANK2	Gene body	TDP-A	TDP-A,TDP-C9	No	Deep sea	No
chr11	70949262	70949263	-1.06782	0.00273067	0.0299973	FCX	SHANK2	Gene body	TDP-C9	TDP-A,TDP-C9	No	Deep sea	No
chr11	71210886	71210887	1.3834	0.000836218	0.022474	FCX	SHANK2	Gene body	TDP-C9	No	No	Deep sea	No
chr11	72013016	72013017	-0.772967	0.0134223	0.0487687	FCX	NUMA1	Promoter	TDP-GRN	No	No	Deep sea	No
chr11	72013052	72013053	-1.41658	0.000702255	0.0194977	FCX	NUMA1	Promoter	TDP-GRN	No	No	Deep sea	No
chr11	72237341	72237342	1.02424	0.0096821	0.041078	FCX	INPPL1	Promoter	TDP-B	No	No	Shelf	No
chr11	72237764	72237765	-0.86123	0.00513452	0.0349874	FCX	INPPL1	Gene body	TDP-C9	No	No	Shelf	No
chr11	72241396	72241397	1.05047	0.00562477	0.0338766	FCX	PHOX2A	Gene body	TDP-GRN	No	No	Island	No
chr11	72243211	72243212	0.833816	0.0109816	0.043655	FCX	PHOX2A	Gene body	TDP-B	No	No	Shore	No
chr11	72590393	72590394	-0.705066	0.00386779	0.0201754	FCX	PDE2A	Promoter	TDP-A	No	No	Island	No
chr11	73264743	73264744	0.797389	0.00881304	0.040379	FCX	P2RY6	Promoter	TDP-GRN	No	No	Island	No
chr11	73309262	73309263	1.30976	0.0123858	0.0481125	FCX	ARHGEF17,LOC100287837	Gene body	TDP-C9	No	No	Island	No
chr11	73965224	73965225	-0.716709	0.00426703	0.0209109	FCX	DNAJB13	Promoter	TDP-A	No	No	Deep sea	No
chr11	75399816	75399817	0.774787	0.00284065	0.0302096	FCX	SNORD15A,RPS3	Promoter	TDP-C9	No	No	Island	No
chr11	76670306	76670307	0.717721	0.0136462	0.0472609	FCX	LRRC32	Promoter	TDP-C	No	No	Shore	No
chr11	76670431	76670432	1.16065	0.000692537	0.0165933	FCX	LRRC32	Promoter	TDP-B	TDP-B,TDP-C,ABC	No	Island	No
chr11	76670431	76670432	0.888512	0.00583229	0.0328796	FCX	LRRC32	Promoter	TDP-C	TDP-B,TDP-C,ABC	No	Island	No
chr11	76670431	76670432	0.825749	0.000954672	0.00717753	FCX	LRRC32	Promoter	ABC	TDP-B,TDP-C,ABC	No	Island	No
chr11	76670468	76670469	0.801631	0.000434381	0.0117581	FCX	LRRC32	Promoter	TDP-C	No	No	Island	No
chr11	77138126	77138127	0.802411	0.0139867	0.0329881	FCX	MYO7A	Promoter	TDP-A	No	No	Island	No
chr11	77933763	77933764	0.953604	0.00246051	0.026653	FCX	INTS4	Gene body	TDP-GRN	No	No	Deep sea	No
chr11	78823414	78823415	1.13519	0.0084813	0.0396452	FCX	TENM4	Gene body	TDP-GRN	No	No	Deep sea	No
chr11	78903464	78903465	-1.65456	0.000561274	0.0188027	FCX	TENM4	Gene body	TDP-GRN	No	No	Island	No
chr11	82732645	82732646	1.30404	0.00316133	0.0195325	FCX	FAM181B	Gene body	TDP-A	No	No	Island	No
chr11	84653078	84653079	2.01836	0.00575335	0.0327521	FCX	DLG2	Gene body	TDP-C	No	No	Deep sea	No
chr11	86068396	86068397	0.738518	0.00966096	0.0281792	FCX	PICALM	Gene body	TDP-A	No	No	Shore	No
chr11	86245158	86245159	-0.819787	0.00931075	0.0278259	FCX	EED	Promoter	TDP-A	No	No	Island	No
chr11	90223036	90223037	-1.24926	0.0154383	0.034703	FCX	CHORDC1	Promoter	TDP-A	No	No	Island	No
chr11	92224797	92224798	1.02251	0.00498578	0.0330959	FCX	NA	Intergenic	TDP-GRN	No	No	Island	No
chr11	93784241	93784242	-0.884212	0.0102252	0.0451653	FCX	MED17,TAF1D	5'-UTR, Gene body	TDP-C9	No	No	Island	No
chr11	94650830	94650831	-1.02381	0.00685418	0.0243181	FCX	LOC105369438	Gene body	TDP-A	No	No	Deep sea	Yes
chr11	95230933	95230934	-1.04299	0.00682983	0.0351546	FCX	LOC100129203,SESN3	Promoter, 5'-UTR	TDP-B	No	No	Island	No
chr11	95924163	95924164	0.784887	0.00151333	0.0207143	FCX	MTMR2	Promoter	TDP-B	No	No	Island	No
chr11	96092703	96092704	-1.16064	0.00478695	0.0300434	FCX	MAML2	Gene body	TDP-C	No	No	Deep sea	No
chr11	101128200	101128201	1.67824	0.00791968	0.038623	FCX	PGR-AS1,PGR	Promoter, Gene body	TDP-GRN	No	No	Island	No
chr11	102111218	102111219	0.823132	0.00538481	0.0320928	FCX	YAP1	Gene body	TDP-B	No	No	Island	No
chr11	104164282	104164283	0.642346	0.0130202	0.0462193	FCX	PDGFD	Promoter	TDP-C	No	No	Island	No
chr11	107590717	107590718	1.11594	0.000844165	0.0200865	FCX	ELMOD1	Promoter	TDP-GRN	No	No	Shore	No
chr11	107590718	107590719	-0.885613	0.00361602	0.0201212	FCX	ELMOD1	Promoter	TDP-A	TDP-A,TDP-B,ABC	No	Shore	No
chr11	107590718	107590719	-1.24045	0.00147233	0.0207143	FCX	ELMOD1	Promoter	TDP-B	TDP-A,TDP-B,ABC	No	Shore	No
chr11	107590718	107590719	-0.794607	0.000974647	0.00717753	FCX	ELMOD1	Promoter	ABC	TDP-A,TDP-B,ABC	No	Shore	No
chr11	107591692	107591693	0.724368	0.00865832	0.0400258	FCX	ELMOD1	Promoter	TDP-GRN	No	No	Island	No
chr11	107908578	107908579	0.67144	0.0230993	0.0423116	FCX	SLC35F2	Gene body	TDP-A	No	No	Deep sea	No
chr11	108665018	108665019	1.04638	0.000135329	0.0117313	FCX	DDX10	Promoter	TDP-B	No	No	Island	No
chr11	109423155	109423156	0.789447	0.000316327	0.0104768	FCX	C11orf87	Gene body	TDP-C	No	No	Island	No
chr11	110712072	110712073	0.751622	0.0086379	0.0270262	FCX	ARHGAP20	Promoter	TDP-A	No	No	Island	No
chr11	111379403	111379404	1.21709	0.0025696	0.0267898	FCX	POU2AF1	Promoter	TDP-GRN	No	No	Deep sea	No
chr11	111379413	111379414	1.05986	0.0024938	0.026653	FCX	POU2AF1	Promoter	TDP-GRN	No	No	Deep sea	No
chr11	111560228	111560229	1.02394	0.00801669	0.0407779	FCX	LAYN	3'-UTR	TDP-C9	No	No	Deep sea	No
chr11	111911954	111911955	0.710783	0.012773	0.0488083	FCX	HSPB2,HSPB2-C11orf52,CRYAB	Promoter	TDP-C9	No	No	Deep sea	No
chr11	112075620	112075621	0.922175	0.00915223	0.0410918	FCX	NKAPD1	5'-UTR	TDP-GRN	No	No	Shore	No
chr11	113124252	113124253	0.856686	0.0175418	0.0371221	FCX	NCAM1	5'-UTR	TDP-A	TDP-A,ABC	No	Deep sea	No
chr11	113124252	113124253	0.816463	0.00654061	0.019129	FCX	NCAM1	Gene body	ABC	TDP-A,ABC	No	Deep sea	No
chr11	113275082	113275083	-0.855436	0.00723664	0.0248353	FCX	NCAM1	Gene body	TDP-A	No	No	Deep sea	No
chr11	113275133	113275134	-0.802288	0.00433155	0.0292009	FCX	NCAM1	Gene body	TDP-C	No	No	Deep sea	No
chr11	114204245	114204246	1.3794	0.000852251	0.0129687	FCX	ZBTB16	Gene body	TDP-A	TDP-A,ABC,TDP	No	Deep sea	No
chr11	114204245	114204246	1.01679	0.00302822	0.0125539	FCX	ZBTB16	Gene body	ABC	TDP-A,ABC,TDP	No	Deep sea	No
chr11	114204245	114204246	0.977221	0.00316331	0.0137736	FCX	ZBTB16	Gene body	TDP	TDP-A,ABC,TDP	No	Deep sea	No
chr11	114204255	114204256	1.03329	0.0180981	0.03747	FCX	ZBTB16	Gene body	TDP-A	TDP-A,ABC,TDP	No	Deep sea	No
chr11	114204255	114204256	0.930824	0.00615881	0.0185198	FCX	ZBTB16	Gene body	ABC	TDP-A,ABC,TDP	No	Deep sea	No
chr11	114204255	114204256	0.91078	0.00610774	0.0187723	FCX	ZBTB16	Gene body	TDP	TDP-A,ABC,TDP	No	Deep sea	No
chr11	114204256	114204257	0.865489	0.0227344	0.0419759	FCX	ZBTB16	Gene body	TDP-A	TDP-A,ABC,TDP	No	Deep sea	No
chr11	114204256	114204257	0.828933	0.00798527	0.0217179	FCX	ZBTB16	Gene body	ABC	TDP-A,ABC,TDP	No	Deep sea	No
chr11	114204256	114204257	0.810184	0.00814122	0.0213809	FCX	ZBTB16	Gene body	TDP	TDP-A,ABC,TDP	No	Deep sea	No
chr11	115659456	115659457	0.758327	0.00906112	0.0409094	FCX	NA	Intergenic	TDP-GRN	No	No	Island	No
chr11	117144770	117144771	-0.79072	0.000394615	0.0107536	FCX	PAFAH1B2	Gene body	TDP-A	No	No	Island	No
chr11	117314576	117314577	0.691704	0.0142863	0.0332907	FCX	CEP164,BACE1	5'-UTR, Gene body	TDP-A	No	No	Shore	No
chr11	117361365	117361366	-0.868797	0.00774111	0.0256104	FCX	CEP164	Gene body	TDP-A	No	No	Deep sea	No
chr11	117593507	117593508	0.81801	0.0097578	0.0282031	FCX	DSCAML1	Gene body	TDP-A	No	No	Deep sea	No
chr11	117823567	117823568	0.584309	0.0268172	0.0452182	FCX	FXYD2,FXYD6-FXYD2	Gene body	TDP-A	No	No	Deep sea	No
chr11	118059174	118059175	1.29087	0.0131412	0.0492445	FCX	SMIM35	Gene body	TDP-C9	No	No	Deep sea	No
chr11	118171914	118171915	0.7557	0.00111825	0.0243467	FCX	SCN2B	Promoter	TDP-C9	No	No	Deep sea	No
chr11	118437589	118437590	0.764492	0.00507797	0.0349874	FCX	ATP5MG,KMT2A	Gene body	TDP-C9	No	No	Shore	No
chr11	118572706	118572707	0.768665	0.00508817	0.0311968	FCX	IFT46,ARCN1	Promoter, Gene body	TDP-B	No	No	Island	No
chr11	118609940	118609941	0.834907	0.0210615	0.0403096	FCX	PHLDB1	Promoter	TDP-A	No	No	Island	No
chr11	118609945	118609946	0.78184	0.0305393	0.0484894	FCX	PHLDB1	Promoter	TDP-A	No	No	Island	No
chr11	118662231	118662232	-0.812261	0.0153406	0.0346526	FCX	TREH	Gene body	TDP-A	No	No	Deep sea	No
chr11	119057083	119057084	0.80709	0.00376873	0.0201497	FCX	HYOU1	Promoter	TDP-A	TDP-A,ABC	No	Island	No
chr11	119057083	119057084	0.601204	0.00666667	0.0193386	FCX	HYOU1	Promoter	ABC	TDP-A,ABC	No	Island	No
chr11	119057179	119057180	0.837061	0.00899132	0.0398131	FCX	HYOU1	Promoter	TDP-B	TDP-B,TDP-C9	No	Island	No
chr11	119057179	119057180	0.731574	0.0136992	0.049832	FCX	HYOU1	Promoter	TDP-C9	TDP-B,TDP-C9	No	Island	No
chr11	119079854	119079855	1.20278	0.00175001	0.0277421	FCX	VPS11	Gene body	TDP-C9	No	No	Deep sea	No
chr11	119116373	119116374	-1.05117	0.00600435	0.0335577	FCX	C2CD2L	3'-UTR	TDP-B	No	No	Deep sea	No
chr11	119116448	119116449	-1.22536	9.75693e-05	0.0078632	FCX	C2CD2L	3'-UTR	TDP-C	No	No	Deep sea	No
chr11	119168539	119168540	-1.0605	0.00342803	0.0199952	FCX	NLRX1	Promoter	TDP-A	No	No	Shore	No
chr11	119188420	119188421	0.810476	0.00323657	0.0195325	FCX	PDZD3	Gene body	TDP-A	No	No	Deep sea	No
chr11	119206382	119206383	-0.599494	0.000792496	0.0197143	FCX	CBL	Promoter	TDP-GRN	No	No	Island	No
chr11	119341312	119341313	0.554238	0.0168114	0.0363064	FCX	C1QTNF5	Promoter	TDP-A	TDP-A,TDP-C9	No	Shore	No
chr11	119341312	119341313	0.614252	0.0105744	0.0455163	FCX	C1QTNF5	Promoter	TDP-C9	TDP-A,TDP-C9	No	Shore	No
chr11	119343577	119343578	-0.831529	0.0138299	0.0474945	FCX	C1QTNF5	Promoter	TDP-C	No	No	Shelf	No
chr11	119373230	119373231	0.829091	0.0139552	0.0476736	FCX	USP2,USP2-AS1	Gene body	TDP-C	No	No	Deep sea	No
chr11	119481776	119481777	0.660026	0.00917615	0.0276178	FCX	USP2-AS1	Gene body	TDP-A	No	No	Deep sea	No
chr11	119483507	119483508	-1.00871	0.00979488	0.0282069	FCX	USP2-AS1	Gene body	TDP-A	No	No	Deep sea	No
chr11	120211527	120211528	0.933587	0.00437974	0.0292358	FCX	OAF	Gene body	TDP-C	No	No	Island	No
chr11	120211633	120211634	0.987054	0.00785921	0.0384917	FCX	OAF	Gene body	TDP-GRN	No	No	Island	No
chr11	120564082	120564083	0.888146	6.34514e-05	0.00719327	FCX	GRIK4	Promoter	TDP-A	No	No	Shore	No
chr11	122556818	122556819	-1.3005	0.00495233	0.033088	FCX	MIR100HG	Promoter	TDP-GRN	No	No	Deep sea	No
chr11	123185552	123185553	-1.48135	0.000320948	0.017601	FCX	CLMP	Gene body	TDP-GRN	No	No	Deep sea	No
chr11	123581403	123581404	1.47911	0.0029865	0.0277441	FCX	GRAMD1B	Gene body	TDP-GRN	No	No	Shelf	No
chr11	124752123	124752124	0.653373	0.00667813	0.0360914	FCX	VSIG2	Gene body	TDP-GRN	No	No	Deep sea	No
chr11	125111739	125111740	-0.931561	0.00479777	0.0216984	FCX	TMEM218	Promoter	TDP-A	No	No	Island	No
chr11	126443019	126443020	1.00802	0.000873283	0.022474	FCX	KIRREL3	Gene body	TDP-C9	No	No	Deep sea	No
chr11	126452680	126452681	-0.773708	0.0113831	0.0447789	FCX	KIRREL3	Gene body	TDP-GRN	No	No	Deep sea	No
chr11	126708613	126708614	1.14351	0.00413781	0.0306434	FCX	KIRREL3	Gene body	TDP-GRN	No	No	Deep sea	No
chr11	126990904	126990905	0.852624	0.000155225	0.00906953	FCX	KIRREL3	Gene body	TDP-A	No	No	Deep sea	No
chr11	128756950	128756951	-1.98297	9.18966e-05	0.00740609	FCX	FLI1	Gene body	TDP-A	No	No	Deep sea	No
chr11	128943546	128943547	1.12672	0.00215858	0.028655	FCX	TP53AIP1	Promoter	TDP-C9	No	No	Deep sea	No
chr11	128943574	128943575	1.13929	0.00124209	0.0253076	FCX	TP53AIP1	Promoter	TDP-C9	No	No	Deep sea	No
chr11	129029662	129029663	1.32234	0.00300471	0.0277441	FCX	ARHGAP32	Gene body	TDP-GRN	No	No	Deep sea	No
chr11	130179606	130179607	0.64391	0.0203872	0.0396159	FCX	ST14	Gene body	TDP-A	No	No	Deep sea	No
chr11	130421347	130421348	0.895036	0.00066588	0.0207591	FCX	ADAMTS8	Gene body	TDP-C9	No	No	Deep sea	No
chr11	131411744	131411745	0.730343	0.00633538	0.0238627	FCX	NTM	Gene body	TDP-A	TDP-A,TDP-C	No	Deep sea	No
chr11	131411744	131411745	0.895491	0.00223717	0.0218084	FCX	NTM	Gene body	TDP-C	TDP-A,TDP-C	No	Deep sea	No
chr11	132245971	132245972	-0.616204	0.00165969	0.0156795	FCX	NTM	Gene body	TDP-A	No	No	Deep sea	No
chr11	133361157	133361158	-0.676234	0.0320703	0.0497588	FCX	OPCML	Gene body	TDP-A	No	No	Island	No
chr11	133387254	133387255	-1.14007	0.00277335	0.0274333	FCX	OPCML	Gene body	TDP-GRN	No	No	Deep sea	No
chr11	134311381	134311382	1.13284	0.00593807	0.0363926	FCX	GLB1L3	Gene body	TDP-C9	No	No	Deep sea	No
chr11	134338244	134338245	2.69411	0.00211284	0.021498	FCX	GLB1L2	Gene body	TDP-C	No	No	Shelf	No
chr11	134358898	134358899	1.04075	0.0134458	0.0487731	FCX	GLB1L2	Gene body	TDP-GRN	No	No	Shelf	No
chr11	134762199	134762200	-1.3133	0.00475862	0.0341232	FCX	LINC02714	Gene body	TDP-C9	No	No	Island	No
chr12	213936	213937	-0.790843	0.0119217	0.0310218	FCX	SLC6A12	Promoter	TDP-A	No	No	Deep sea	No
chr12	546812	546813	1.36316	7.69396e-05	0.0147481	FCX	B4GALNT3	Promoter	TDP-GRN	No	No	Deep sea	No
chr12	546821	546822	0.822511	0.00456449	0.032124	FCX	B4GALNT3	Promoter	TDP-GRN	No	No	Deep sea	No
chr12	950204	950205	0.546145	0.00801592	0.0260965	FCX	RAD52	Promoter	TDP-A	No	No	Island	No
chr12	1834754	1834755	-1.60433	0.000202994	0.0159382	FCX	LRTM2,CACNA2D4	3'-UTR, Gene body	TDP-GRN	No	No	Deep sea	No
chr12	1834820	1834821	-1.03351	0.00320996	0.0195325	FCX	LRTM2,CACNA2D4	3'-UTR, Gene body	TDP-A	No	No	Deep sea	No
chr12	2198321	2198322	1.04703	0.00153543	0.0231698	FCX	CACNA1C	Gene body	TDP-GRN	No	No	Deep sea	No
chr12	2625029	2625030	-0.741296	0.0209181	0.0402162	FCX	CACNA1C	Gene body	TDP-A	TDP-A,TDP-C9	No	Deep sea	No
chr12	2625029	2625030	-1.18211	0.00506277	0.0349874	FCX	CACNA1C	Gene body	TDP-C9	TDP-A,TDP-C9	No	Deep sea	No
chr12	2877343	2877344	-0.663782	0.00263602	0.0183729	FCX	FOXM1,RHNO1,TULP3	Promoter, Gene body	TDP-A	No	No	Island	No
chr12	2998996	2998997	-0.83404	0.00656578	0.0240755	FCX	TEAD4	Gene body	TDP-A	No	No	Deep sea	No
chr12	3077411	3077412	-0.654716	0.00449897	0.0338088	FCX	TSPAN9	Promoter	TDP-C9	No	No	Island	No
chr12	3200541	3200542	0.861577	0.00128514	0.0222964	FCX	TSPAN9	Promoter	TDP-GRN	No	No	Island	No
chr12	3241731	3241732	-1.66638	0.00217206	0.028655	FCX	TSPAN9	Gene body	TDP-C9	No	No	Deep sea	No
chr12	3256371	3256372	-1.71339	0.0230605	0.0423116	FCX	TSPAN9	Gene body	TDP-A	No	No	Deep sea	No
chr12	3491082	3491083	0.640481	0.0288927	0.0472196	FCX	PRMT8,THCAT155	Promoter, Gene body	TDP-A	No	No	Island	No
chr12	3753644	3753645	1.07085	0.00876441	0.0384555	FCX	CRACR2A	Promoter	TDP-C	No	No	Shore	No
chr12	4275102	4275103	-0.570875	0.0161766	0.035702	FCX	CCND2,CCND2-AS1,TIGAR	Promoter, Gene body	TDP-A	No	No	Island	No
chr12	4383731	4383732	-1.658	0.000203932	0.00919478	FCX	TIGAR	Gene body	TDP-A	No	No	Deep sea	No
chr12	4445297	4445298	-1.15815	0.00629104	0.0369485	FCX	FGF6	Gene body	TDP-C9	No	No	Island	No
chr12	4985229	4985230	1.1399	0.00770897	0.0366398	FCX	KCNA1	Gene body	TDP-C	No	No	Deep sea	No
chr12	5861676	5861677	1.28197	0.000644687	0.0165933	FCX	ANO2	Gene body	TDP-B	No	No	Deep sea	No
chr12	6200726	6200727	-2.98876	0.010455	0.0454987	FCX	CD9	Promoter	TDP-C9	No	No	Island	No
chr12	6470688	6470689	1.16096	0.00166925	0.0211578	FCX	VAMP1	Promoter	TDP-B	No	No	Island	No
chr12	6532617	6532618	1.44357	0.000955138	0.015976	FCX	NA	Intergenic	TDP-C	No	No	Shore	No
chr12	6548864	6548865	-0.782538	0.00976285	0.0282031	FCX	IFFO1	Gene body	TDP-A	TDP-A,TDP-C,TDP-C9,ABC,TDP	No	Shore	No
chr12	6548864	6548865	-1.17522	0.000260308	0.00981976	FCX	IFFO1	Gene body	TDP-C	TDP-A,TDP-C,TDP-C9,ABC,TDP	No	Shore	No
chr12	6548864	6548865	-0.885719	0.00757628	0.040197	FCX	IFFO1	Gene body	TDP-C9	TDP-A,TDP-C,TDP-C9,ABC,TDP	No	Shore	No
chr12	6548864	6548865	-0.884725	0.000220684	0.00390677	FCX	IFFO1	Gene body	ABC	TDP-A,TDP-C,TDP-C9,ABC,TDP	No	Shore	No
chr12	6548864	6548865	-0.817722	0.000104796	0.0031289	FCX	IFFO1	Gene body	TDP	TDP-A,TDP-C,TDP-C9,ABC,TDP	No	Shore	No
chr12	6568800	6568801	-0.901425	0.0054124	0.0337436	FCX	NOP2,CHD4	Promoter, Gene body	TDP-GRN	No	No	Shore	No
chr12	6568804	6568805	-0.761499	0.00446967	0.0213803	FCX	NOP2,CHD4	Promoter, Gene body	TDP-A	No	No	Shore	No
chr12	6568861	6568862	-0.981497	0.00376677	0.0272675	FCX	NOP2,CHD4	Promoter, Gene body	TDP-C	No	No	Shore	No
chr12	6568909	6568910	-0.891399	0.00325523	0.0195325	FCX	NOP2,CHD4	Promoter, Gene body	TDP-A	No	No	Shore	No
chr12	6766775	6766776	0.698909	0.0111742	0.0438995	FCX	PTMS,MLF2	Gene body	TDP-B	No	No	Island	No
chr12	6773875	6773876	-1.17055	0.000715223	0.0165933	FCX	LAG3	Gene body	TDP-B	No	No	Island	No
chr12	6773898	6773899	0.773056	0.00913969	0.0410918	FCX	LAG3	Gene body	TDP-GRN	No	No	Island	No
chr12	6928557	6928558	-0.752921	0.0096754	0.0444257	FCX	ATN1	Gene body	TDP-C9	No	No	Island	No
chr12	7188645	7188646	-1.49981	0.000797538	0.016848	FCX	PEX5	Promoter	TDP-B	No	No	Shore	No
chr12	7769667	7769668	-1.77159	0.0067653	0.0242499	FCX	NANOGNB	Gene body	TDP-A	TDP-A,TDP-GRN	No	Deep sea	No
chr12	7769667	7769668	-2.11803	0.0113357	0.0447002	FCX	NANOGNB	Gene body	TDP-GRN	TDP-A,TDP-GRN	No	Deep sea	No
chr12	7769668	7769669	-1.55135	0.00819857	0.0264015	FCX	NANOGNB	Gene body	TDP-A	TDP-A,ABC,TDP	No	Deep sea	No
chr12	7769668	7769669	-1.26389	0.0206999	0.0399948	FCX	NANOGNB	Gene body	ABC	TDP-A,ABC,TDP	No	Deep sea	No
chr12	7769668	7769669	-1.40573	0.0103736	0.0238252	FCX	NANOGNB	Gene body	TDP	TDP-A,ABC,TDP	No	Deep sea	No
chr12	10363931	10363932	-0.912961	0.012933	0.0489799	FCX	KLRK1-AS1	Gene body	TDP-C9	No	No	Deep sea	No
chr12	10368566	10368567	1.11089	0.00480637	0.0307185	FCX	KLRK1-AS1	Gene body	TDP-B	No	No	Deep sea	No
chr12	10368612	10368613	0.905479	0.011644	0.0443458	FCX	KLRK1-AS1	Gene body	TDP-B	No	No	Deep sea	No
chr12	10722880	10722881	0.722663	0.00102224	0.02381	FCX	YBX3	Promoter	TDP-C9	No	No	Island	No
chr12	13879731	13879732	-1.08422	0.00518677	0.022655	FCX	GRIN2B	Gene body	TDP-A	No	No	Deep sea	No
chr12	18222151	18222152	0.863205	0.00794097	0.0372354	FCX	RERGL	Gene body	TDP-B	No	No	Deep sea	No
chr12	19439977	19439978	-0.722723	0.0192302	0.0384265	FCX	AEBP2	Promoter	TDP-A	No	No	Island	No
chr12	27970524	27970525	0.850444	0.00202794	0.0255035	FCX	PTHLH	Promoter	TDP-GRN	No	No	Island	No
chr12	29149902	29149903	-0.806013	0.003937	0.0202262	FCX	FAR2	Gene body	TDP-A	No	No	Island	No
chr12	29389518	29389519	-0.90006	0.0122924	0.0479929	FCX	OVCH1-AS1	Promoter	TDP-C9	No	No	Island	No
chr12	30823171	30823172	-0.861938	0.00972436	0.0282031	FCX	LINC00941	Gene body	TDP-A	No	No	Island	No
chr12	30980588	30980589	1.55299	8.96505e-05	0.0118524	FCX	TSPAN11	Gene body	TDP-C9	No	No	Deep sea	No
chr12	32140063	32140064	1.8399	0.000244119	0.0134394	FCX	BICD1	Gene body	TDP-B	TDP-B,TDP-GRN	No	Deep sea	No
chr12	32140063	32140064	1.43258	0.00222242	0.0260673	FCX	BICD1	Gene body	TDP-GRN	TDP-B,TDP-GRN	No	Deep sea	No
chr12	32327631	32327632	-1.19424	0.011	0.0460919	FCX	BICD1	Promoter	TDP-C9	No	No	Deep sea	No
chr12	32612293	32612294	-1.08955	0.00325335	0.0195325	FCX	FGD4	Gene body	TDP-A	No	No	Deep sea	No
chr12	32679642	32679643	-0.824612	0.00393552	0.0326597	FCX	DNM1L	Promoter	TDP-C9	No	No	Island	No
chr12	39144636	39144637	-1.07732	0.00232385	0.0239227	FCX	NA	Intergenic	TDP-B	No	No	Island	No
chr12	40224926	40224927	0.565442	0.0107445	0.0293958	FCX	LRRK2	Promoter	TDP-A	No	No	Island	No
chr12	44761235	44761236	-2.95477	0.00341863	0.0272593	FCX	NELL2	Gene body	TDP-B	TDP-B,ABC	No	Deep sea	No
chr12	44761235	44761236	-1.83008	0.0124412	0.0279599	FCX	NELL2	Gene body	ABC	TDP-B,ABC	No	Deep sea	No
chr12	44761236	44761237	-2.49472	0.00827333	0.0380893	FCX	NELL2	Gene body	TDP-B	No	No	Deep sea	No
chr12	45174855	45174856	-1.33252	0.000589528	0.0117251	FCX	PLEKHA8P1	Gene body	TDP-A	No	No	Deep sea	No
chr12	45216893	45216894	0.836829	3.14066e-05	0.00555319	FCX	PLEKHA8P1,ANO6	Promoter, Gene body	TDP-C	No	No	Island	No
chr12	45729379	45729380	-0.810582	0.0128323	0.045824	FCX	ARID2	Promoter	TDP-C	No	No	Island	No
chr12	46269888	46269889	-0.974214	0.00929509	0.0278035	FCX	SLC38A1	Promoter	TDP-A	TDP-A,TDP-GRN	No	Shore	No
chr12	46269888	46269889	-1.18925	0.00880428	0.040379	FCX	SLC38A1	Promoter	TDP-GRN	TDP-A,TDP-GRN	No	Shore	No
chr12	46831039	46831040	-0.680256	0.00659883	0.0240801	FCX	LOC100288798,SLC38A4	Gene body	TDP-A	TDP-A,TDP-C9	No	Shore	No
chr12	46831039	46831040	-0.649323	0.0100203	0.0450142	FCX	LOC100288798,SLC38A4	Gene body	TDP-C9	TDP-A,TDP-C9	No	Shore	No
chr12	47800594	47800595	0.997542	0.0113886	0.0447789	FCX	HDAC7	Gene body	TDP-GRN	No	No	Deep sea	No
chr12	48157335	48157336	-0.657938	0.00543087	0.022879	FCX	ASB8	Gene body	TDP-A	No	No	Island	No
chr12	48343006	48343007	-1.31887	0.00257018	0.0245071	FCX	ZNF641	Gene body	TDP-B	No	No	Deep sea	No
chr12	48715563	48715564	-1.01281	0.00521344	0.0333302	FCX	CCNT1	Gene body	TDP-GRN	No	No	Shore	No
chr12	48818914	48818915	-0.838727	0.0016945	0.0212126	FCX	CACNB3	5'-UTR	TDP-B	No	No	Shore	No
chr12	48818919	48818920	-0.674321	0.0116362	0.0443458	FCX	CACNB3	5'-UTR	TDP-B	No	No	Shore	No
chr12	48852074	48852075	0.626819	0.0106583	0.0455163	FCX	DDX23	Gene body	TDP-C9	No	No	Island	No
chr12	48981199	48981200	0.934834	0.00166105	0.0236182	FCX	WNT1	Gene body	TDP-GRN	No	No	Island	No
chr12	49051432	49051433	0.739845	0.000502564	0.011169	FCX	KMT2D	Gene body	TDP-A	No	No	Deep sea	No
chr12	49054680	49054681	1.43558	0.0110334	0.0436599	FCX	KMT2D	Gene body	TDP-B	No	No	Deep sea	No
chr12	49130371	49130372	0.875194	0.00397125	0.0278301	FCX	TUBA1B	Promoter	TDP-C	No	No	Island	No
chr12	49208859	49208860	0.78307	0.00234022	0.0176086	FCX	TUBA1C	Gene body	TDP-A	No	No	Deep sea	No
chr12	49329102	49329103	-1.97178	0.00100882	0.0210631	FCX	TROAP	Gene body	TDP-GRN	No	No	Shelf	No
chr12	49545699	49545700	0.87721	0.0140456	0.0496207	FCX	KCNH3	Gene body	TDP-GRN	No	No	Shelf	No
chr12	49622421	49622422	0.916704	0.0105679	0.043492	FCX	PRPF40B	Promoter	TDP-GRN	No	No	Shore	No
chr12	49828048	49828049	-0.849348	0.0139244	0.0329325	FCX	BCDIN3D-AS1,NCKAP5L	Promoter, Gene body	TDP-A	No	No	Island	No
chr12	49961240	49961241	1.14609	0.00166898	0.0157229	FCX	AQP5,LOC101927318	Promoter, Gene body	TDP-A	No	No	Island	No
chr12	49961260	49961261	0.826591	0.00936365	0.0434627	FCX	AQP5,LOC101927318	Promoter, Gene body	TDP-C9	No	No	Island	No
chr12	49970281	49970282	-0.930955	0.00347723	0.0273366	FCX	AQP6	Gene body	TDP-B	TDP-B,TDP-C	No	Shelf	No
chr12	49970281	49970282	-0.813929	0.0143127	0.0481899	FCX	AQP6	Gene body	TDP-C	TDP-B,TDP-C	No	Shelf	No
chr12	50283474	50283475	1.0066	0.00315501	0.0195325	FCX	LIMA1	Promoter	TDP-A	No	No	Island	No
chr12	51161535	51161536	1.10991	0.0012527	0.0143933	FCX	TFCP2	Gene body	TDP-A	TDP-A,TDP-B,TDP-C,TDP-GRN,ABC	No	Deep sea	No
chr12	51161535	51161536	1.48953	0.000131628	0.0117313	FCX	TFCP2	Gene body	TDP-B	TDP-A,TDP-B,TDP-C,TDP-GRN,ABC	No	Deep sea	No
chr12	51161535	51161536	1.33664	0.000612128	0.0130759	FCX	TFCP2	Gene body	TDP-C	TDP-A,TDP-B,TDP-C,TDP-GRN,ABC	No	Deep sea	No
chr12	51161535	51161536	1.55679	0.000320701	0.017601	FCX	TFCP2	Gene body	TDP-GRN	TDP-A,TDP-B,TDP-C,TDP-GRN,ABC	No	Deep sea	No
chr12	51161535	51161536	1.29674	9.53813e-07	0.000407278	FCX	TFCP2	Gene body	ABC	TDP-A,TDP-B,TDP-C,TDP-GRN,ABC	No	Deep sea	No
chr12	51392802	51392803	-0.928052	0.0112188	0.0433354	FCX	GALNT6,SLC4A8	Promoter, Gene body	TDP-C	TDP-C,TDP-C9	No	Shore	Yes
chr12	51392802	51392803	-1.04522	0.012631	0.0485244	FCX	GALNT6,SLC4A8	Promoter, Gene body	TDP-C9	TDP-C,TDP-C9	No	Shore	Yes
chr12	51814473	51814474	-0.710556	0.00191887	0.020536	FCX	NA	Intergenic	TDP-C	No	No	Island	No
chr12	51821897	51821898	-0.621968	0.0201652	0.0393977	FCX	FIGNL2	Gene body	TDP-A	No	No	Island	No
chr12	51849217	51849218	0.564355	0.00578218	0.0231652	FCX	FIGNL2,FIGNL2-DT	Promoter, Gene body	TDP-A	No	No	Island	No
chr12	51849495	51849496	-0.83728	0.00285616	0.0239391	FCX	FIGNL2,FIGNL2-DT	Promoter, Gene body	TDP-C	No	No	Island	No
chr12	51849502	51849503	1.36474	0.000384671	0.0112596	FCX	FIGNL2,FIGNL2-DT	Promoter, Gene body	TDP-C	No	No	Island	No
chr12	51887971	51887972	0.968251	0.00656591	0.0240755	FCX	ANKRD33	Promoter	TDP-A	No	No	Deep sea	No
chr12	51888026	51888027	0.684637	0.0301771	0.0482023	FCX	ANKRD33	Promoter	TDP-A	TDP-A,TDP-GRN	No	Deep sea	No
chr12	51888026	51888027	1.0599	0.00902977	0.0408412	FCX	ANKRD33	Promoter	TDP-GRN	TDP-A,TDP-GRN	No	Deep sea	No
chr12	51888096	51888097	0.723537	0.0240428	0.0430593	FCX	ANKRD33	Promoter	TDP-A	No	No	Deep sea	No
chr12	51888107	51888108	0.772357	0.0267819	0.0452036	FCX	ANKRD33	Promoter	TDP-A	No	No	Deep sea	No
chr12	51888117	51888118	0.787841	0.0252344	0.0441019	FCX	ANKRD33	Promoter	TDP-A	No	No	Deep sea	No
chr12	51951549	51951550	0.859804	0.0117918	0.0442473	FCX	ACVR1B	Promoter	TDP-C	No	No	Island	No
chr12	51951595	51951596	1.51079	0.0281312	0.048048	FCX	ACVR1B	Promoter	ABC	No	No	Island	No
chr12	51958515	51958516	1.90373	0.0124435	0.0316197	FCX	ACVR1B	Gene body	TDP-A	TDP-A,ABC,TDP	No	Deep sea	No
chr12	51958515	51958516	1.72692	0.00733872	0.0204813	FCX	ACVR1B	Gene body	ABC	TDP-A,ABC,TDP	No	Deep sea	No
chr12	51958515	51958516	1.64847	0.00660974	0.0191866	FCX	ACVR1B	Gene body	TDP	TDP-A,ABC,TDP	No	Deep sea	No
chr12	51994603	51994604	1.27556	0.0118982	0.0457099	FCX	ACVR1B	3'-UTR	TDP-GRN	No	No	Deep sea	No
chr12	52014820	52014821	0.707904	0.0270029	0.0454188	FCX	TAMALIN	Gene body	TDP-A	No	No	Island	No
chr12	52014821	52014822	-0.847105	0.00721181	0.039416	FCX	TAMALIN	Gene body	TDP-C9	No	No	Island	No
chr12	52025208	52025209	-1.38213	0.00211501	0.0233111	FCX	NR4A1	Gene body	TDP-B	No	No	Shore	No
chr12	52025406	52025407	0.809347	0.0147198	0.049887	FCX	NR4A1	Gene body	TDP-B	No	No	Shore	No
chr12	52051806	52051807	1.15979	0.00757107	0.0379923	FCX	NR4A1	Gene body	TDP-GRN	No	No	Shore	No
chr12	52080051	52080052	-0.911953	0.00863054	0.0417103	FCX	SMIM41	Gene body	TDP-C9	No	No	Island	No
chr12	52258693	52258694	-1.4113	0.00010728	0.00786725	FCX	KRT87P,KRT86	Promoter, Gene body	TDP-C	No	No	Island	No
chr12	52258877	52258878	-0.836634	0.00175119	0.0158994	FCX	KRT87P,KRT86	Promoter, Gene body	TDP-A	No	No	Island	No
chr12	52308923	52308924	0.599514	0.00902112	0.0274592	FCX	KRT86	3'-UTR	TDP-A	No	No	Shore	No
chr12	52321221	52321222	1.2762	0.0025073	0.0290767	FCX	KRT83	Gene body	TDP-C9	No	No	Island	No
chr12	52321223	52321224	1.13937	0.00814204	0.0409666	FCX	KRT83	Gene body	TDP-C9	No	No	Island	No
chr12	52385497	52385498	-0.728867	0.000428306	0.0107536	FCX	KRT84	Gene body	TDP-A	No	No	Deep sea	No
chr12	52569875	52569876	-1.54858	0.000153043	0.0157435	FCX	KRT74	Gene body	TDP-GRN	No	No	Deep sea	No
chr12	53038713	53038714	0.758016	0.00734352	0.0361911	FCX	EIF4B,LOC283335	Gene body	TDP-B	TDP-B,TDP-GRN	No	Deep sea	No
chr12	53038713	53038714	0.96009	0.00146264	0.0231035	FCX	EIF4B,LOC283335	Gene body	TDP-GRN	TDP-B,TDP-GRN	No	Deep sea	No
chr12	53079563	53079564	-0.760364	0.00805098	0.0408114	FCX	SPRYD3	Promoter	TDP-C9	No	No	Island	No
chr12	53452778	53452779	-1.58451	0.000368589	0.017601	FCX	PCBP2	Promoter	TDP-GRN	No	No	Island	No
chr12	53499480	53499481	-0.749979	0.0130711	0.0462809	FCX	MAP3K12	Promoter	TDP-C	No	No	Island	No
chr12	53626278	53626279	-0.645548	0.0119689	0.0458861	FCX	ATF7-NPFF,ATF7	Promoter	TDP-GRN	No	No	Island	No
chr12	53939741	53939742	-0.805246	0.0132838	0.0325257	FCX	HOXC13-AS,HOXC13	Promoter, Gene body	TDP-A	No	No	Island	No
chr12	54006732	54006733	0.810065	0.00145211	0.0231035	FCX	HOXC5,HOXC6	Gene body	TDP-GRN	No	No	Shore	Yes
chr12	54079749	54079750	-0.794978	0.00546092	0.0337529	FCX	FLJ12825,LOC100240735	Gene body	TDP-GRN	No	No	Island	No
chr12	55716612	55716613	-1.60116	0.000142282	0.0119607	FCX	ITGA7,BLOC1S1,BLOC1S1-RDH5	Promoter, 5'-UTR, Gene body	TDP-B	No	No	Shore	No
chr12	55931722	55931723	-0.793384	0.00722385	0.0248165	FCX	DGKA,PYM1	Promoter, Gene body	TDP-A	No	No	Shore	No
chr12	55966638	55966639	0.905911	0.00197809	0.0208759	FCX	CDK2,PMEL	Promoter	TDP-C	No	No	Shore	No
chr12	56004764	56004765	-0.981092	0.00752802	0.0363396	FCX	SUOX	Gene body	TDP-B	No	No	Shelf	No
chr12	56258278	56258279	-1.61617	0.000269616	0.00981976	FCX	ANKRD52	5'-UTR	TDP-C	No	No	Island	No
chr12	57006498	57006499	-0.682942	0.00114191	0.0189497	FCX	ZBTB39	5'-UTR	TDP-B	No	No	Island	No
chr12	57006614	57006615	-0.705605	0.00761543	0.0402725	FCX	ZBTB39	Promoter	TDP-C9	No	No	Island	No
chr12	57091330	57091331	1.03938	0.000334519	0.0107392	FCX	NAB2	Promoter	TDP-A	No	No	Shore	No
chr12	57185190	57185191	-0.623432	0.0131886	0.0464878	FCX	LRP1	Gene body	TDP-C	No	No	Shore	No
chr12	57235893	57235894	-0.925032	0.0132637	0.048332	FCX	NDUFA4L2	Gene body	TDP-GRN	No	No	Shore	No
chr12	57576412	57576413	-1.95593	0.000379378	0.017601	FCX	KIF5A	Gene body	TDP-GRN	No	No	Deep sea	No
chr12	57619852	57619853	0.815388	0.0261415	0.044767	FCX	SLC26A10	Promoter	TDP-A	No	No	Island	No
chr12	57726196	57726197	1.16158	0.00593013	0.0363926	FCX	AGAP2-AS1,AGAP2	Promoter, 3'-UTR	TDP-C9	No	No	Island	No
chr12	57764737	57764738	-1.03335	0.000608029	0.0189295	FCX	CYP27B1	Gene body	TDP-GRN	No	No	Shore	No
chr12	57764821	57764822	-0.833643	0.013729	0.0492068	FCX	CYP27B1	Gene body	TDP-GRN	No	No	Shore	No
chr12	57836380	57836381	0.704569	0.0133762	0.0325697	FCX	CTDSP2	Gene body	TDP-A	No	No	Deep sea	No
chr12	63668225	63668226	-0.634719	0.0118093	0.044266	FCX	DPY19L2	Gene body	TDP-C	TDP-C,TDP-GRN	No	Island	No
chr12	63668225	63668226	-0.986659	0.00146667	0.0231035	FCX	DPY19L2	Gene body	TDP-GRN	TDP-C,TDP-GRN	No	Island	No
chr12	63821899	63821900	-0.811656	0.0116955	0.0472429	FCX	MIR10527,RXYLT1-AS1	Promoter, Gene body	TDP-C9	No	No	Island	No
chr12	63821911	63821912	-0.836848	0.0031318	0.026519	FCX	MIR10527,RXYLT1-AS1	Promoter, Gene body	TDP-B	No	No	Island	No
chr12	65169559	65169560	1.23485	0.0113112	0.0447002	FCX	LEMD3	Promoter	TDP-GRN	No	No	Island	No
chr12	65632095	65632096	0.851554	0.0178618	0.0374224	FCX	LOC100507065	Gene body	TDP-A	No	No	Deep sea	No
chr12	65868450	65868451	1.09599	0.00850963	0.0387375	FCX	HMGA2,HMGA2-AS1	Gene body	TDP-B	No	No	Deep sea	No
chr12	68835682	68835683	1.0325	0.0144104	0.0494906	FCX	MDM2	Gene body	TDP-B	No	No	Deep sea	No
chr12	69585790	69585791	0.836783	0.00695223	0.0353482	FCX	MIR3913-1,CCT2	Promoter, 5'-UTR	TDP-B	No	No	Island	No
chr12	69738595	69738596	2.30778	0.0142956	0.0481864	FCX	RAB3IP,LOC101928002	Promoter	TDP-C	No	No	Island	No
chr12	70576603	70576604	-0.777931	0.00823674	0.0264434	FCX	PTPRB	Gene body	TDP-A	No	No	Deep sea	No
chr12	72274252	72274253	1.21755	0.0075207	0.0363396	FCX	TRHDE,TRHDE-AS1	Promoter	TDP-B	No	No	Shore	No
chr12	74170897	74170898	-1.16896	0.00601074	0.0344957	FCX	LINC02882	Gene body	TDP-GRN	No	No	Deep sea	No
chr12	75305611	75305612	-1.54511	7.03302e-05	0.00740609	FCX	CAPS2	Gene body	TDP-A	No	No	Island	No
chr12	76348400	76348401	-0.736769	0.000797691	0.0127917	FCX	BBS10	5'-UTR	TDP-A	No	No	Island	No
chr12	79934077	79934078	1.24771	0.00765022	0.0381751	FCX	PPP1R12A-AS1,PPP1R12A	Promoter, Gene body	TDP-GRN	No	No	Shore	No
chr12	80190702	80190703	1.53866	0.000721254	0.0194977	FCX	OTOGL	Gene body	TDP-GRN	No	No	Deep sea	No
chr12	89524550	89524551	0.959418	0.0106652	0.0430429	FCX	POC1B-AS1,GALNT4,POC1B,POC1B-GALNT4	Promoter, 5'-UTR, Gene body	TDP-B	No	No	Shore	No
chr12	95179216	95179217	-1.73422	0.00317211	0.0277785	FCX	FGD6	Gene body	TDP-GRN	No	No	Deep sea	No
chr12	96720515	96720516	0.808625	0.00655157	0.0357844	FCX	CFAP54	Gene body	TDP-GRN	No	No	Deep sea	No
chr12	98914075	98914076	0.966617	0.00366526	0.0201212	FCX	ANKS1B	Gene body	TDP-A	No	No	Deep sea	No
chr12	101086685	101086686	1.01965	0.00108406	0.016703	FCX	ANO4	Gene body	TDP-C	No	No	Deep sea	No
chr12	102950684	102950685	-0.886306	0.0116886	0.0472429	FCX	PAH	5'-UTR	TDP-C9	No	No	Island	No
chr12	103677091	103677092	0.819912	0.00472549	0.0341232	FCX	STAB2	Gene body	TDP-C9	No	No	Deep sea	No
chr12	103930657	103930658	0.643144	0.0166732	0.0362336	FCX	TTC41P,HSP90B1	Promoter, Gene body	TDP-A	No	No	Island	No
chr12	104986404	104986405	-0.578081	0.0126551	0.0455468	FCX	C12orf45	Gene body	TDP-C	No	No	Island	No
chr12	107319351	107319352	0.928703	0.00179156	0.0216267	FCX	BTBD11	Promoter	TDP-B	No	No	Island	No
chr12	107425151	107425152	-1.37839	0.00560824	0.0324522	FCX	BTBD11	Gene body	TDP-C	No	No	Deep sea	No
chr12	108598087	108598088	1.18208	0.00118957	0.0221135	FCX	TMEM119	Promoter	TDP-GRN	No	No	Deep sea	No
chr12	109266371	109266372	2.89474	0.0136203	0.0481639	FCX	ACACB	3'-UTR	TDP-B	No	No	Deep sea	No
chr12	109359082	109359083	-1.8131	0.000509627	0.0123634	FCX	MYO1H,LINC01486	Gene body	TDP-C	No	No	Deep sea	No
chr12	109477678	109477679	0.899397	0.000170879	0.0159012	FCX	KCTD10,UBE3B	Promoter, Gene body	TDP-GRN	No	No	Island	No
chr12	109558930	109558931	1.7365	0.000233092	0.00961097	FCX	MMAB	Gene body	TDP-C	No	No	Deep sea	No
chr12	109761902	109761903	0.853447	0.00250317	0.0180161	FCX	FAM222A,FAM222A-AS1	Gene body	TDP-A	No	No	Deep sea	No
chr12	109832333	109832334	0.974849	0.00220997	0.0260673	FCX	TRPV4	Gene body	TDP-GRN	No	No	Shore	No
chr12	110280914	110280915	-0.841743	0.000939323	0.013235	FCX	ATP2A2	Promoter	TDP-A	TDP-A,TDP-B,ABC	No	Island	No
chr12	110280914	110280915	-0.797757	0.00542842	0.0320957	FCX	ATP2A2	Promoter	TDP-B	TDP-A,TDP-B,ABC	No	Island	No
chr12	110280914	110280915	-0.729707	0.000228733	0.00390677	FCX	ATP2A2	Promoter	ABC	TDP-A,TDP-B,ABC	No	Island	No
chr12	110281497	110281498	0.81188	0.00225019	0.0218084	FCX	ATP2A2	5'-UTR	TDP-C	No	No	Island	No
chr12	110847066	110847067	3.13053	0.00816328	0.0375935	FCX	CCDC63	5'-UTR	TDP-C	No	No	Island	No
chr12	111068451	111068452	1.52576	0.000836329	0.0170301	FCX	CUX2	Gene body	TDP-B	No	No	Deep sea	No
chr12	111150474	111150475	0.623164	0.0210286	0.0403096	FCX	CUX2	Gene body	TDP-A	No	No	Deep sea	No
chr12	111369195	111369196	0.674812	0.0048071	0.0327394	FCX	PHETA1	Promoter	TDP-GRN	No	No	Island	No
chr12	111409958	111409959	0.868115	0.00880568	0.0384555	FCX	SH2B3	Gene body	TDP-C	No	No	Shelf	Yes
chr12	111428886	111428887	-1.09116	0.00393656	0.028451	FCX	SH2B3	Gene body	TDP-B	No	No	Deep sea	No
chr12	112369004	112369005	-1.40903	0.00911536	0.0410436	FCX	HECTD4	Gene body	TDP-GRN	No	No	Deep sea	No
chr12	112691181	112691182	2.01178	0.00563572	0.0361313	FCX	RPH3A	Gene body	TDP-C9	No	No	Deep sea	No
chr12	113078085	113078086	-0.801045	0.0052676	0.0226677	FCX	DTX1	Gene body	TDP-A	No	No	Island	No
chr12	113078141	113078142	-1.08467	0.00199383	0.0169103	FCX	DTX1	Gene body	TDP-A	No	No	Island	No
chr12	113236086	113236087	1.42006	0.00166367	0.0211531	FCX	TPCN1	Gene body	TDP-B	TDP-B,ABC,TDP	No	Deep sea	No
chr12	113236086	113236087	0.719476	0.0158013	0.0332372	FCX	TPCN1	Gene body	ABC	TDP-B,ABC,TDP	No	Deep sea	No
chr12	113236086	113236087	0.70726	0.0153382	0.0317394	FCX	TPCN1	Gene body	TDP	TDP-B,ABC,TDP	No	Deep sea	No
chr12	113463184	113463185	0.9598	0.0102683	0.0423588	FCX	LHX5	3'-UTR	TDP-B	No	No	Island	No
chr12	113463664	113463665	-0.847299	0.0123889	0.0316197	FCX	LHX5	Gene body	TDP-A	No	No	Island	No
chr12	113464196	113464197	1.52805	0.000777047	0.0147488	FCX	LHX5	Gene body	TDP-C	No	No	Island	No
chr12	113469317	113469318	0.588651	0.0282894	0.0466314	FCX	LHX5	Gene body	TDP-A	No	No	Shore	No
chr12	113685395	113685396	-0.938669	0.00151893	0.0153284	FCX	LINC01234	Gene body	TDP-A	No	No	Deep sea	No
chr12	113766187	113766188	1.05638	0.00417825	0.0286367	FCX	LINC01234	Gene body	TDP-C	TDP-C,TDP-C9,ABC	No	Deep sea	No
chr12	113766187	113766188	0.797035	0.013009	0.0489947	FCX	LINC01234	Gene body	TDP-C9	TDP-C,TDP-C9,ABC	No	Deep sea	No
chr12	113766187	113766188	0.578796	0.0222267	0.0416262	FCX	LINC01234	Gene body	ABC	TDP-C,TDP-C9,ABC	No	Deep sea	No
chr12	113909871	113909872	-2.20911	0.00123976	0.0143416	FCX	RBM19	Gene body	TDP-A	No	No	Deep sea	No
chr12	114400548	114400549	1.08551	0.000928001	0.01321	FCX	TBX5	Gene body	TDP-A	No	No	Island	No
chr12	114403349	114403350	-0.815138	0.00163299	0.0155569	FCX	TBX5	Gene body	TDP-A	No	No	Shore	No
chr12	114696633	114696634	-1.0906	0.00187752	0.0277931	FCX	NA	Intergenic	TDP-C9	No	No	Shore	No
chr12	116506390	116506391	0.941797	0.00921707	0.0411696	FCX	NA	Intergenic	TDP-GRN	No	No	Shore	No
chr12	116738040	116738041	0.767784	0.00509005	0.0311968	FCX	RNFT2,SPRING1	Promoter	TDP-B	TDP-B,TDP-GRN	No	Island	No
chr12	116738040	116738041	0.901939	0.00187222	0.0248887	FCX	RNFT2,SPRING1	Promoter	TDP-GRN	TDP-B,TDP-GRN	No	Island	No
chr12	116881399	116881400	1.01515	2.15638e-05	0.00672789	FCX	HRK	Promoter	TDP-B	No	No	Island	No
chr12	117155480	117155481	1.03676	0.00809707	0.038967	FCX	FBXO21	3'-UTR	TDP-GRN	No	No	Shore	No
chr12	117188517	117188518	-0.801148	0.0103022	0.0428193	FCX	FBXO21	Gene body	TDP-GRN	No	No	Shore	No
chr12	117852655	117852656	-1.00971	0.00239689	0.0240179	FCX	KSR2	Gene body	TDP-B	No	No	Deep sea	No
chr12	118204800	118204801	-1.58141	0.00331086	0.0306614	FCX	TAOK3	Gene body	TDP-C9	No	No	Deep sea	No
chr12	119156504	119156505	0.656589	0.00576256	0.0231652	FCX	SRRM4	Gene body	TDP-A	No	No	Shelf	No
chr12	119398257	119398258	-2.46331	0.000239972	0.0160205	FCX	CCDC60	Gene body	TDP-C9	No	No	Deep sea	No
chr12	119594584	119594585	0.950079	0.00137757	0.0227671	FCX	TMEM233	Gene body	TDP-GRN	No	No	Island	No
chr12	120101005	120101006	-0.702497	0.00151395	0.0275244	FCX	RAB35	Gene body	TDP-C9	No	No	Shore	No
chr12	120194772	120194773	-0.712347	0.00131334	0.0143961	FCX	GCN1	Promoter	TDP-A	No	No	Island	No
chr12	120263361	120263362	0.993741	0.000525445	0.0185309	FCX	PXN	Gene body	TDP-GRN	No	No	Shore	Yes
chr12	120529377	120529378	0.729671	0.00766054	0.0365543	FCX	COQ5	Promoter	TDP-B	TDP-B,TDP-GRN	No	Shore	No
chr12	120529377	120529378	0.707118	0.00802509	0.0389248	FCX	COQ5	Promoter	TDP-GRN	TDP-B,TDP-GRN	No	Shore	No
chr12	120710679	120710680	0.93374	0.00367253	0.0319285	FCX	UNC119B	Gene body	TDP-C9	No	Yes	Island	No
chr12	121139220	121139221	-0.744899	0.0220827	0.041311	FCX	P2RX7	Gene body	TDP-A	No	No	Deep sea	No
chr12	121244485	121244486	-0.59999	0.0189894	0.03826	FCX	CAMKK2	Gene body	TDP-A	No	No	Deep sea	No
chr12	121279172	121279173	0.803378	0.0271033	0.0455208	FCX	CAMKK2	Gene body	TDP-A	No	No	Deep sea	No
chr12	121452672	121452673	-1.24464	0.000326266	0.0144408	FCX	KDM2B	Gene body	TDP-B	No	No	Island	No
chr12	121453229	121453230	-1.1366	0.00412573	0.0286494	FCX	KDM2B	5'-UTR	TDP-B	No	No	Island	No
chr12	121536110	121536111	-0.836496	0.00113995	0.0138078	FCX	KDM2B	Promoter	TDP-A	No	No	Shore	No
chr12	121549673	121549674	-1.11675	0.00034816	0.0107536	FCX	KDM2B	Promoter	TDP-A	No	No	Deep sea	No
chr12	121758355	121758356	-1.11602	0.00472144	0.0304572	FCX	TMEM120B	Gene body	TDP-B	No	No	Deep sea	No
chr12	121805652	121805653	0.939171	0.000427248	0.0116906	FCX	SETD1B	Gene body	TDP-C	No	No	Shore	No
chr12	121810230	121810231	-0.887793	0.00221588	0.0173733	FCX	SETD1B	Gene body	TDP-A	No	No	Island	No
chr12	122021583	122021584	0.956494	0.000181818	0.00961097	FCX	BCL7A	Promoter	TDP-C	No	No	Island	No
chr12	122030246	122030247	-1.35585	0.000268177	0.0171938	FCX	BCL7A	Gene body	TDP-GRN	No	No	Deep sea	No
chr12	122030274	122030275	-0.851886	0.0136231	0.0497913	FCX	BCL7A	Gene body	TDP-C9	No	No	Deep sea	No
chr12	122054248	122054249	0.769711	0.00646335	0.0239983	FCX	BCL7A	Gene body	TDP-A	No	No	Deep sea	No
chr12	122127323	122127324	1.37893	0.000701948	0.0194977	FCX	MLXIP	Promoter	TDP-GRN	No	No	Shelf	No
chr12	122203004	122203005	0.821997	0.0141351	0.0480434	FCX	B3GNT4,LRRC43	Promoter, Gene body	TDP-C	No	No	Shore	No
chr12	122203039	122203040	-1.00216	0.00775878	0.0366835	FCX	B3GNT4,LRRC43	Promoter, Gene body	TDP-C	TDP-C,TDP-GRN	No	Shore	No
chr12	122203039	122203040	-1.32667	0.00281469	0.0275237	FCX	B3GNT4,LRRC43	Promoter, Gene body	TDP-GRN	TDP-C,TDP-GRN	No	Shore	No
chr12	122752871	122752872	0.548295	0.0108303	0.0439366	FCX	DENR	5'-UTR	TDP-GRN	No	No	Island	No
chr12	122981488	122981489	-0.963777	0.0100467	0.0424242	FCX	ARL6IP4,ABCB9,OGFOD2	Promoter, 5'-UTR, Gene body	TDP-GRN	No	No	Shore	No
chr12	122985762	122985763	-0.867956	0.012741	0.0475005	FCX	PITPNM2	3'-UTR	TDP-GRN	No	No	Shore	No
chr12	123150397	123150398	-0.600361	0.0073087	0.0359253	FCX	PITPNM2	Promoter	TDP-C	No	No	Island	No
chr12	123384226	123384227	0.815337	0.00158222	0.0277421	FCX	KMT5A	Gene body	TDP-C9	No	No	Island	No
chr12	123762566	123762567	-0.7198	0.0118855	0.0309753	FCX	DNAH10	Gene body	TDP-A	No	No	Island	No
chr12	123946914	123946915	-1.05296	0.00567085	0.0338808	FCX	CCDC92	Promoter	TDP-GRN	No	No	Deep sea	No
chr12	124286513	124286514	0.796989	0.00777756	0.0369608	FCX	ZNF664-RFLNA	Gene body	TDP-B	No	No	Deep sea	No
chr12	124389126	124389127	-0.958014	0.000274271	0.0135759	FCX	NCOR2	Promoter	TDP-B	No	No	Island	No
chr12	124395593	124395594	-0.888622	0.00396056	0.030292	FCX	NCOR2	Gene body	TDP-GRN	No	No	Deep sea	No
chr12	124402423	124402424	-0.720211	0.0184564	0.0378362	FCX	NCOR2	Gene body	TDP-A	No	No	Deep sea	No
chr12	124404072	124404073	1.00551	0.00120848	0.0221612	FCX	NCOR2	Gene body	TDP-GRN	No	No	Deep sea	No
chr12	124543669	124543670	0.834583	0.0119712	0.0451241	FCX	NCOR2	Gene body	TDP-B	No	No	Island	No
chr12	124849532	124849533	0.971749	0.0077548	0.0403813	FCX	SCARB1	Gene body	TDP-C9	No	No	Deep sea	No
chr12	125093802	125093803	-0.81279	0.0150587	0.0344543	FCX	AACS	Gene body	TDP-A	No	No	Island	No
chr12	125098319	125098320	1.20006	0.00225227	0.0290747	FCX	AACS	Gene body	TDP-C9	No	No	Deep sea	No
chr12	125194543	125194544	0.994475	0.00826207	0.039249	FCX	TMEM132B	Gene body	TDP-GRN	No	No	Deep sea	No
chr12	126994528	126994529	1.49976	0.00520713	0.0318353	FCX	LINC02405	Gene body	TDP-C	TDP-C,TDP-GRN	No	Deep sea	No
chr12	126994528	126994529	1.82116	0.00466097	0.03235	FCX	LINC02405	Gene body	TDP-GRN	TDP-C,TDP-GRN	No	Deep sea	No
chr12	129190946	129190947	-2.11088	0.0145495	0.0497223	FCX	TMEM132D	Gene body	TDP-B	No	No	Deep sea	No
chr12	130070415	130070416	1.16121	0.00678192	0.0350727	FCX	LINC02419	Gene body	TDP-B	No	No	Deep sea	No
chr12	130164273	130164274	-0.875637	0.00690172	0.0349999	FCX	FZD10	Gene body	TDP-C	No	No	Island	No
chr12	130458899	130458900	-0.913161	0.00821235	0.0264015	FCX	RIMBP2	Gene body	TDP-A	No	No	Deep sea	No
chr12	130715052	130715053	1.52054	0.00129416	0.0196233	FCX	RIMBP2	Gene body	TDP-B	No	No	Shore	No
chr12	130826472	130826473	0.725087	0.0108697	0.0296683	FCX	STX2	Gene body	TDP-A	TDP-A,TDP-C9	No	Deep sea	No
chr12	130826472	130826473	1.01033	0.00128739	0.0254497	FCX	STX2	Gene body	TDP-C9	TDP-A,TDP-C9	No	Deep sea	No
chr12	131003956	131003957	0.697484	0.0197909	0.039012	FCX	ADGRD1	Gene body	TDP-A	No	No	Shore	No
chr12	131726333	131726334	1.20447	0.00516507	0.0349874	FCX	SFSWAP	Promoter	TDP-C9	No	No	Deep sea	No
chr12	132198103	132198104	-0.713053	0.0226385	0.0419126	FCX	GALNT9	Gene body	TDP-A	No	No	Island	No
chr12	132202358	132202359	0.997066	0.0126554	0.0455468	FCX	GALNT9	Gene body	TDP-C	No	No	Shore	No
chr12	132228273	132228274	0.961901	0.00159566	0.0207708	FCX	GALNT9	Gene body	TDP-B	No	No	Shore	No
chr12	132251004	132251005	-2.52243	0.000195335	0.0159382	FCX	GALNT9	Gene body	TDP-GRN	No	No	Island	No
chr12	132278135	132278136	1.09446	0.00296064	0.026098	FCX	LOC100130238,GALNT9	Gene body	TDP-B	TDP-B,TDP-GRN	No	Shore	No
chr12	132278135	132278136	1.00559	0.00327493	0.0279873	FCX	LOC100130238,GALNT9	Gene body	TDP-GRN	TDP-B,TDP-GRN	No	Shore	No
chr12	132295239	132295240	-1.11688	0.00300488	0.026098	FCX	GALNT9	Gene body	TDP-B	No	No	Shore	No
chr12	132306223	132306224	-1.05866	0.00429057	0.0311642	FCX	GALNT9	Gene body	TDP-GRN	No	No	Shore	No
chr12	132495632	132495633	1.04786	0.00744587	0.0363052	FCX	FBRSL1	Gene body	TDP-B	No	No	Shore	No
chr12	132507014	132507015	-1.18847	0.00758049	0.0379923	FCX	FBRSL1	Promoter	TDP-GRN	No	No	Shore	No
chr12	132508438	132508439	1.01054	0.00278265	0.0237766	FCX	FBRSL1	Gene body	TDP-C	No	No	Island	No
chr12	132512155	132512156	-1.45029	0.00121883	0.0174079	FCX	FBRSL1	Gene body	TDP-C	No	No	Shelf	No
chr12	132514672	132514673	0.632559	0.0244878	0.0434671	FCX	FBRSL1	Gene body	TDP-A	No	No	Deep sea	No
chr12	132528615	132528616	-1.49113	0.00180502	0.0277421	FCX	FBRSL1	Gene body	TDP-C9	No	No	Shelf	No
chr12	132546462	132546463	-1.77261	0.000859424	0.0200865	FCX	FBRSL1	Gene body	TDP-GRN	No	No	Shelf	No
chr12	132551923	132551924	0.604482	0.0296775	0.0478349	FCX	FBRSL1	Gene body	TDP-A	No	No	Shore	No
chr12	132571262	132571263	-1.16668	7.34956e-05	0.00740609	FCX	FBRSL1	Promoter	TDP-A	No	No	Island	No
chr12	132571264	132571265	-1.17318	0.000161541	0.00906953	FCX	FBRSL1	Promoter	TDP-A	No	No	Island	No
chr12	132582107	132582108	-0.699872	0.0229756	0.042238	FCX	FBRSL1	Gene body	TDP-A	No	No	Shore	No
chr12	132582198	132582199	-0.998248	0.00904884	0.0408907	FCX	FBRSL1	Gene body	TDP-GRN	No	No	Shore	No
chr12	132618705	132618706	-0.958991	0.00128592	0.0196233	FCX	P2RX2	Promoter	TDP-B	No	No	Island	No
chr12	132686861	132686862	0.823223	0.0124444	0.045886	FCX	PXMP2,POLE	Promoter, Gene body	TDP-B	No	No	Shore	No
chr12	132887843	132887844	-0.862624	0.0065491	0.0240755	FCX	CHFR,LOC101928530	Promoter, Gene body	TDP-A	No	No	Island	No
chr12	132904827	132904828	-0.673885	0.000309752	0.0105347	FCX	CHFR	5'-UTR	TDP-A	No	No	Shelf	No
chr12	132956345	132956346	1.10464	0.00381734	0.0280407	FCX	CHFR,ZNF605	Promoter	TDP-B	No	No	Island	No
chr12	132986547	132986548	0.659839	0.0134342	0.0494973	FCX	ZNF26	5'-UTR	TDP-C9	No	No	Island	No
chr12	133226681	133226682	-1.1174	0.000527365	0.020281	FCX	ANHX	Gene body	TDP-C9	No	No	Deep sea	No
chr12	133235953	133235954	-0.950147	0.00425832	0.0290035	FCX	ANHX	Promoter	TDP-B	TDP-B,TDP-C,TDP-C9,ABC,TDP	No	Island	No
chr12	133235953	133235954	-1.05174	0.00055227	0.0125386	FCX	ANHX	Promoter	TDP-C	TDP-B,TDP-C,TDP-C9,ABC,TDP	No	Island	No
chr12	133235953	133235954	-0.848614	0.00954527	0.0439863	FCX	ANHX	Promoter	TDP-C9	TDP-B,TDP-C,TDP-C9,ABC,TDP	No	Island	No
chr12	133235953	133235954	-0.722444	0.00138474	0.00832792	FCX	ANHX	Promoter	ABC	TDP-B,TDP-C,TDP-C9,ABC,TDP	No	Island	No
chr12	133235953	133235954	-0.670696	0.00173993	0.0110196	FCX	ANHX	Promoter	TDP	TDP-B,TDP-C,TDP-C9,ABC,TDP	No	Island	No
chr13	19075474	19075475	1.19594	0.00220448	0.0236825	FCX	LOC107984132	Gene body	TDP-B	No	No	Deep sea	No
chr13	19344844	19344845	-0.828825	0.00422181	0.0208966	FCX	LINC00421,ANKRD26P3	Promoter	TDP-A	No	No	Island	No
chr13	19769419	19769420	-2.16246	0.0136791	0.0482323	FCX	PSPC1	Gene body	TDP-B	No	No	Deep sea	No
chr13	20142424	20142425	0.857071	0.0033963	0.0310133	FCX	GJA3	Gene body	TDP-C9	No	No	Island	No
chr13	20189317	20189318	0.786356	0.01149	0.0306248	FCX	GJB2	Gene body	TDP-A	TDP-A,TDP-B	No	Shelf	No
chr13	20189317	20189318	0.97344	0.00377045	0.027856	FCX	GJB2	Gene body	TDP-B	TDP-A,TDP-B	No	Shelf	No
chr13	20721606	20721607	-0.874165	0.0137575	0.0328345	FCX	IL17D	Gene body	TDP-A	No	No	Island	No
chr13	20721798	20721799	1.26048	0.00414404	0.0286494	FCX	IL17D	Gene body	TDP-B	No	No	Island	No
chr13	20721816	20721817	1.72085	0.00027781	0.0135759	FCX	IL17D	Gene body	TDP-B	No	No	Island	No
chr13	20721863	20721864	0.920809	7.08974e-06	0.00441099	FCX	IL17D	Gene body	TDP-B	No	No	Island	No
chr13	20902964	20902965	-2.22941	0.00999814	0.0285814	FCX	XPO4	Promoter	TDP-A	No	No	Island	No
chr13	21033146	21033147	0.999808	0.00512058	0.0331014	FCX	LATS2	Gene body	TDP-GRN	No	No	Deep sea	Yes
chr13	21234859	21234860	0.654044	0.0219419	0.0414145	FCX	LINC01046	Gene body	ABC	No	No	Deep sea	No
chr13	21298382	21298383	-0.786334	0.00800874	0.0407779	FCX	MIPEPP3	Gene body	TDP-C9	No	No	Island	No
chr13	21319138	21319139	0.83299	0.0134517	0.0494973	FCX	GRK6P1,LINC00539	Promoter, Gene body	TDP-C9	No	No	Island	No
chr13	21319201	21319202	-0.721651	0.0128059	0.0319772	FCX	GRK6P1,LINC00539	Gene body	TDP-A	No	No	Island	No
chr13	21603844	21603845	-1.22553	7.89322e-05	0.0147481	FCX	MICU2	Promoter	TDP-GRN	No	No	Island	No
chr13	21873030	21873031	1.00204	0.0103335	0.0428556	FCX	LINC00424	Gene body	TDP-GRN	No	No	Deep sea	No
chr13	23945683	23945684	-0.943275	0.00210397	0.017212	FCX	ANKRD20A19P	Gene body	TDP-A	No	No	Deep sea	No
chr13	23945697	23945698	-0.784994	0.00899171	0.0274513	FCX	ANKRD20A19P	Gene body	TDP-A	No	No	Deep sea	No
chr13	24308154	24308155	-0.90485	0.0110998	0.0299133	FCX	SPATA13,C1QTNF9	Gene body	TDP-A	No	No	Island	No
chr13	25171175	25171176	0.775974	0.0295233	0.0478131	FCX	AMER2,LINC01053	Gene body	TDP-A	No	No	Island	No
chr13	25171178	25171179	0.832192	0.0113915	0.0441719	FCX	AMER2,LINC01053	Gene body	TDP-B	TDP-B,ABC	No	Island	No
chr13	25171178	25171179	0.582556	0.00910783	0.0230121	FCX	AMER2,LINC01053	Gene body	ABC	TDP-B,ABC	No	Island	No
chr13	26254790	26254791	0.801383	0.00185914	0.0220487	FCX	CDK8	Gene body	TDP-B	No	No	Island	No
chr13	26557834	26557835	-0.952158	0.00353616	0.0267215	FCX	WASF3	Gene body	TDP-C	No	No	Island	No
chr13	27251349	27251350	0.969506	1.4887e-05	0.00948683	FCX	RPL21,LINC00412	Promoter	TDP-C9	No	No	Island	No
chr13	27273197	27273198	1.08006	0.00882977	0.0404095	FCX	RASL11A	Gene body	TDP-GRN	No	No	Shore	No
chr13	27621059	27621060	-1.36373	0.00322281	0.0278252	FCX	LNX2,POLR1D	Promoter	TDP-GRN	TDP-GRN,TDP-C9	No	Island	No
chr13	27621059	27621060	-1.38658	0.00254161	0.0290767	FCX	LNX2,POLR1D	Promoter	TDP-C9	TDP-GRN,TDP-C9	No	Island	No
chr13	27621361	27621362	0.698505	0.0103851	0.0426105	FCX	LNX2,POLR1D	Promoter	TDP-B	No	No	Island	No
chr13	27830153	27830154	1.24766	0.000410063	0.0114495	FCX	PLUT	Gene body	TDP-C	No	No	Deep sea	No
chr13	27921096	27921097	-0.717832	0.00223412	0.0260673	FCX	PDX1	Gene body	TDP-GRN	No	No	Island	No
chr13	27983375	27983376	-1.01552	0.00687269	0.0365112	FCX	URAD	Gene body	TDP-GRN	No	No	Shelf	No
chr13	28486495	28486496	-3.33059	0.00168557	0.0196605	FCX	FLT1	Gene body	TDP-C	No	Yes	Deep sea	No
chr13	30732165	30732166	-0.798277	0.00865151	0.0417103	FCX	ALOX5AP	Gene body	TDP-C9	No	No	Deep sea	No
chr13	31200453	31200454	-0.766244	0.00311375	0.0195025	FCX	B3GLCT	Gene body	TDP-A	No	No	Island	No
chr13	32586589	32586590	-0.860708	0.00686962	0.0243181	FCX	PDS5B	5'-UTR	TDP-A	No	No	Island	No
chr13	39484158	39484159	-1.15101	0.0115261	0.0442707	FCX	LHFPL6	Gene body	TDP-B	No	No	Deep sea	No
chr13	40771202	40771203	-0.79953	0.012738	0.0318778	FCX	MRPS31	Promoter	TDP-A	No	No	Island	No
chr13	43787423	43787424	0.883681	0.00690932	0.0353063	FCX	ENOX1	Promoter	TDP-B	No	No	Island	No
chr13	43902383	43902384	1.29935	0.00418915	0.020799	FCX	LACC1	Gene body	TDP-A	No	No	Deep sea	No
chr13	45340677	45340678	-0.657915	0.00451557	0.0319588	FCX	TPT1-AS1,TPT1	Promoter	TDP-GRN	No	No	Island	No
chr13	46388096	46388097	-1.23853	0.0136448	0.0490804	FCX	RUBCNL	Promoter	TDP-GRN	No	No	Shore	No
chr13	49221168	49221169	-0.8336	0.00822191	0.0411139	FCX	MLNR	Gene body	TDP-C9	No	No	Island	No
chr13	49221341	49221342	-1.20035	0.00131902	0.0258017	FCX	MLNR	Gene body	TDP-C9	No	No	Island	No
chr13	50127864	50127865	-0.877333	0.00209841	0.017212	FCX	DLEU1	Gene body	TDP-A	No	No	Island	No
chr13	50133766	50133767	-1.32727	0.000342746	0.017601	FCX	DLEU1	Gene body	TDP-GRN	No	No	Island	No
chr13	50133800	50133801	-0.922831	0.0060666	0.0236444	FCX	DLEU1	Gene body	TDP-A	No	No	Island	No
chr13	52194306	52194307	0.61975	0.0100355	0.0286332	FCX	MRPS31P5	Gene body	TDP-A	No	No	Island	No
chr13	52393582	52393583	-0.814087	0.00756912	0.040197	FCX	THSD1	Gene body	TDP-C9	No	No	Deep sea	No
chr13	57632738	57632739	1.02338	0.00907387	0.0409301	FCX	PCDH17	Gene body	TDP-GRN	No	No	Island	No
chr13	57633697	57633698	-0.915441	0.004151	0.0207611	FCX	PCDH17	Promoter	TDP-A	No	No	Island	No
chr13	66745425	66745426	-0.955524	0.00437711	0.0338088	FCX	PCDH9	Gene body	TDP-C9	No	No	Deep sea	No
chr13	67229102	67229103	0.825819	0.0312766	0.0489742	FCX	PCDH9	Gene body	TDP-A	No	No	Shore	No
chr13	72727095	72727096	-0.685521	3.75628e-05	0.010182	FCX	BORA,MZT1	Promoter, Gene body	TDP-C9	No	No	Island	No
chr13	75549472	75549473	-0.981044	0.00594712	0.0234651	FCX	UCHL3,LMO7,COMMD6	Promoter	TDP-A	No	No	Island	No
chr13	78586697	78586698	1.115	0.00518481	0.0332784	FCX	OBI1-AS1	Gene body	TDP-GRN	No	No	Deep sea	No
chr13	78609383	78609384	1.40734	6.94721e-05	0.00740609	FCX	OBI1-AS1	Gene body	TDP-A	TDP-A,TDP-C	No	Island	No
chr13	78609383	78609384	1.21299	0.0124942	0.0453012	FCX	OBI1-AS1	Gene body	TDP-C	TDP-A,TDP-C	No	Island	No
chr13	94713770	94713771	1.03008	0.00438585	0.0292358	FCX	SOX21-AS1,LOC101927284	Gene body	TDP-C	No	No	Island	No
chr13	95301549	95301550	0.765557	0.00018946	0.0149093	FCX	ABCC4	Promoter	TDP-C9	No	No	Island	No
chr13	95575470	95575471	-1.4939	0.000528162	0.0185309	FCX	CLDN10	Gene body	TDP-GRN	No	No	Deep sea	No
chr13	95676643	95676644	0.635249	0.000489057	0.0110151	FCX	DNAJC3,DNAJC3-DT	Promoter	TDP-A	No	No	Island	No
chr13	97976366	97976367	-0.873292	0.00697483	0.0351817	FCX	IPO5	Promoter	TDP-C	No	No	Island	No
chr13	98522098	98522099	-0.734735	0.0130425	0.0323069	FCX	STK24	Promoter	TDP-A	No	No	Deep sea	No
chr13	98902418	98902419	0.780363	0.0213693	0.0406245	FCX	DOCK9	Gene body	TDP-A	No	No	Deep sea	No
chr13	98902419	98902420	-1.53472	0.00181414	0.0247048	FCX	DOCK9	Gene body	TDP-GRN	No	No	Deep sea	No
chr13	99086155	99086156	0.802657	0.00102695	0.0210631	FCX	DOCK9	Gene body	TDP-GRN	No	No	Island	No
chr13	99501328	99501329	-0.970913	0.000713219	0.0165933	FCX	LINC00449,TM9SF2	Promoter	TDP-B	No	No	Island	No
chr13	99896182	99896183	1.17478	0.00217636	0.0236825	FCX	CLYBL,LOC101927437	3'-UTR, Gene body	TDP-B	No	No	Island	No
chr13	99896183	99896184	-1.61447	0.00491407	0.030806	FCX	CLYBL,LOC101927437	3'-UTR, Gene body	TDP-B	TDP-B,ABC,TDP	No	Island	No
chr13	99896183	99896184	-1.07809	0.00474453	0.0157413	FCX	CLYBL,LOC101927437	3'-UTR, Gene body	ABC	TDP-B,ABC,TDP	No	Island	No
chr13	99896183	99896184	-0.89938	0.0150788	0.0317315	FCX	CLYBL,LOC101927437	3'-UTR, Gene body	TDP	TDP-B,ABC,TDP	No	Island	No
chr13	99896209	99896210	-1.30433	0.00430547	0.0290566	FCX	CLYBL,LOC101927437	3'-UTR, Gene body	TDP-B	TDP-B,ABC,TDP	No	Island	No
chr13	99896209	99896210	-0.943426	0.00320283	0.0128367	FCX	CLYBL,LOC101927437	3'-UTR, Gene body	ABC	TDP-B,ABC,TDP	No	Island	No
chr13	99896209	99896210	-0.83369	0.00593406	0.0185107	FCX	CLYBL,LOC101927437	3'-UTR, Gene body	TDP	TDP-B,ABC,TDP	No	Island	No
chr13	99896210	99896211	0.83279	0.0286122	0.046987	FCX	CLYBL,LOC101927437	3'-UTR, Gene body	TDP-A	TDP-A,TDP-B,ABC	No	Island	No
chr13	99896210	99896211	1.7028	0.000950385	0.0178008	FCX	CLYBL,LOC101927437	3'-UTR, Gene body	TDP-B	TDP-A,TDP-B,ABC	No	Island	No
chr13	99896210	99896211	0.997975	0.00316153	0.0128367	FCX	CLYBL,LOC101927437	3'-UTR, Gene body	ABC	TDP-A,TDP-B,ABC	No	Island	No
chr13	99896424	99896425	0.692353	0.0189378	0.0382438	FCX	CLYBL,LOC101927437	3'-UTR, Gene body	TDP-A	No	No	Island	No
chr13	99896436	99896437	-0.81654	0.0138119	0.0494336	FCX	CLYBL,LOC101927437	3'-UTR, Gene body	TDP-GRN	No	No	Island	No
chr13	99915875	99915876	1.11869	0.00253002	0.0180376	FCX	LOC101927437	Gene body	TDP-A	No	No	Deep sea	No
chr13	99955869	99955870	1.03883	0.0105647	0.0455163	FCX	LOC101927437	Gene body	TDP-C9	No	No	Island	Yes
chr13	99956870	99956871	0.714477	0.00507826	0.0312089	FCX	LOC101927437	Gene body	TDP-C	No	No	Island	No
chr13	99969851	99969852	0.59406	0.0304357	0.04837	FCX	ZIC5	Gene body	TDP-A	No	No	Island	No
chr13	99982784	99982785	-0.828606	0.00109729	0.0137115	FCX	ZIC2	Gene body	TDP-A	No	No	Island	No
chr13	99986136	99986137	-0.913745	0.0287962	0.0471072	FCX	ZIC2	3'-UTR	TDP-A	No	No	Shore	No
chr13	99997661	99997662	-0.924957	0.00949107	0.0415974	FCX	LINC00554	Gene body	TDP-GRN	No	No	Island	No
chr13	100088876	100088877	-0.820512	0.00118355	0.0139328	FCX	PCCA,PCCA-DT	Promoter	TDP-A	No	No	Island	No
chr13	100521415	100521416	-0.996185	0.00607395	0.0236444	FCX	PCCA	Gene body	TDP-A	No	No	Deep sea	No
chr13	100653326	100653327	0.843116	0.0154092	0.0346605	FCX	TMTC4	Gene body	TDP-A	No	No	Deep sea	No
chr13	102068572	102068573	1.49069	0.000252351	0.0163985	FCX	FGF14	Gene body	TDP-C9	No	No	Deep sea	No
chr13	102597100	102597101	0.78396	0.0236895	0.0426378	FCX	TPP2	Gene body	TDP-A	No	No	Island	No
chr13	102694477	102694478	1.43227	7.3146e-05	0.0112177	FCX	METTL21C	Gene body	TDP-C9	No	No	Deep sea	No
chr13	102694492	102694493	1.16558	0.00197834	0.028302	FCX	METTL21C	Gene body	TDP-C9	No	No	Deep sea	No
chr13	102798757	102798758	1.01155	0.000307323	0.0140056	FCX	BIVM-ERCC5,BIVM,POGLUT2	Promoter, 5'-UTR	TDP-B	No	No	Island	No
chr13	106493108	106493109	-1.11202	0.00816486	0.0410029	FCX	EFNB2	Gene body	TDP-C9	No	No	Island	No
chr13	106533229	106533230	0.507383	0.00935237	0.0278419	FCX	EFNB2	Gene body	TDP-A	No	No	Island	No
chr13	106536146	106536147	0.83972	0.00145211	0.0271401	FCX	EFNB2	Promoter	TDP-C9	No	No	Island	No
chr13	106568062	106568063	-0.642442	0.0001602	0.0157844	FCX	LINC00551,ARGLU1	Promoter	TDP-GRN	No	No	Island	No
chr13	107837664	107837665	-0.835558	0.0124035	0.0316197	FCX	FAM155A	Gene body	TDP-A	No	No	Deep sea	No
chr13	107837682	107837683	-0.892228	0.0089525	0.0273808	FCX	FAM155A	Gene body	TDP-A	No	No	Deep sea	No
chr13	107867575	107867576	0.88486	0.00726483	0.0359782	FCX	FAM155A	Promoter	TDP-B	No	No	Island	No
chr13	109140675	109140676	1.26958	0.0125442	0.0471109	FCX	MYO16	Gene body	TDP-GRN	No	No	Island	No
chr13	109140683	109140684	1.15891	0.0017197	0.0238715	FCX	MYO16	Gene body	TDP-GRN	No	No	Island	No
chr13	109784521	109784522	-0.988542	0.00732608	0.0359253	FCX	IRS2	Gene body	TDP-C	No	No	Island	No
chr13	110914630	110914631	-0.898524	0.00743126	0.025148	FCX	ANKRD10	Promoter	TDP-A	No	No	Island	No
chr13	111115088	111115089	0.694411	0.00176746	0.0159025	FCX	ARHGEF7,ARHGEF7-AS2	Promoter, Gene body	TDP-A	No	No	Island	No
chr13	111323909	111323910	-1.34538	0.00953835	0.0398393	FCX	TEX29	Gene body	TDP-C	No	No	Shelf	No
chr13	112859821	112859822	-0.894564	0.0127157	0.0487521	FCX	ATP11A	Gene body	TDP-C9	No	No	Deep sea	No
chr13	112859869	112859870	0.797447	0.018497	0.0378509	FCX	ATP11A	Gene body	TDP-A	No	No	Deep sea	Yes
chr13	112910818	112910819	1.47962	0.000378415	0.017601	FCX	MCF2L	Gene body	TDP-GRN	No	No	Deep sea	No
chr13	112943384	112943385	-0.866192	0.00359802	0.0267475	FCX	MCF2L	Gene body	TDP-C	No	No	Island	No
chr13	112943385	112943386	1.04117	0.000354066	0.0108502	FCX	MCF2L	Gene body	TDP-C	No	No	Island	No
chr13	112944143	112944144	-0.707849	0.00960509	0.0281121	FCX	MCF2L	Gene body	TDP-A	No	No	Shore	No
chr13	112962772	112962773	-1.74001	0.0306627	0.0485739	FCX	MCF2L	Gene body	TDP-A	No	No	Deep sea	No
chr13	112985855	112985856	0.834278	0.00931376	0.0412163	FCX	MCF2L	Gene body	TDP-GRN	No	No	Deep sea	No
chr13	112999022	112999023	0.840086	0.0125784	0.0471981	FCX	MCF2L	Gene body	TDP-GRN	No	No	Shelf	No
chr13	112999040	112999041	0.721946	0.00669727	0.0241938	FCX	MCF2L	Gene body	TDP-A	No	No	Shelf	No
chr13	113024611	113024612	-1.30054	0.0065744	0.0358312	FCX	MCF2L	Promoter	TDP-GRN	No	No	Shore	No
chr13	113045443	113045444	1.01703	0.0222985	0.041623	FCX	MCF2L	Gene body	TDP-A	No	No	Shelf	No
chr13	113088843	113088844	0.748333	0.0191568	0.0383562	FCX	MCF2L	Promoter	TDP-A	No	No	Shore	No
chr13	113096680	113096681	0.667733	0.017103	0.0365291	FCX	MCF2L	3'-UTR	TDP-A	No	No	Island	No
chr13	113096936	113096937	-1.24013	0.0085761	0.0416925	FCX	MCF2L	3'-UTR	TDP-C9	No	No	Island	No
chr13	113130144	113130145	1.13482	0.0092061	0.0411696	FCX	F10	Gene body	TDP-GRN	No	No	Island	No
chr13	113153615	113153616	-0.804487	0.00527485	0.0226677	FCX	NA	Intergenic	TDP-A	No	No	Island	No
chr13	113355405	113355406	-1.45671	0.0106999	0.0422046	FCX	GRTP1,GRTP1-AS1	Gene body	TDP-C	No	No	Deep sea	No
chr13	113402208	113402209	-2.25228	0.0103631	0.0289842	FCX	LOC101928841	3'-UTR	TDP-A	No	No	Island	No
chr13	113483791	113483792	1.19556	0.00266076	0.0232031	FCX	DCUN1D2	Gene body	TDP-C	No	No	Deep sea	No
chr13	113489633	113489634	1.3399	0.000388799	0.017601	FCX	DCUN1D2	Gene body	TDP-GRN	No	No	Shore	No
chr13	113546158	113546159	-0.996112	0.00128377	0.0143961	FCX	TMCO3	Promoter	TDP-A	No	No	Shore	No
chr13	113601593	113601594	1.12649	0.00554136	0.0229224	FCX	TFDP1	Gene body	TDP-A	No	No	Deep sea	No
chr13	113796722	113796723	0.70281	0.0202125	0.0393977	FCX	TMEM255B	Gene body	TDP-A	No	No	Shore	No
chr13	113811395	113811396	1.47935	0.000135857	0.015249	FCX	TMEM255B	Gene body	TDP-GRN	No	No	Shore	No
chr13	113838419	113838420	1.08201	0.00242578	0.026653	FCX	GAS6-AS1,GAS6	Gene body	TDP-GRN	No	No	Shelf	No
chr13	113882982	113882983	0.721046	0.000489969	0.0185245	FCX	LINC00454	Promoter	TDP-GRN	No	No	Shore	No
chr13	113978100	113978101	1.06444	0.00354177	0.0267215	FCX	RASA3	3'-UTR	TDP-C	No	No	Shore	No
chr13	113978973	113978974	2.84295	0.00142256	0.0229851	FCX	RASA3	3'-UTR	TDP-GRN	TDP-GRN,TDP-C9	No	Shore	No
chr13	113978973	113978974	3.44774	0.000555347	0.020281	FCX	RASA3	3'-UTR	TDP-C9	TDP-GRN,TDP-C9	No	Shore	No
chr13	113981495	113981496	-0.605235	0.0115599	0.0472298	FCX	RASA3	Gene body	TDP-C9	No	No	Shelf	No
chr13	114009629	114009630	-0.758191	0.0138718	0.0486292	FCX	RASA3	Gene body	TDP-B	No	No	Island	No
chr13	114038367	114038368	-0.792675	0.0109184	0.0297283	FCX	RASA3	Gene body	TDP-A	No	No	Island	No
chr13	114042658	114042659	-1.93261	0.0100935	0.0409982	FCX	RASA3	Gene body	TDP-C	No	Yes	Shore	No
chr13	114112571	114112572	-1.86726	0.00921037	0.0411696	FCX	RASA3	Gene body	TDP-GRN	No	No	Shore	No
chr14	21017622	21017623	-0.857841	0.00223033	0.0236825	FCX	NDRG2	3'-UTR	TDP-B	TDP-B,TDP-GRN	No	Deep sea	No
chr14	21017622	21017623	-0.825396	0.00241751	0.026653	FCX	NDRG2	3'-UTR	TDP-GRN	TDP-B,TDP-GRN	No	Deep sea	No
chr14	21018187	21018188	-0.748579	0.0125189	0.0316862	FCX	NDRG2	Gene body	TDP-A	No	No	Deep sea	No
chr14	21039099	21039100	0.966697	0.00967949	0.0281904	FCX	NDRG2	Gene body	TDP-A	No	No	Deep sea	No
chr14	21039148	21039149	1.28426	0.000937073	0.013235	FCX	NDRG2	Gene body	TDP-A	No	No	Deep sea	No
chr14	21092216	21092217	-0.98102	0.0163871	0.0359102	FCX	ZNF219	Gene body	TDP-A	No	No	Island	No
chr14	21477501	21477502	1.13424	0.00274613	0.0273926	FCX	RAB2B,TOX4	Promoter, Gene body	TDP-GRN	No	No	Island	No
chr14	21511785	21511786	0.942394	0.0069515	0.0351341	FCX	METTL3	Promoter	TDP-C	No	No	Shore	No
chr14	22471669	22471670	-0.741456	0.0106696	0.0436263	FCX	LOC105370401	Gene body	TDP-GRN	No	No	Deep sea	No
chr14	22809677	22809678	-1.74148	0.00212111	0.028655	FCX	SLC7A7	Gene body	TDP-C9	No	No	Deep sea	No
chr14	22886666	22886667	1.19591	0.00408828	0.0333561	FCX	REM2	3'-UTR	TDP-C9	No	No	Island	No
chr14	22991630	22991631	-1.65653	0.0290128	0.0473249	FCX	C14orf93	Gene body	TDP-A	No	No	Deep sea	No
chr14	23551598	23551599	1.04654	0.0035997	0.0274122	FCX	ZFHX2,THTPA	Promoter, Gene body	TDP-B	No	No	Island	No
chr14	23575871	23575872	-0.860447	0.00584432	0.0233019	FCX	JPH4	Gene body	TDP-A	No	No	Island	No
chr14	23579232	23579233	-0.889958	0.0147087	0.049887	FCX	JPH4	Promoter	TDP-B	No	No	Shore	No
chr14	23958370	23958371	0.656214	0.0145051	0.0484178	FCX	DHRS4,DHRS4-AS1	Gene body	TDP-C	No	No	Deep sea	No
chr14	24052104	24052105	1.21795	0.00771727	0.0382456	FCX	CARMIL3,DHRS4-AS1	5'-UTR, Gene body	TDP-GRN	No	No	Island	No
chr14	24071563	24071564	-0.751608	0.0133717	0.0325697	FCX	CPNE6	Promoter	TDP-A	No	No	Deep sea	No
chr14	24071569	24071570	-0.737487	0.0152076	0.0345622	FCX	CPNE6	Promoter	TDP-A	No	No	Deep sea	No
chr14	24172734	24172735	-1.15179	0.00126908	0.0174079	FCX	REC8	Promoter	TDP-C	No	No	Island	No
chr14	24182229	24182230	0.823948	0.00298912	0.0190534	FCX	IPO4	Gene body	TDP-A	No	No	Deep sea	No
chr14	24332752	24332753	-1.0308	0.00630103	0.0352591	FCX	ADCY4	Promoter	TDP-GRN	No	No	Island	No
chr14	24332763	24332764	0.879202	0.0306127	0.0485682	FCX	ADCY4	Promoter	TDP-A	No	No	Island	No
chr14	24366965	24366966	1.33828	0.000407778	0.0114495	FCX	NFATC4	Promoter	TDP-C	No	No	Island	No
chr14	24366976	24366977	0.92982	0.00278959	0.0237786	FCX	NFATC4	Promoter	TDP-C	No	No	Island	No
chr14	28768057	28768058	0.912076	0.0129875	0.0489799	FCX	FOXG1	Gene body	TDP-C9	No	No	Island	No
chr14	29927533	29927534	-0.903393	0.000117181	0.0113757	FCX	PRKD1	Promoter	TDP-B	No	No	Island	No
chr14	29927638	29927639	-0.640673	0.000794488	0.0127917	FCX	PRKD1	Promoter	TDP-A	No	No	Island	No
chr14	31320621	31320622	0.888087	0.00347862	0.0273366	FCX	HEATR5A	Gene body	TDP-B	No	No	Deep sea	No
chr14	34563450	34563451	-1.31279	0.00324906	0.0278921	FCX	SNX6	Gene body	TDP-GRN	No	No	Deep sea	No
chr14	35534839	35534840	1.16852	0.00198666	0.025402	FCX	INSM2	Gene body	TDP-GRN	No	No	Island	No
chr14	36113706	36113707	-0.788339	0.0224356	0.0416901	FCX	LINC00609	Gene body	TDP-A	No	No	Deep sea	No
chr14	36513484	36513485	1.3108	0.00636651	0.0369485	FCX	SFTA3	Promoter	TDP-C9	No	No	Shore	No
chr14	36514488	36514489	0.849053	0.00380512	0.0322761	FCX	SFTA3	Promoter	TDP-C9	No	No	Island	No
chr14	37592085	37592086	-0.89745	0.0140715	0.0496207	FCX	FOXA1	Gene body	TDP-GRN	No	No	Island	No
chr14	37599552	37599553	0.614892	0.00390957	0.0201892	FCX	TTC6	Gene body	TDP-A	No	No	Island	No
chr14	38255969	38255970	-1.14566	0.00279445	0.0254139	FCX	CLEC14A	Gene body	TDP-B	No	No	Island	No
chr14	47154384	47154385	-1.66489	0.00145823	0.0271401	FCX	MDGA2	Gene body	TDP-C9	No	No	Deep sea	No
chr14	47675040	47675041	0.569738	0.0267482	0.0451947	FCX	MDGA2	Promoter	TDP-A	No	No	Island	No
chr14	49597803	49597804	0.867761	0.00823547	0.039249	FCX	LRR1,RPS29	Promoter, Gene body	TDP-GRN	No	No	Shore	No
chr14	49621417	49621418	-0.811894	0.00554907	0.0360064	FCX	RPL36AL,MGAT2	Promoter, Gene body	TDP-C9	No	No	Island	No
chr14	49635490	49635491	1.19989	0.00201932	0.0255035	FCX	DNAAF2	Promoter	TDP-GRN	No	No	Shore	No
chr14	49767953	49767954	-0.836042	0.00692876	0.0366881	FCX	KLHDC2	Promoter	TDP-GRN	No	No	Shore	No
chr14	50001888	50001889	0.662784	0.00821026	0.0264015	FCX	LINC01588,LINC01599	Promoter, Gene body	TDP-A	No	No	Shore	Yes
chr14	50770348	50770349	0.936887	0.0025502	0.022805	FCX	NIN	Gene body	TDP-C	No	No	Deep sea	No
chr14	50770407	50770408	-1.07279	0.00846062	0.0396452	FCX	NIN	Gene body	TDP-GRN	No	No	Deep sea	No
chr14	50944303	50944304	0.689844	0.0229023	0.0421642	FCX	PYGL	Gene body	TDP-A	No	No	Island	No
chr14	51652556	51652557	1.37762	0.00251657	0.022805	FCX	FRMD6-AS1,FRMD6	Promoter, Gene body	TDP-C	No	No	Island	No
chr14	52267901	52267902	0.913827	0.0111393	0.0438995	FCX	PTGDR	Gene body	TDP-B	No	No	Island	No
chr14	52268055	52268056	-0.778014	0.00509196	0.0311968	FCX	PTGDR	Gene body	TDP-B	No	No	Island	No
chr14	52950899	52950900	0.859347	0.00109132	0.016703	FCX	FERMT2	Promoter	TDP-C	No	No	Island	No
chr14	55129104	55129105	1.09856	0.00877701	0.0403518	FCX	LGALS3	Promoter	TDP-GRN	No	No	Island	No
chr14	56809355	56809356	0.76141	0.00295349	0.0189883	FCX	OTX2	Gene body	TDP-A	No	No	Island	No
chr14	58298722	58298723	-0.749097	0.00101885	0.0210631	FCX	ARID4A,ARMH4,PSMA3-AS1	Promoter	TDP-GRN	No	No	Island	No
chr14	59484306	59484307	1.18451	0.000541643	0.020281	FCX	JKAMP,L3HYPDH,CCDC175	Promoter, Gene body	TDP-C9	No	No	Island	No
chr14	59920282	59920283	-0.739889	0.0174027	0.0368764	FCX	LRRC9	Gene body	TDP-A	No	No	Shore	No
chr14	59920303	59920304	-0.805689	0.00317984	0.0195325	FCX	LRRC9	Gene body	TDP-A	No	No	Shore	No
chr14	60509989	60509990	1.43765	0.00370439	0.0319879	FCX	SIX6,C14orf39	Gene body	TDP-C9	No	No	Island	No
chr14	60515147	60515148	1.37972	0.00207636	0.0286358	FCX	C14orf39	Gene body	TDP-C9	No	No	Island	No
chr14	60651916	60651917	0.979971	0.0132974	0.0484198	FCX	SIX1	Gene body	TDP-GRN	No	No	Shelf	No
chr14	60723251	60723252	-0.541542	0.0120197	0.0451241	FCX	SIX4	Promoter	TDP-B	No	No	Island	No
chr14	61280106	61280107	-0.686436	0.0122614	0.0465007	FCX	PRKCH,TMEM30B	Promoter, Gene body	TDP-GRN	No	No	Island	No
chr14	61280682	61280683	0.616465	0.0121895	0.0479546	FCX	PRKCH,TMEM30B	Promoter, Gene body	TDP-C9	No	No	Island	No
chr14	61568779	61568780	-0.970719	0.00191149	0.020536	FCX	PRKCH,LINC01303	Gene body	TDP-C	No	No	Deep sea	No
chr14	64465854	64465855	1.04739	0.00268548	0.027178	FCX	AKAP5,ZBTB25	Gene body	TDP-GRN	No	No	Shore	No
chr14	64540163	64540164	0.812204	0.00320628	0.0277785	FCX	HSPA2,LOC102723809	Promoter	TDP-GRN	No	No	Island	No
chr14	64550170	64550171	-0.941398	0.00747712	0.0362554	FCX	PPP1R36	Promoter	TDP-C	No	No	Island	No
chr14	67395415	67395416	-1.10349	0.00412179	0.0306391	FCX	PLEK2	Gene body	TDP-GRN	No	No	Deep sea	No
chr14	67572159	67572160	0.980195	0.0012321	0.0143016	FCX	PLEKHH1	Gene body	TDP-A	No	No	Island	No
chr14	68598678	68598679	-0.754407	0.0222761	0.041604	FCX	RAD51B	Gene body	TDP-A	No	No	Deep sea	No
chr14	68727878	68727879	1.18678	0.00586083	0.0329358	FCX	RAD51B	Gene body	TDP-C	No	No	Deep sea	No
chr14	68874752	68874753	-1.41304	0.0011864	0.0174079	FCX	ACTN1	3'-UTR	TDP-C	No	No	Island	No
chr14	69528393	69528394	-1.68548	0.00149076	0.0153284	FCX	PLEKHD1	Gene body	TDP-A	TDP-A,TDP-GRN,ABC,TDP	No	Deep sea	No
chr14	69528393	69528394	-1.84256	0.0110532	0.0442702	FCX	PLEKHD1	Gene body	TDP-GRN	TDP-A,TDP-GRN,ABC,TDP	No	Deep sea	No
chr14	69528393	69528394	-1.40865	0.0010714	0.00720971	FCX	PLEKHD1	Gene body	ABC	TDP-A,TDP-GRN,ABC,TDP	No	Deep sea	No
chr14	69528393	69528394	-1.29018	0.00140733	0.0103751	FCX	PLEKHD1	Gene body	TDP	TDP-A,TDP-GRN,ABC,TDP	No	Deep sea	No
chr14	69572720	69572721	0.737933	0.0149636	0.0343628	FCX	CCDC177	Gene body	TDP-A	No	No	Island	No
chr14	69703445	69703446	0.661984	0.0117464	0.0309534	FCX	SUSD6	Gene body	TDP-A	No	No	Deep sea	No
chr14	72742409	72742410	-0.709345	0.0118817	0.0475717	FCX	DPF3	Gene body	TDP-C9	No	No	Deep sea	No
chr14	73592011	73592012	-0.616422	0.000354943	0.0108502	FCX	ACOT4	Gene body	TDP-C	No	No	Island	No
chr14	73852545	73852546	-0.976492	0.0140129	0.0496207	FCX	PTGR2,ZNF410	Gene body	TDP-GRN	No	No	Shore	No
chr14	73862332	73862333	1.30575	0.000418833	0.0178894	FCX	PTGR2,ZNF410	Gene body	TDP-GRN	No	No	Deep sea	No
chr14	73887210	73887211	0.764135	0.00689109	0.0349999	FCX	ZNF410	5'-UTR	TDP-C	No	No	Shore	No
chr14	74923269	74923270	-0.681316	0.00934302	0.0403571	FCX	RPS6KL1	Promoter	TDP-B	No	No	Island	No
chr14	75435077	75435078	-0.863476	0.00823164	0.0379835	FCX	JDP2	Gene body	TDP-B	No	No	Deep sea	No
chr14	75437949	75437950	-0.956628	0.00180828	0.0277421	FCX	JDP2	Gene body	TDP-C9	No	No	Deep sea	No
chr14	75661074	75661075	1.13032	0.000553246	0.0125386	FCX	TTLL5,ERG28,FLVCR2	Promoter, Gene body	TDP-C	No	No	Shore	No
chr14	75924856	75924857	1.59042	0.0250113	0.0439831	FCX	TTLL5,IFT43	Gene body	TDP-A	No	No	Deep sea	No
chr14	76812422	76812423	1.145	0.00196767	0.0252433	FCX	ANGEL1	Gene body	TDP-GRN	No	No	Island	No
chr14	77133816	77133817	0.845491	0.0118403	0.0475717	FCX	ZDHHC22,TMEM63C	Gene body	TDP-C9	No	No	Deep sea	No
chr14	77800313	77800314	-1.39858	0.000317436	0.0104768	FCX	ADCK1	Gene body	TDP-C	No	No	Island	No
chr14	79273988	79273989	-1.1789	0.0097868	0.0401666	FCX	NRXN3	Gene body	TDP-C	No	No	Deep sea	No
chr14	81427428	81427429	1.13226	0.00649774	0.0371272	FCX	STON2	Promoter	TDP-C9	No	No	Deep sea	No
chr14	85533278	85533279	0.667347	0.0116047	0.0307446	FCX	FLRT2	Gene body	TDP-A	No	No	Island	No
chr14	88323789	88323790	0.806314	0.00636872	0.0343048	FCX	KCNK10	Promoter	TDP-B	No	No	Island	No
chr14	88793165	88793166	0.665791	0.00593093	0.0334308	FCX	EML5	Promoter	TDP-B	No	No	Island	No
chr14	89417002	89417003	-0.975365	6.12637e-05	0.0147481	FCX	FOXN3-AS1,FOXN3	Promoter, 5'-UTR	TDP-GRN	No	No	Island	No
chr14	89417089	89417090	1.1147	2.22036e-06	0.00655539	FCX	FOXN3-AS1,FOXN3	Promoter, 5'-UTR	TDP-GRN	No	No	Island	No
chr14	89481390	89481391	0.671519	0.0262944	0.0448256	FCX	FOXN3	Gene body	TDP-A	No	No	Deep sea	No
chr14	89506210	89506211	-1.85669	0.0124866	0.0453012	FCX	FOXN3	Gene body	TDP-C	No	No	Deep sea	No
chr14	89701624	89701625	1.06946	0.00989515	0.0404242	FCX	FOXN3	Gene body	TDP-C	No	No	Island	Yes
chr14	90007304	90007305	-1.60909	0.00596296	0.0344531	FCX	TDP1	Gene body	TDP-GRN	No	No	Deep sea	No
chr14	90675424	90675425	-0.750139	0.0045773	0.0338138	FCX	TTC7B	Gene body	TDP-C9	No	No	Deep sea	No
chr14	90702072	90702073	2.8526	0.00569129	0.0325043	FCX	TTC7B	Gene body	TDP-C	No	No	Deep sea	No
chr14	90702073	90702074	2.45446	0.0122199	0.045077	FCX	TTC7B	Gene body	TDP-C	No	No	Deep sea	No
chr14	90785073	90785074	1.55613	0.0056261	0.0338766	FCX	TTC7B	Gene body	TDP-GRN	No	No	Deep sea	No
chr14	91351637	91351638	-1.13532	0.00488944	0.0307684	FCX	CCDC88C	Gene body	TDP-B	No	No	Deep sea	No
chr14	91372928	91372929	0.768765	0.0229107	0.0421642	FCX	CCDC88C	Gene body	TDP-A	No	No	Deep sea	No
chr14	91379052	91379053	-1.01973	0.00323483	0.0269707	FCX	CCDC88C	3'-UTR	TDP-B	No	No	Deep sea	No
chr14	91415236	91415237	-1.05043	0.00973536	0.0445086	FCX	CCDC88C	Gene body	TDP-C9	No	No	Shore	No
chr14	92463163	92463164	-0.976642	0.0134999	0.0470652	FCX	SLC24A4	Gene body	TDP-C	No	No	Deep sea	No
chr14	92687862	92687863	1.06533	0.000266011	0.0169981	FCX	RIN3	3'-UTR	TDP-C9	No	No	Island	No
chr14	95157004	95157005	0.716171	0.0104191	0.0290675	FCX	DICER1-AS1,DICER1	Promoter, Gene body	TDP-A	No	No	Island	No
chr14	95517076	95517077	-0.86551	0.00286663	0.0257806	FCX	NA	Intergenic	TDP-B	No	No	Island	No
chr14	95714180	95714181	-0.845686	0.013729	0.0328252	FCX	TCL1A,LOC107984703	Promoter, Gene body	TDP-A	No	No	Island	No
chr14	96089741	96089742	-1.75503	0.000174276	0.0128702	FCX	C14orf132	3'-UTR	TDP-B	No	No	Deep sea	No
chr14	96240914	96240915	-1.27933	0.013844	0.0474945	FCX	BDKRB2	Gene body	TDP-C	No	No	Deep sea	No
chr14	96423836	96423837	-0.813754	0.000884623	0.0130034	FCX	AK7	Gene body	TDP-A	No	No	Shore	No
chr14	99188739	99188740	1.01759	0.00388668	0.0298658	FCX	BCL11B	Gene body	TDP-GRN	No	No	Deep sea	No
chr14	99271353	99271354	1.22052	0.00301858	0.024494	FCX	BCL11B	5'-UTR	TDP-C	No	No	Island	No
chr14	99463561	99463562	1.0126	0.0103965	0.0416316	FCX	SETD3	Gene body	TDP-C	No	No	Deep sea	No
chr14	100159480	100159481	0.863423	0.013526	0.0495214	FCX	DEGS2	Gene body	TDP-C9	No	No	Island	No
chr14	100449345	100449346	0.974345	0.0116408	0.0307858	FCX	WDR25	Gene body	TDP-A	No	No	Deep sea	No
chr14	100665699	100665700	0.987126	0.0023262	0.0176086	FCX	LINC00523	Gene body	TDP-A	No	No	Deep sea	No
chr14	100727145	100727146	-0.717416	0.000851609	0.022474	FCX	DLK1	Gene body	TDP-C9	No	No	Island	No
chr14	100728819	100728820	0.796349	0.0059226	0.0234566	FCX	DLK1	Gene body	TDP-A	No	No	Shore	No
chr14	100896936	100896937	1.16444	0.000917063	0.0154853	FCX	SNORD112,MEG8	Promoter	TDP-C	No	No	Deep sea	No
chr14	101561088	101561089	-1.04302	0.000229987	0.00927164	FCX	DIO3,DIO3OS,MIR1247	Promoter	TDP-A	No	No	Island	No
chr14	101705786	101705787	1.16311	0.00129932	0.0174079	FCX	NA	Intergenic	TDP-C	TDP-C,TDP-GRN	No	Island	No
chr14	101705786	101705787	1.00751	0.0123608	0.0467367	FCX	NA	Intergenic	TDP-GRN	TDP-C,TDP-GRN	No	Island	No
chr14	101707269	101707270	-1.21828	0.00052123	0.020281	FCX	NA	Intergenic	TDP-C9	No	No	Shore	No
chr14	101823297	101823298	-1.1952	0.00448816	0.0338088	FCX	PPP2R5C	Promoter	TDP-C9	No	No	Deep sea	No
chr14	101823361	101823362	-0.998136	0.00852928	0.0416722	FCX	PPP2R5C	Promoter	TDP-C9	No	No	Deep sea	No
chr14	101844470	101844471	0.733367	0.0130547	0.0323136	FCX	PPP2R5C	Gene body	TDP-A	No	No	Deep sea	No
chr14	101844492	101844493	0.760745	0.0123637	0.0316197	FCX	PPP2R5C	Gene body	TDP-A	No	No	Deep sea	No
chr14	101844520	101844521	0.656475	0.0223595	0.0416901	FCX	PPP2R5C	Gene body	TDP-A	No	No	Deep sea	No
chr14	101846082	101846083	0.883937	0.00658363	0.034438	FCX	PPP2R5C	Gene body	TDP-C	TDP-C,TDP-GRN	No	Deep sea	No
chr14	101846082	101846083	0.852435	0.01366	0.0490874	FCX	PPP2R5C	Gene body	TDP-GRN	TDP-C,TDP-GRN	No	Deep sea	No
chr14	102042836	102042837	-0.968223	0.00532168	0.0322169	FCX	DYNC1H1	Promoter	TDP-C	No	No	Deep sea	No
chr14	102505193	102505194	-1.37765	0.000775321	0.0194977	FCX	ANKRD9	3'-UTR	TDP-GRN	No	No	Shore	Yes
chr14	102555096	102555097	0.586951	0.0146755	0.0339072	FCX	LINC02323	Gene body	TDP-A	No	No	Island	No
chr14	102608012	102608013	0.838122	0.0310835	0.0488743	FCX	RCOR1	Gene body	TDP-A	No	No	Deep sea	No
chr14	102928320	102928321	-0.925586	0.00851631	0.0416722	FCX	AMN	Promoter	TDP-C9	No	No	Island	No
chr14	102930865	102930866	-0.710297	0.0044045	0.0212177	FCX	AMN	3'-UTR	TDP-A	No	No	Shore	No
chr14	103094602	103094603	-0.697673	0.0191666	0.0383562	FCX	NA	Intergenic	TDP-A	No	No	Shelf	No
chr14	103122737	103122738	1.11418	1.02309e-06	0.00190968	FCX	TNFAIP2,LINC00677	Promoter, Gene body	TDP-C9	No	No	Shore	No
chr14	103123656	103123657	1.19998	0.00210611	0.028655	FCX	LINC00677,TNFAIP2	Promoter, 5'-UTR	TDP-C9	No	No	Island	No
chr14	103129394	103129395	1.12209	0.0121238	0.0452528	FCX	TNFAIP2	Gene body	TDP-B	No	No	Shore	No
chr14	103189471	103189472	0.930081	0.0111514	0.0300047	FCX	LINC00605	Promoter	TDP-A	No	No	Island	No
chr14	103562833	103562834	1.11463	0.00287149	0.030259	FCX	COA8,KLC1,BAG5	Promoter	TDP-C9	No	No	Island	No
chr14	103693805	103693806	-1.39202	0.00143295	0.0203932	FCX	KLC1	3'-UTR	TDP-B	No	No	Deep sea	No
chr14	103706706	103706707	-0.657151	0.0138263	0.0328792	FCX	KLC1,XRCC3	3'-UTR, Gene body	TDP-A	No	No	Deep sea	No
chr14	103728247	103728248	1.28531	0.0101256	0.0425428	FCX	ZFYVE21	Promoter	TDP-GRN	No	No	Island	No
chr14	103729008	103729009	0.878586	0.00337337	0.0283939	FCX	ZFYVE21	Gene body	TDP-GRN	No	No	Shore	No
chr14	103934673	103934674	0.952632	0.00137956	0.0147543	FCX	TDRD9	Gene body	TDP-A	No	No	Deep sea	No
chr14	104091533	104091534	0.850056	0.00483541	0.0327466	FCX	ASPG	Gene body	TDP-GRN	No	No	Deep sea	No
chr14	104114165	104114166	0.852162	0.00680747	0.024294	FCX	ASPG	3'-UTR	TDP-A	No	No	Shelf	No
chr14	104114225	104114226	0.853723	0.00438619	0.0292358	FCX	ASPG	3'-UTR	TDP-C	No	No	Shelf	No
chr14	104142886	104142887	1.05816	0.00454479	0.0215004	FCX	KIF26A	Gene body	TDP-A	No	No	Shelf	No
chr14	104145482	104145483	-0.948908	0.00924963	0.0431424	FCX	KIF26A	Gene body	TDP-C9	No	No	Deep sea	No
chr14	104148638	104148639	1.16528	0.00302932	0.0261424	FCX	KIF26A	Gene body	TDP-B	No	No	Deep sea	No
chr14	104170830	104170831	-1.10122	0.00748104	0.036339	FCX	KIF26A	Gene body	TDP-B	No	No	Shore	No
chr14	104178558	104178559	1.16879	0.0295564	0.0478131	FCX	KIF26A	Gene body	TDP-A	No	No	Island	No
chr14	104687089	104687090	0.864091	0.0128094	0.0457884	FCX	NA	Intergenic	TDP-C	No	No	Shelf	No
chr14	104688336	104688337	1.1665	0.0014112	0.0203699	FCX	NA	Intergenic	TDP-B	No	No	Shore	Yes
chr14	104698049	104698050	1.06481	0.000387387	0.0112596	FCX	INF2	Gene body	TDP-C	No	No	Shelf	No
chr14	104736473	104736474	-0.852416	0.0127717	0.0475392	FCX	ADSS1	Promoter	TDP-GRN	No	No	Deep sea	No
chr14	104795307	104795308	0.812022	0.00150093	0.0231355	FCX	AKT1	Promoter	TDP-GRN	No	No	Island	No
chr14	104801121	104801122	0.728091	0.0259192	0.0446561	FCX	ZBTB42	5'-UTR	TDP-A	No	No	Island	No
chr14	104885040	104885041	1.0871	0.00801762	0.0407779	FCX	CEP170B	Gene body	TDP-C9	No	No	Island	No
chr14	104932274	104932275	-1.08105	0.00145752	0.0271401	FCX	PLD4	5'-UTR	TDP-C9	No	No	Island	No
chr14	104977691	104977692	1.10643	0.00595107	0.0344517	FCX	AHNAK2	Gene body	TDP-GRN	No	No	Shore	No
chr14	105021335	105021336	0.725683	0.00176884	0.0277421	FCX	CDCA4	Promoter	TDP-C9	No	No	Island	No
chr14	105061615	105061616	0.689275	0.0256223	0.044528	FCX	GPR132	Gene body	TDP-A	No	No	Deep sea	Yes
chr14	105153297	105153298	0.872072	0.0068897	0.0365583	FCX	JAG2	Gene body	TDP-GRN	No	No	Shelf	No
chr14	105314565	105314566	-0.669185	0.00554904	0.0323208	FCX	PACS2,BRF1	Promoter, Gene body	TDP-B	No	No	Island	No
chr14	105329291	105329292	0.686855	0.00765559	0.025511	FCX	PACS2	Gene body	TDP-A	No	No	Shore	No
chr14	105333831	105333832	0.829263	0.00911641	0.0428337	FCX	PACS2	Gene body	TDP-C9	No	No	Shelf	No
chr14	105364277	105364278	-1.0348	0.00951948	0.0439731	FCX	PACS2	Gene body	TDP-C9	No	No	Island	No
chr14	105398784	105398785	0.911752	0.00093666	0.0206883	FCX	TEX22,MTA1	Gene body	TDP-GRN	No	No	Island	No
chr14	105469179	105469180	1.02502	0.0022398	0.0260673	FCX	MTA1	Promoter	TDP-GRN	No	No	Shore	No
chr14	105469306	105469307	0.952372	0.0053818	0.0353319	FCX	MTA1	Promoter	TDP-C9	No	No	Shore	No
chr14	105469316	105469317	0.961915	0.00989648	0.04485	FCX	MTA1	Promoter	TDP-C9	No	No	Shore	No
chr14	105478181	105478182	1.12505	0.00628927	0.0352591	FCX	CRIP2	Promoter	TDP-GRN	No	No	Island	No
chr14	105478209	105478210	1.14764	0.00186363	0.0248672	FCX	CRIP2	Promoter	TDP-GRN	No	No	Island	No
chr14	105478220	105478221	1.15629	0.00408171	0.0305433	FCX	CRIP2	Promoter	TDP-GRN	No	No	Island	No
chr14	105487812	105487813	0.959885	6.86223e-05	0.00645815	FCX	CRIP1,TEDC1	Promoter	TDP-C	No	No	Island	No
chr14	105495573	105495574	-0.815204	0.00691253	0.0384654	FCX	TEDC1	Gene body	TDP-C9	No	No	Shore	No
chr14	105498764	105498765	0.751025	0.0113151	0.030345	FCX	TEDC1	3'-UTR	TDP-A	No	No	Island	No
chr15	22279201	22279202	1.0017	0.0137581	0.0483561	FCX	REREP3	Gene body	TDP-B	No	No	Deep sea	No
chr15	23562425	23562426	-0.728605	0.0114028	0.0441735	FCX	MIR4508	Promoter	TDP-B	No	No	Deep sea	No
chr15	23647449	23647450	0.718412	0.00928657	0.0278025	FCX	MAGEL2	Gene body	TDP-A	No	Yes	Deep sea	No
chr15	24676265	24676266	1.5362	0.0111791	0.0438995	FCX	NPAP1,PWRN1	Gene body	TDP-B	No	No	Shore	No
chr15	24773227	24773228	0.86532	0.00780959	0.0403817	FCX	PWRN1	Gene body	TDP-C9	No	No	Island	Yes
chr15	24773245	24773246	0.808615	0.00877164	0.0394148	FCX	PWRN1	Gene body	TDP-B	No	No	Island	Yes
chr15	25229520	25229521	-1.05291	0.000868269	0.0172632	FCX	SNHG14	Gene body	TDP-B	No	No	Deep sea	No
chr15	26867769	26867770	1.15949	0.00166454	0.0277421	FCX	GABRA5,GABRB3	Promoter, Gene body	TDP-C9	No	No	Island	No
chr15	26891984	26891985	-0.84048	0.00109432	0.0137115	FCX	GABRA5,GABRB3	Gene body	TDP-A	No	No	Island	No
chr15	26894423	26894424	1.08289	0.000853925	0.0153086	FCX	GABRA5,GABRB3	Gene body	TDP-C	No	No	Island	No
chr15	28885421	28885422	0.977324	0.00606247	0.0365293	FCX	APBA2	Promoter	TDP-C9	No	No	Shore	No
chr15	31483853	31483854	0.749914	0.0233163	0.042417	FCX	OTUD7A	Gene body	TDP-A	No	No	Island	No
chr15	31483864	31483865	-0.785753	0.0179294	0.0374558	FCX	OTUD7A	Gene body	TDP-A	TDP-A,ABC,TDP	No	Island	No
chr15	31483864	31483865	-0.739211	0.00877137	0.0225991	FCX	OTUD7A	Gene body	ABC	TDP-A,ABC,TDP	No	Island	No
chr15	31483864	31483865	-0.708834	0.00648953	0.019103	FCX	OTUD7A	Gene body	TDP	TDP-A,ABC,TDP	No	Island	No
chr15	34367503	34367504	-0.911267	0.00797875	0.0372272	FCX	LPCAT4	Promoter	TDP-C	No	No	Island	No
chr15	34436975	34436976	2.3915	0.0133794	0.0325697	FCX	GOLGA8A	Gene body	TDP-A	No	No	Island	No
chr15	36880735	36880736	0.774805	0.00579992	0.0362402	FCX	LOC145845	Gene body	TDP-C9	No	No	Island	No
chr15	37098709	37098710	-0.801581	0.000566389	0.020281	FCX	MEIS2	Promoter	TDP-C9	No	No	Shore	No
chr15	38454364	38454365	0.876874	0.0102401	0.0427379	FCX	FAM98B	Gene body	TDP-GRN	No	No	Island	No
chr15	39933650	39933651	-0.752265	0.0206515	0.0399066	FCX	EIF2AK4	Promoter	TDP-A	No	No	Shore	No
chr15	39933652	39933653	-0.730666	0.0180027	0.03747	FCX	EIF2AK4	Promoter	TDP-A	No	No	Shore	No
chr15	40252226	40252227	-0.885022	0.00928753	0.0403571	FCX	PAK6,C15orf56,BUB1B-PAK6	Promoter, Gene body	TDP-B	No	No	Island	No
chr15	40282852	40282853	0.87428	0.00292584	0.030318	FCX	ANKRD63,PLCB2	Promoter, Gene body	TDP-C9	No	No	Island	No
chr15	40335087	40335088	-0.920974	0.000682341	0.0165933	FCX	CCDC9B	3'-UTR	TDP-B	No	No	Deep sea	No
chr15	40337852	40337853	-0.935288	0.006048	0.0335577	FCX	CCDC9B	5'-UTR	TDP-B	No	No	Deep sea	No
chr15	40441282	40441283	-0.722632	0.0120199	0.044631	FCX	BAHD1	Gene body	TDP-C	TDP-C,ABC	No	Island	No
chr15	40441282	40441283	-0.586724	0.00756766	0.0208477	FCX	BAHD1	Gene body	ABC	TDP-C,ABC	No	Island	No
chr15	40873831	40873832	-0.696249	0.00138532	0.0203582	FCX	RHOV	Gene body	TDP-B	TDP-B,TDP-C	No	Island	No
chr15	40873831	40873832	-0.71399	0.00126418	0.0174079	FCX	RHOV	Gene body	TDP-C	TDP-B,TDP-C	No	Island	No
chr15	41493660	41493661	-0.89338	0.0133112	0.0476091	FCX	ITPKA	Promoter	TDP-B	No	No	Island	No
chr15	41495604	41495605	0.858989	0.0103536	0.0428556	FCX	ITPKA	Gene body	TDP-GRN	No	No	Island	No
chr15	41496013	41496014	-0.755774	0.00960035	0.0281121	FCX	ITPKA	Gene body	TDP-A	No	No	Island	Yes
chr15	41503025	41503026	1.30674	0.00023659	0.00935633	FCX	ITPKA	Gene body	TDP-A	No	No	Island	No
chr15	41503031	41503032	1.0357	0.00162387	0.0155541	FCX	ITPKA	Gene body	TDP-A	No	No	Island	No
chr15	41503502	41503503	0.961722	0.00279165	0.0186147	FCX	ITPKA	3'-UTR	TDP-A	No	No	Shore	No
chr15	41503514	41503515	0.998902	0.000538582	0.0113532	FCX	ITPKA	3'-UTR	TDP-A	No	No	Shore	No
chr15	41513098	41513099	0.591925	0.00647058	0.0239983	FCX	LTK	Gene body	TDP-A	No	No	Island	No
chr15	41621583	41621584	1.05487	0.00140426	0.0266531	FCX	MGA	5'-UTR	TDP-C9	No	No	Island	No
[truncated: 5,256 more rows]

## Sheet: Supp Table 3
Supplementary Table 3. CpG analyses results from cerebellum. List of significantly differentially methylated CpG sites from all analyses in CER. aChr = Chromosome; bGRCh38 assembly; cFC = Fold change; dFDR = False discovery rate; eNearest gene according to GENCODE v44; fOverlap based on genomic position; gBased on the annotatr R package. Shore = ± 2kb from an Island. Shelf = ± 2kb from a shore. F…
Chra	Locus startb	Locus endb	logFCc	Pvalue	FDRd	Brain region	Annotated genee	Genomic context	Group	Multiple groupsf	Identified in FCXf	CpG island contextg	FANTOM5 Enhancersg
chr1	912279	912280	-1.67254	0.00340501	0.0318399	CER	NA	Intergenic	TDP-C	No	No	Shore	No
chr1	918232	918233	-0.624154	0.0237196	0.0468169	CER	LINC02593	Gene Body	TDP-A	No	No	Shore	No
chr1	925837	925838	-1.20991	0.00113996	0.0287642	CER	SAMD11	Gene Body	TDP-B	No	No	Island	No
chr1	928505	928506	-1.14909	0.0184041	0.0410877	CER	SAMD11	Gene Body	TDP-A	No	No	Shelf	No
chr1	939289	939290	0.974127	0.0121433	0.0362212	CER	SAMD11	Gene Body	TDP-C9	No	No	Shore	No
chr1	961179	961180	-1.0715	0.000334512	0.0137701	CER	KLHL17	Promoter	TDP-A	No	No	Island	No
chr1	966796	966797	0.60122	0.0139048	0.0499583	CER	PLEKHN1	Gene Body	TDP-C	No	No	Island	No
chr1	971657	971658	1.09543	0.00234199	0.0210504	CER	PLEKHN1	Gene Body	TDP-A	TDP-A,TDP-C,ABC	No	Shore	No
chr1	971657	971658	1.27657	0.00171837	0.0255933	CER	PLEKHN1	Gene Body	TDP-C	TDP-A,TDP-C,ABC	No	Shore	No
chr1	971657	971658	0.947157	0.00191728	0.01157	CER	PLEKHN1	Gene Body	ABC	TDP-A,TDP-C,ABC	No	Shore	No
chr1	1000362	1000363	2.36928	1.49139e-05	0.0089096	CER	ISG15,HES4	Promoter	TDP-B	No	No	Island	No
chr1	1034586	1034587	-1.3822	0.00104602	0.023208	CER	AGRN	Promoter	TDP-C	No	No	Island	No
chr1	1040453	1040454	-1.13056	0.011012	0.0448199	CER	AGRN	Gene Body	TDP-C	No	No	Island	No
chr1	1047577	1047578	1.13775	0.00739955	0.0289852	CER	AGRN	Promoter	TDP-A	No	No	Shore	No
chr1	1059715	1059716	0.714174	0.00155752	0.0252435	CER	LOC100288175	Promoter	TDP-C	No	No	Island	No
chr1	1060802	1060803	0.838809	0.00367658	0.0407328	CER	LOC100288175	Gene Body	TDP-GRN	No	No	Shore	No
chr1	1071998	1071999	1.18389	0.0109655	0.0447643	CER	RNF223	Gene Body	TDP-C	No	No	Island	No
chr1	1072010	1072011	1.48644	0.00476182	0.0345128	CER	RNF223	Gene Body	TDP-C	No	No	Island	No
chr1	1072516	1072517	1.14584	0.00431347	0.0187876	CER	RNF223	Gene Body	TDP-C9	No	No	Shore	No
chr1	1110693	1110694	1.43459	0.0108706	0.033818	CER	C1orf159	Gene Body	TDP-C9	No	No	Island	No
chr1	1173838	1173839	0.851095	0.00276924	0.0214961	CER	TTLL10	Promoter	TDP-A	No	No	Shore	No
chr1	1226775	1226776	0.690005	0.0171334	0.0447752	CER	SDF4	Gene Body	TDP-C9	No	No	Island	No
chr1	1233077	1233078	-1.04556	0.0101001	0.0322821	CER	B3GALT6	Gene Body	TDP-C9	No	No	Island	No
chr1	1233440	1233441	1.01379	0.00824264	0.0495209	CER	B3GALT6	3'-UTR	TDP-GRN	No	No	Island	No
chr1	1243997	1243998	1.43794	8.19651e-06	0.0089096	CER	C1QTNF12	Promoter	TDP-B	No	No	Shore	No
chr1	1246867	1246868	-1.01135	0.0127523	0.0373953	CER	C1QTNF12	Promoter	TDP-C9	No	No	Island	No
chr1	1272965	1272966	1.25215	0.00363079	0.032275	CER	UBE2J2	5'-UTR	TDP-C	No	No	Shore	No
chr1	1273252	1273253	-0.749219	0.0156229	0.0381799	CER	UBE2J2	5'-UTR	TDP-A	No	No	Island	No
chr1	1290401	1290402	1.06971	0.00828048	0.0281388	CER	SCNN1D	Gene Body	TDP-C9	No	No	Island	No
chr1	1303015	1303016	-0.628669	0.0252056	0.0479209	CER	ACAP3	Gene Body	TDP-A	No	No	Deep sea	No
chr1	1359733	1359734	0.566846	0.00494803	0.0347867	CER	MXRA8	Promoter	TDP-C	No	No	Shelf	No
chr1	1360185	1360186	1.05533	0.0105784	0.0443663	CER	MXRA8	Gene Body	TDP-C	No	No	Deep sea	Yes
chr1	1387385	1387386	-1.75069	0.000250886	0.0225361	CER	CCNL2	3'-UTR	TDP-B	No	No	Island	No
chr1	1419927	1419928	-1.96493	0.0050948	0.0351298	CER	ANKRD65	Gene Body	TDP-C	No	No	Island	No
chr1	1425814	1425815	1.8705	0.00183323	0.0316994	CER	TMEM88B	Promoter	TDP-B	No	No	Shore	No
chr1	1427685	1427686	0.817594	0.0117353	0.0459936	CER	TMEM88B	Gene Body	TDP-C	No	No	Island	No
chr1	1471497	1471498	-1.04667	0.00685122	0.047293	CER	ATAD3B	Promoter	TDP-GRN	No	No	Island	No
chr1	1536196	1536197	0.848007	0.0136812	0.0361988	CER	TMEM240	Gene Body	TDP-A	No	No	Island	No
chr1	1574676	1574677	1.06967	0.00210279	0.0265825	CER	SSU72	Promoter	TDP-C	No	No	Island	No
chr1	1598622	1598623	1.0346	0.0125646	0.0352719	CER	FNDC10	3'-UTR	TDP-A	No	No	Shore	No
chr1	1616140	1616141	-0.635521	0.00758798	0.0395796	CER	MIB2	Promoter	TDP-C	No	No	Island	No
chr1	1629083	1629084	1.23112	0.00607672	0.037604	CER	MIB2	Promoter	TDP-C	No	No	Island	No
chr1	1629433	1629434	2.04263	7.92001e-05	0.0159413	CER	MIB2	Promoter	TDP-C	No	No	Island	No
chr1	1629477	1629478	-1.03265	0.000756807	0.00651313	CER	MIB2	3'-UTR	TDP-C9	No	No	Island	No
chr1	1759025	1759026	-0.834189	0.00673848	0.0376991	CER	NADK	Promoter	TDP-C	No	No	Shore	No
chr1	1778057	1778058	0.71161	0.00940763	0.031422	CER	NADK	Gene Body	TDP-A	No	No	Island	No
chr1	1890347	1890348	-0.616781	0.0128866	0.0480513	CER	GNB1	Gene Body	TDP-C	No	No	Island	No
chr1	1943320	1943321	1.12862	0.020316	0.0496601	CER	CFAP74	Gene Body	TDP-C9	No	No	Island	No
chr1	1965142	1965143	-1.16661	0.0120612	0.0360118	CER	CFAP74	Gene Body	TDP-C9	No	No	Island	No
chr1	1966477	1966478	1.10832	0.0149642	0.0412344	CER	CFAP74	Gene Body	TDP-C9	No	No	Shore	No
chr1	2003855	2003856	0.684026	0.00776344	0.048578	CER	CFAP74	Promoter	TDP-GRN	No	No	Deep sea	No
chr1	2003927	2003928	-2.51781	0.00864595	0.0305097	CER	CFAP74	Promoter	TDP-A	No	No	Deep sea	No
chr1	2021614	2021615	1.76258	0.0015767	0.00989671	CER	GABRD	Promoter	TDP-C9	No	No	Shore	No
chr1	2021622	2021623	1.87038	0.000191687	0.00323421	CER	GABRD	Promoter	TDP-C9	No	No	Shore	No
chr1	2030672	2030673	-0.858087	0.00530444	0.0258271	CER	GABRD	3'-UTR	TDP-A	No	No	Shore	No
chr1	2049974	2049975	-1.87889	1.34349e-05	0.000949193	CER	PRKCZ,LOC105378591	Promoter	TDP-C9	No	No	Island	No
chr1	2050127	2050128	1.29904	0.000277597	0.00385742	CER	PRKCZ,LOC105378591	Promoter	TDP-C9	No	No	Island	No
chr1	2177256	2177257	0.971469	0.00439506	0.0189662	CER	PRKCZ	Gene Body	TDP-C9	No	No	Deep sea	No
chr1	2190449	2190450	0.830187	0.000951742	0.0226687	CER	FAAP20	Gene body	TDP-C	No	No	shore	No
chr1	2190485	2190486	-0.817696	0.000967892	0.0226687	CER	FAAP20	Gene body	TDP-C	No	No	shore	No
chr1	2204967	2204968	1.03227	0.0144158	0.04042	CER	FAAP20	Gene Body	TDP-C9	No	No	Island	No
chr1	2239767	2239768	-1.3741	0.000469497	0.0234086	CER	SKI	Gene Body	TDP-B	TDP-B,TDP-GRN,ABC	No	Deep sea	No
chr1	2239767	2239768	-0.964964	0.00486814	0.0432906	CER	SKI	Gene Body	TDP-GRN	TDP-B,TDP-GRN,ABC	No	Deep sea	No
chr1	2239767	2239768	-0.705567	0.00476235	0.0161578	CER	SKI	Gene Body	ABC	TDP-B,TDP-GRN,ABC	No	Deep sea	No
chr1	2280275	2280276	1.31756	0.00578697	0.0456882	CER	SKI	Gene Body	TDP-GRN	No	No	Shore	No
chr1	2301062	2301063	-1.57035	0.00021261	0.0161308	CER	SKI	Gene body	TDP-C	No	No	island	Yes
chr1	2304215	2304216	-0.932258	0.00224115	0.0270027	CER	SKI	Gene Body	TDP-C	No	No	Island	No
chr1	2326685	2326686	-1.51805	0.00195089	0.0319733	CER	MORN1	Gene Body	TDP-B	No	No	Island	No
chr1	2351524	2351525	1.20265	0.00773947	0.0270726	CER	LOC100129534,MORN1	Gene Body	TDP-C9	No	No	Deep sea	No
chr1	2392996	2392997	1.05076	0.0150295	0.0413397	CER	RER1	Promoter	TDP-C9	No	No	Shore	No
chr1	2393034	2393035	0.810919	0.0124529	0.0351398	CER	RER1	Promoter	TDP-A	No	No	Shore	No
chr1	2800081	2800082	-0.922217	0.00825183	0.0280932	CER	TTC34	Gene Body	TDP-C9	No	No	Shore	No
chr1	3064329	3064330	1.22245	0.00240997	0.0331493	CER	PRDM16-DT	Promoter	TDP-B	No	No	Shore	No
chr1	3079005	3079006	0.859246	0.00913353	0.0302097	CER	PRDM16	Gene Body	TDP-C9	No	No	Shore	No
chr1	3079145	3079146	-0.759751	0.0112405	0.0336828	CER	PRDM16	Gene Body	TDP-A	No	No	Shore	No
chr1	3101045	3101046	-0.778567	0.0157996	0.0384224	CER	PRDM16	Gene Body	TDP-A	No	No	Deep sea	No
chr1	3125503	3125504	1.04527	0.0130956	0.037944	CER	PRDM16	Gene Body	TDP-C9	No	No	Shelf	No
chr1	3126165	3126166	0.81479	0.0130999	0.0483757	CER	PRDM16	Gene Body	TDP-C	No	No	Deep sea	No
chr1	3134174	3134175	-1.23847	0.00373117	0.0408822	CER	PRDM16	Gene Body	TDP-GRN	No	No	Deep sea	No
chr1	3157194	3157195	-0.65897	0.00593365	0.0270157	CER	PRDM16	Gene Body	TDP-A	No	No	Shore	No
chr1	3162358	3162359	-1.14207	0.0203306	0.0432889	CER	PRDM16	Gene Body	TDP-A	No	No	Shelf	No
chr1	3212030	3212031	0.924801	0.00385679	0.0329427	CER	PRDM16	Gene Body	TDP-C	TDP-C,ABC	No	Deep sea	No
chr1	3212030	3212031	0.736435	0.00337967	0.0137676	CER	PRDM16	Gene Body	ABC	TDP-C,ABC	No	Deep sea	No
chr1	3212031	3212032	0.817609	0.0159653	0.0384848	CER	PRDM16	Gene Body	TDP-A	TDP-A,ABC	No	Deep sea	No
chr1	3212031	3212032	0.766129	0.00462943	0.0159561	CER	PRDM16	Gene Body	ABC	TDP-A,ABC	No	Deep sea	No
chr1	3238658	3238659	1.5836	0.0014729	0.0248888	CER	PRDM16	Gene Body	TDP-C	No	No	Island	No
chr1	3290172	3290173	1.01699	0.000627146	0.0247796	CER	PRDM16	Gene Body	TDP-B	No	No	Shelf	No
chr1	3312619	3312620	-1.04353	0.0119695	0.0345114	CER	PRDM16	Gene Body	TDP-A	TDP-A,TDP-C9	No	Deep sea	No
chr1	3312619	3312620	-1.24138	0.00791223	0.0274008	CER	PRDM16	Gene Body	TDP-C9	TDP-A,TDP-C9	No	Deep sea	No
chr1	3313350	3313351	-1.04981	0.0036583	0.0406147	CER	PRDM16	Gene Body	TDP-GRN	No	No	Deep sea	Yes
chr1	3366967	3366968	-1.80218	0.000316581	0.00421831	CER	PRDM16	Gene Body	TDP-C9	No	No	Deep sea	No
chr1	3386143	3386144	-2.09522	1.53029e-06	0.00407745	CER	PRDM16	Gene Body	TDP-GRN	No	No	Deep sea	No
chr1	3420915	3420916	-2.18966	0.000237418	0.0225361	CER	PRDM16	Gene Body	TDP-B	No	No	Deep sea	No
chr1	3480284	3480285	-0.98743	0.0110816	0.0449592	CER	ARHGEF16	Gene Body	TDP-C	No	No	Shore	No
chr1	3480476	3480477	1.25122	0.00429687	0.0187287	CER	ARHGEF16	Gene Body	TDP-C9	No	No	Shore	No
chr1	3501905	3501906	1.33924	0.00446171	0.0246523	CER	MEGF6	Gene Body	TDP-A	No	No	Shore	No
chr1	3521674	3521675	1.01895	0.0135197	0.0360421	CER	MEGF6	Gene Body	TDP-A	No	No	Shore	No
chr1	3557413	3557414	-0.646807	0.0234415	0.0464619	CER	MEGF6	Gene Body	TDP-A	No	No	Deep sea	No
chr1	3650983	3650984	-1.13717	0.0015207	0.0096853	CER	WRAP73	Promoter	TDP-C9	No	No	Island	No
chr1	3755667	3755668	-1.11125	0.00052734	0.00545353	CER	CCDC27	Gene Body	TDP-C9	No	No	Deep sea	No
chr1	3796209	3796210	-0.872195	0.00458971	0.0195015	CER	LRRC47	Gene Body	TDP-C9	No	No	Island	No
chr1	3858202	3858203	1.49516	9.97575e-05	0.0118345	CER	CEP104, DFFB	Promoter, Gene body	TDP-A	No	No	Shore	No
chr1	5897540	5897541	-2.22818	0.00115472	0.0234022	CER	NPHP4	Gene Body	TDP-C	No	No	Deep sea	No
chr1	5923173	5923174	-1.23727	0.00444343	0.0190936	CER	NPHP4	Gene Body	TDP-C9	TDP-C9,ABC	No	Deep sea	No
chr1	5923173	5923174	-0.898039	0.00511978	0.0167088	CER	NPHP4	Gene Body	ABC	TDP-C9,ABC	No	Deep sea	No
chr1	6058466	6058467	-0.649838	0.00808219	0.0207598	CER	KCNAB2	Gene Body	ABC	No	No	Deep sea	No
chr1	6249451	6249452	-0.704768	0.0112656	0.0346168	CER	GPR153	Gene Body	TDP-C9	No	No	Island	No
chr1	6260321	6260322	-1.03744	0.0100097	0.0321113	CER	GPR153	Gene Body	TDP-C9	No	No	Island	No
chr1	6393215	6393216	1.27947	0.0105071	0.0442838	CER	ACOT7	Gene Body	TDP-C	No	No	Island	No
chr1	6396125	6396126	-1.24688	0.00472815	0.0248078	CER	NA	Intergenic	TDP-A	No	No	Shore	No
chr1	6449115	6449116	1.15305	0.0126416	0.0371964	CER	ESPN	Gene Body	TDP-C9	No	No	Island	No
chr1	6467494	6467495	1.58581	0.000859385	0.0279208	CER	PLEKHG5	3'-UTR	TDP-GRN	No	No	Shore	No
chr1	6490990	6490991	-1.41389	7.76582e-06	0.000674073	CER	PLEKHG5	Promoter	TDP-C9	No	No	Island	No
chr1	6579728	6579729	1.13273	0.0105004	0.0442838	CER	ZBTB48,TAS1R1	Promoter, 3'-UTR	TDP-C	No	No	Island	No
chr1	6625403	6625404	-0.724928	0.00944719	0.030894	CER	THAP3	Gene Body	TDP-C9	No	No	Island	No
chr1	6953364	6953365	1.41179	0.00415812	0.0183211	CER	CAMTA1	Gene Body	TDP-C9	No	No	Deep sea	No
chr1	6953451	6953452	1.67439	0.00352439	0.0404773	CER	CAMTA1	Gene Body	TDP-GRN	No	No	Deep sea	No
chr1	7050161	7050162	2.36324	0.000254483	0.0220621	CER	CAMTA1	Gene Body	TDP-GRN	No	No	Deep sea	No
chr1	7771560	7771561	-0.531793	0.00620706	0.0274448	CER	VAMP3	Gene Body	TDP-A	No	No	Island	No
chr1	7786168	7786169	-1.10785	0.0160882	0.0385326	CER	PER3	Gene Body	TDP-A	No	No	Shore	No
chr1	7954268	7954269	1.29863	0.000238548	0.0225361	CER	PARK7	Promoter	TDP-B	TDP-B,TDP-C9	No	Island	No
chr1	7954268	7954269	0.918153	0.00181022	0.0108257	CER	PARK7	Promoter	TDP-C9	TDP-B,TDP-C9	No	Island	No
chr1	7955129	7955130	1.83863	0.000816546	0.0262881	CER	PARK7	Gene Body	TDP-B	No	No	Shore	No
chr1	7961898	7961899	-1.01486	0.00462378	0.0395758	CER	PARK7	Promoter	TDP-B	No	No	Island	No
chr1	8878749	8878750	0.682055	0.00750365	0.0394556	CER	ENO1-AS1,ENO1	Promoter	TDP-C	No	No	Island	No
chr1	8879235	8879236	-0.93887	0.000948131	0.00733866	CER	ENO1,ENO1-AS1	Promoter, Gene body	TDP-C9	No	No	Island	No
chr1	8879330	8879331	-0.936177	0.00111741	0.00820962	CER	ENO1,ENO1-AS1	Promoter, Gene body	TDP-C9	No	No	Shore	No
chr1	9039783	9039784	-1.1686	0.00802969	0.0490977	CER	SLC2A5	Gene Body	TDP-GRN	No	No	Island	No
chr1	9039892	9039893	-0.778009	0.0172138	0.039812	CER	SLC2A5	Gene Body	TDP-A	No	No	Island	No
chr1	9039905	9039906	-0.640332	0.0114446	0.0247337	CER	SLC2A5	Promoter	ABC	No	No	Island	No
chr1	9106656	9106657	1.54181	0.00445005	0.0391275	CER	GPR157	Gene Body	TDP-B	No	No	Deep sea	No
chr1	9250845	9250846	1.19579	0.00758233	0.0395796	CER	H6PD	Gene Body	TDP-C	No	No	Deep sea	No
chr1	9270555	9270556	1.71659	0.000355873	0.0137701	CER	H6PD	3'-UTR	TDP-A	No	No	Deep sea	No
chr1	9270614	9270615	1.14729	0.0109548	0.0447643	CER	H6PD	3'-UTR	TDP-C	No	No	Deep sea	No
chr1	9292717	9292718	-0.987792	0.00403517	0.0423051	CER	SPSB1	Promoter	TDP-GRN	No	No	Island	No
chr1	9334713	9334714	0.934633	0.00144136	0.0188959	CER	SPSB1	Gene Body	TDP-A	No	No	Deep sea	No
chr1	9730266	9730267	0.98866	0.00874597	0.0413651	CER	CLSTN1	3'-UTR	TDP-C	No	No	Island	No
chr1	9807115	9807116	-1.14959	0.0119057	0.0464033	CER	CLSTN1	Gene Body	TDP-C	No	No	Deep sea	No
chr1	9943376	9943377	1.02535	0.00266375	0.0290194	CER	NMNAT1,LZIC	Promoter	TDP-C	No	No	Island	No
chr1	10475077	10475078	-1.01157	0.000338971	0.00429479	CER	PEX14	Gene Body	TDP-C9	No	No	Island	No
chr1	10639007	10639008	-0.817866	0.0322491	0.0452972	CER	CASZ1	Gene Body	ABC	No	No	Island	No
chr1	10639240	10639241	0.59316	0.0237913	0.0375916	CER	CASZ1	Gene Body	ABC	No	No	Island	No
chr1	10639390	10639391	-1.17321	0.00316142	0.0154708	CER	CASZ1	Gene Body	TDP-C9	No	No	Island	No
chr1	10706777	10706778	-0.769485	0.00154146	0.0190474	CER	CASZ1	Gene Body	TDP-A	No	No	Shore	Yes
chr1	10713601	10713602	-0.839707	0.018481	0.0411378	CER	CASZ1	Gene Body	TDP-A	No	No	Deep sea	No
chr1	10728778	10728779	1.56863	0.000269792	0.0161645	CER	CASZ1	Gene body	TDP-C	No	No	Deep sea	No
chr1	10796732	10796733	-0.894393	6.25618e-05	0.0223631	CER	CASZ1	Promoter	TDP-B	TDP-B,TDP-C9	No	Island	No
chr1	10796732	10796733	-1.08114	1.52637e-06	0.000362906	CER	CASZ1	Promoter	TDP-C9	TDP-B,TDP-C9	No	Island	No
chr1	10954055	10954056	1.57313	0.000582663	0.0245077	CER	C1orf127	Gene Body	TDP-GRN	No	No	Deep sea	No
chr1	11045513	11045514	-1.3847	0.00537904	0.0357598	CER	MASP2	Gene Body	TDP-C	No	No	Deep sea	No
chr1	11059975	11059976	-1.15715	0.000248416	0.00365327	CER	SRM	Promoter	TDP-C9	No	No	Island	No
chr1	11060133	11060134	0.943286	0.00668747	0.0279978	CER	SRM	Promoter	TDP-A	No	No	Island	No
chr1	11099672	11099673	1.38894	7.90133e-05	0.0223631	CER	EXOSC10-AS1,EXOSC10	Promoter, Gene body	TDP-B	No	No	Island	No
chr1	11273386	11273387	-0.733598	0.00852959	0.041048	CER	UBIAD1	Promoter	TDP-C	No	No	Island	No
chr1	11273821	11273822	-0.755197	0.0129418	0.0377506	CER	UBIAD1	Promoter	TDP-C9	No	No	Shore	No
chr1	11479931	11479932	-0.740927	0.00757589	0.0481191	CER	DISP3	Gene Body	TDP-GRN	No	No	Island	No
chr1	11648900	11648901	-1.26821	0.00575829	0.0456882	CER	FBXO2	Gene Body	TDP-GRN	No	No	Island	No
chr1	11650953	11650954	-0.615775	0.00993699	0.0319517	CER	FBXO2	Promoter	TDP-A	No	No	Shore	No
chr1	11785329	11785330	0.759356	0.00503283	0.0206898	CER	C1orf167	Gene Body	TDP-C9	No	No	Deep sea	No
chr1	11840552	11840553	1.12309	0.00728508	0.0476907	CER	NPPA-AS1,CLCN6	Promoter, 3'-UTR	TDP-GRN	No	No	Shore	No
chr1	12068220	12068221	-0.78834	0.0188674	0.04743	CER	TNFRSF8	Gene Body	TDP-C9	No	No	Deep sea	No
chr1	12618186	12618187	0.762041	0.00308414	0.0222778	CER	DHRS3	5'-UTR	TDP-A	No	No	Island	No
chr1	13513844	13513845	1.05206	0.00320081	0.0348373	CER	LRRC38	5'-UTR	TDP-B	No	No	Island	No
chr1	14598928	14598929	0.723901	0.00799128	0.0298091	CER	KAZN	5'-UTR	TDP-A	No	No	Island	No
chr1	14599356	14599357	-1.50716	0.00140447	0.0306171	CER	KAZN	Gene Body	TDP-B	No	No	Island	No
chr1	14930656	14930657	1.52772	0.0013459	0.0090361	CER	KAZN	Gene Body	TDP-C9	No	No	Deep sea	No
chr1	15021489	15021490	0.890251	0.00239237	0.0331356	CER	KAZN	Gene Body	TDP-B	No	No	Deep sea	No
chr1	15154927	15154928	0.861569	0.00075106	0.0224246	CER	TMEM51	Gene body	TDP-C	No	No	island	No
chr1	15154928	15154929	0.693615	0.00662872	0.0279689	CER	TMEM51	Gene Body	TDP-A	No	No	Island	No
chr1	15524058	15524059	1.97831	0.0017326	0.0255933	CER	CASP9	Gene Body	TDP-C	No	Yes	Shore	No
chr1	15774721	15774722	2.13882	0.0086101	0.0410606	CER	FBLIM1	Gene Body	TDP-C	No	No	Deep sea	No
chr1	16017230	16017231	1.60861	0.00654204	0.0446522	CER	HSPB7	Gene Body	TDP-B	No	No	Deep sea	No
chr1	16226963	16226964	0.712269	0.02373	0.0375916	CER	NA	Intergenic	ABC	No	No	Island	Yes
chr1	16409879	16409880	0.912685	0.00540315	0.0414133	CER	SPATA21	Gene Body	TDP-B	TDP-B,TDP-C,ABC	No	Deep sea	No
chr1	16409879	16409880	0.786415	0.00639078	0.0376991	CER	SPATA21	Gene Body	TDP-C	TDP-B,TDP-C,ABC	No	Deep sea	No
chr1	16409879	16409880	0.571358	0.00430925	0.015543	CER	SPATA21	Gene Body	ABC	TDP-B,TDP-C,ABC	No	Deep sea	No
chr1	16440608	16440609	0.845112	0.00238103	0.0212432	CER	NECAP2	Promoter	TDP-A	No	No	Island	No
chr1	16499253	16499254	-0.981538	0.00124891	0.0297745	CER	CROCCP3	Gene Body	TDP-B	No	No	Island	Yes
chr1	16499474	16499475	-0.911533	0.000838563	0.0277559	CER	CROCCP3	Promoter	TDP-GRN	No	No	Island	Yes
chr1	16535794	16535795	0.734511	0.00396317	0.023487	CER	LINC01783	Promoter	TDP-A	No	No	Island	No
chr1	16872888	16872889	-0.63768	0.0135871	0.0275829	CER	LOC112267871,CROCC	Promoter, Gene body	ABC	No	No	Island	No
chr1	16980263	16980264	0.719155	0.0124647	0.0259724	CER	MFAP2	Gene Body	ABC	ABC,TDP	No	Island	No
chr1	16980263	16980264	0.62074	0.0219405	0.0322654	CER	MFAP2	Gene Body	TDP	ABC,TDP	No	Island	No
chr1	17438422	17438423	-0.910505	0.0152484	0.0417528	CER	RCC2	Gene Body	TDP-C9	No	No	Island	No
chr1	17539526	17539527	-2.27216	0.000107044	0.0159413	CER	ARHGEF10L	Promoter	TDP-C	No	No	island	No
chr1	17580727	17580728	1.01445	0.00559583	0.0222263	CER	ARHGEF10L	Gene Body	TDP-C9	No	No	Deep sea	No
chr1	17592787	17592788	1.23589	0.00106054	0.0290434	CER	ARHGEF10L	Gene Body	TDP-GRN	No	No	Deep sea	No
chr1	17671079	17671080	0.967385	0.00854969	0.041048	CER	ARHGEF10L	Gene Body	TDP-C	No	No	Deep sea	No
chr1	17671124	17671125	0.913952	0.00157679	0.0314114	CER	ARHGEF10L	Gene Body	TDP-GRN	No	No	Deep sea	No
chr1	18109129	18109130	0.751313	0.0191733	0.0478545	CER	IGSF21	Gene Body	TDP-C9	No	No	Island	No
chr1	18110494	18110495	-1.09613	0.0102618	0.0437388	CER	IGSF21	Gene Body	TDP-C	No	No	Island	No
chr1	18632307	18632308	-1.37171	0.00317278	0.0154708	CER	PAX7	Gene Body	TDP-C9	No	No	Island	No
chr1	18955939	18955940	-0.773883	0.00153788	0.0307365	CER	IFFO2	Promoter	TDP-B	No	No	Island	No
chr1	19354751	19354752	-1.60425	0.000718951	0.0224246	CER	CAPZB	Gene body	TDP-C	No	No	Deep sea	No
chr1	20186230	20186231	-0.979621	0.00564426	0.0420597	CER	UBXN10	Gene Body	TDP-B	No	No	Island	No
chr1	20367067	20367068	-1.23328	0.000269948	0.00379379	CER	LINC01141	Gene Body	TDP-C9	No	No	Shore	No
chr1	20786792	20786793	-0.979025	0.00205822	0.0263704	CER	HP1BP3	Promoter	TDP-C	TDP-C,ABC	No	Island	No
chr1	20786792	20786793	-0.72143	0.00306003	0.0132264	CER	HP1BP3	Promoter	ABC	TDP-C,ABC	No	Island	No
chr1	21219869	21219870	1.32954	0.00436216	0.0188644	CER	ECE1	3'-UTR	TDP-C9	No	No	Deep sea	No
chr1	21335172	21335173	0.862268	0.00595595	0.0270362	CER	ECE1	Gene Body	TDP-A	No	No	Deep sea	No
chr1	21551083	21551084	1.08183	0.018122	0.0463229	CER	ALPL	Promoter	TDP-C9	No	No	Deep sea	No
chr1	21639808	21639809	0.815737	0.00241934	0.0280905	CER	RAP1GAP	Gene Body	TDP-C	No	No	Deep sea	No
chr1	21783582	21783583	0.964778	0.0142294	0.040064	CER	USP48	Promoter	TDP-C9	No	No	Island	No
chr1	21915122	21915123	0.973248	0.00476657	0.0345128	CER	HSPG2	Gene Body	TDP-C	No	No	Deep sea	No
chr1	22129973	22129974	1.70841	0.00328724	0.0351997	CER	WNT4	Promoter	TDP-B	No	No	Shore	No
chr1	22563883	22563884	-0.872006	0.000100573	0.00235032	CER	EPHA8	Gene Body	TDP-C9	No	No	Shore	No
chr1	22638948	22638949	1.62521	0.00117795	0.0295764	CER	C1QA	Gene Body	TDP-B	No	No	Deep sea	No
chr1	22661411	22661412	2.20099	0.00175757	0.0313644	CER	C1QB	3'-UTR	TDP-B	No	No	Deep sea	No
chr1	22711196	22711197	0.695211	0.00586187	0.0371199	CER	EPHB2	Gene Body	TDP-C	No	No	Island	No
chr1	22953395	22953396	0.899905	0.0117539	0.0460207	CER	LACTBL1	Gene Body	TDP-C	No	No	Island	No
chr1	23216925	23216926	1.09581	0.000193289	0.0125542	CER	NA	Intergenic	TDP-A	No	No	Island	No
chr1	23484035	23484036	0.738489	0.00231621	0.0210504	CER	ASAP3	Gene Body	TDP-A	TDP-A,TDP-C,ABC	No	Island	No
chr1	23484035	23484036	1.00865	0.00195184	0.0263704	CER	ASAP3	Gene Body	TDP-C	TDP-A,TDP-C,ABC	No	Island	No
chr1	23484035	23484036	0.734535	0.00113947	0.010154	CER	ASAP3	Gene Body	ABC	TDP-A,TDP-C,ABC	No	Island	No
chr1	23857759	23857760	-1.88326	0.00252988	0.028526	CER	FUCA1	Gene Body	TDP-C	No	No	Deep sea	No
chr1	23868275	23868276	-1.30328	0.00640488	0.0276403	CER	FUCA1	Gene Body	TDP-A	No	No	Island	No
chr1	23959565	23959566	-0.732631	0.00481166	0.0201263	CER	PNRC2	Promoter	TDP-C9	No	No	Island	No
chr1	24090914	24090915	1.57441	0.00230476	0.0274712	CER	MYOM3	Gene Body	TDP-C	No	No	Deep sea	No
chr1	24376669	24376670	1.35316	0.00101221	0.0229238	CER	STPG1	Gene Body	TDP-C	TDP-C,TDP-C9,TDP	No	Deep sea	No
chr1	24376669	24376670	1.09349	0.0109709	0.0339925	CER	STPG1	Gene Body	TDP-C9	TDP-C,TDP-C9,TDP	No	Deep sea	No
chr1	24376669	24376670	0.634402	0.0218692	0.0322654	CER	STPG1	Gene Body	TDP	TDP-C,TDP-C9,TDP	No	Deep sea	No
chr1	24502701	24502702	-0.679771	0.00502536	0.0255514	CER	RCAN3, RCAN3AS	Promoter	TDP-A	No	No	Island	No
chr1	24745895	24745896	0.782657	0.00633499	0.0467728	CER	CLIC4	Gene Body	TDP-GRN	No	No	Island	No
chr1	24952860	24952861	1.59694	0.000531475	0.0245077	CER	RUNX3	Gene Body	TDP-GRN	No	No	Deep sea	No
chr1	25232243	25232244	0.803936	0.00385503	0.0329427	CER	SYF2	Gene Body	TDP-C	No	No	Island	No
chr1	25247443	25247444	0.705144	0.026787	0.0494782	CER	RSRP1	Promoter	TDP-A	TDP-A,ABC,TDP	No	Island	No
chr1	25247443	25247444	0.671636	0.00804146	0.0207598	CER	RSRP1	Promoter	ABC	TDP-A,ABC,TDP	No	Island	No
chr1	25247443	25247444	0.61501	0.00673193	0.0141362	CER	RSRP1	Promoter	TDP	TDP-A,ABC,TDP	No	Island	No
chr1	25338521	25338522	-1.09897	0.000631552	0.00599893	CER	RSRP1,TMEM50A	Promoter, Gene body	TDP-C9	No	No	Island	No
chr1	25430240	25430241	0.795957	0.00295829	0.0302366	CER	MACO1,RHCE	Promoter	TDP-C	No	No	Island	No
chr1	25430494	25430495	1.21358	0.00553404	0.0451622	CER	MACO1,RHCE	Promoter	TDP-GRN	No	No	Island	No
chr1	26112415	26112416	0.853154	0.0187978	0.0473481	CER	PDIK1L	Gene Body	TDP-C9	No	No	Island	No
chr1	26359942	26359943	-0.575621	0.0319637	0.045281	CER	CRYBG2	Gene Body	ABC	No	No	Shore	No
chr1	26410624	26410625	-1.27016	0.0020466	0.0205373	CER	LIN28A	Promoter	TDP-A	No	No	Shore	No
chr1	26853116	26853117	-1.92328	0.000386035	0.00451067	CER	ZDHHC18	Gene Body	TDP-C9	No	No	Deep sea	No
chr1	26897698	26897699	-1.51688	0.000368235	0.0137701	CER	GPATCH3	Gene Body	TDP-A	No	No	Shelf	No
chr1	27322069	27322070	-1.29857	2.33289e-05	0.00121006	CER	TMEM222	Promoter	TDP-C9	No	No	Island	No
chr1	27325395	27325396	-1.00747	0.00903723	0.0310603	CER	ACTG1P20, TMEM222	Gene Body	TDP-A	No	No	Shelf	No
chr1	27392931	27392932	-0.970288	0.00823571	0.0495209	CER	GPR3	Gene Body	TDP-GRN	No	No	Shore	No
chr1	27985306	27985307	-1.62238	0.000118903	0.00254702	CER	EYA3	Gene Body	TDP-C9	No	No	Deep sea	No
chr1	28813234	28813235	0.958666	0.00743851	0.0393224	CER	OPRD1	Gene Body	TDP-C	No	No	Shore	No
chr1	28814510	28814511	1.45961	0.00129437	0.0297745	CER	OPRD1	Gene Body	TDP-B	No	No	Shore	No
chr1	28887186	28887187	-0.70052	0.00927192	0.030518	CER	EPB41	5'-UTR	TDP-C9	No	No	Island	No
chr1	28887563	28887564	0.94655	0.0017435	0.0195756	CER	EPB41	Gene Body	TDP-A	No	No	Island	No
chr1	29122240	29122241	-0.882942	0.00552936	0.0451622	CER	TMEM200B	Gene Body	TDP-GRN	No	No	Island	No
chr1	29122241	29122242	-0.762051	0.00857356	0.0497701	CER	TMEM200B	Gene Body	TDP-GRN	No	No	Island	No
chr1	29124071	29124072	-0.721304	0.00200645	0.00754515	CER	TMEM200B	Promoter	TDP	No	No	Island	No
chr1	29124246	29124247	0.673412	0.006172	0.0376612	CER	TMEM200B	Promoter	TDP-C	No	No	Island	No
chr1	29181484	29181485	0.895308	0.00817305	0.0279656	CER	SRSF4	Gene Body	TDP-C9	No	No	Island	No
chr1	29238597	29238598	1.2657	0.00794844	0.0492263	CER	PTPRU	Gene Body	TDP-B	No	No	Island	No
chr1	29312572	29312573	0.955835	0.0102418	0.0325029	CER	PTPRU	Gene Body	TDP-A	No	No	Deep sea	No
chr1	29342946	29342947	-1.10912	0.00171475	0.0195756	CER	LINC01756	Gene Body	TDP-A	TDP-A,ABC	No	Deep sea	No
chr1	29342946	29342947	-0.719829	0.0099731	0.0227866	CER	LINC01756	Gene Body	ABC	TDP-A,ABC	No	Deep sea	No
chr1	30908254	30908255	-0.969567	0.0030703	0.0151915	CER	SDC3	Gene Body	TDP-C9	TDP-C9,TDP-GRN	No	Island	No
chr1	30908254	30908255	-1.18888	0.000453035	0.0245023	CER	SDC3	Gene Body	TDP-GRN	TDP-C9,TDP-GRN	No	Island	No
chr1	31052828	31052829	-0.849057	0.0155444	0.0381409	CER	PUM1	Gene Body	TDP-A	No	No	Deep sea	No
chr1	31065945	31065946	-1.01515	0.00933696	0.0421984	CER	PUM1	Promoter	TDP-C	No	No	Island	No
chr1	31239818	31239819	-0.516325	0.0247518	0.0476329	CER	NKAIN1	5'-UTR	TDP-A	TDP-A,TDP-C9	No	Island	No
chr1	31239818	31239819	-0.916422	0.00100709	0.00762502	CER	NKAIN1	5'-UTR	TDP-C9	TDP-A,TDP-C9	No	Island	No
chr1	31587050	31587051	-1.17123	0.00169635	0.0255933	CER	TINAGL1	3'-UTR	TDP-C	No	No	Island	No
chr1	31682933	31682934	1.37265	0.0160422	0.0384848	CER	COL16A1	Gene Body	TDP-A	No	No	Deep sea	No
chr1	31760588	31760589	1.15091	0.00144363	0.024623	CER	ADGRB2	Gene Body	TDP-C	TDP-C,TDP-C9	No	Shelf	No
chr1	31760588	31760589	1.28849	0.00154521	0.00976974	CER	ADGRB2	Gene Body	TDP-C9	TDP-C,TDP-C9	No	Shelf	No
chr1	32014681	32014682	-0.907498	0.0146637	0.0407764	CER	KHDRBS1	Gene Body	TDP-C9	No	No	Island	No
chr1	32108680	32108681	-0.929999	0.00216372	0.012128	CER	KPNA6	Gene Body	TDP-C9	No	No	Island	No
chr1	32180483	32180484	-0.769107	0.000660398	0.0162763	CER	TXLNA	Gene Body	TDP-A	No	No	Shore	No
chr1	32180509	32180510	1.1116	0.00111457	0.0185571	CER	TXLNA	Gene Body	TDP-A	TDP-A,ABC,TDP	No	Shore	No
chr1	32180509	32180510	0.699414	0.00824753	0.0207598	CER	TXLNA	Gene Body	ABC	TDP-A,ABC,TDP	No	Shore	No
chr1	32180509	32180510	0.530641	0.0323926	0.0431901	CER	TXLNA	Gene Body	TDP	TDP-A,ABC,TDP	No	Shore	No
chr1	32240421	32240422	0.703407	0.00522508	0.0256603	CER	MTMR9LP	Gene Body	TDP-A	No	No	Island	No
chr1	32292191	32292192	-0.833178	0.0148241	0.0410237	CER	HDAC1	Gene Body	TDP-C9	No	No	Island	No
chr1	32501428	32501429	1.62056	0.00397647	0.0423051	CER	ZBTB8A	Gene Body	TDP-GRN	No	No	Shore	No
chr1	32651333	32651334	-0.885408	0.00707495	0.0474844	CER	RBBP4,ZBTB8OS	Promoter	TDP-GRN	No	No	Island	No
chr1	33081057	33081058	0.916613	0.00576016	0.0226017	CER	AZIN2,AK2	Promoter	TDP-C9	No	No	Island	No
chr1	33181642	33181643	1.23782	0.000313961	0.0137701	CER	TRIM62	5'-UTR	TDP-A	No	No	Island	No
chr1	33546168	33546169	-1.55051	0.00318429	0.0388309	CER	CSMD2	Gene Body	TDP-GRN	No	No	Deep sea	No
chr1	34859797	34859798	-0.700575	0.0103218	0.0438074	CER	SMIM12	Promoter	TDP-C	No	No	Island	No
chr1	34866192	34866193	-0.775977	0.0153915	0.0379916	CER	DLGAP3	Gene Body	TDP-A	No	No	Island	No
chr1	34885659	34885660	0.847692	0.00895598	0.0416487	CER	DLGAP3	Gene Body	TDP-C	No	No	Island	No
chr1	34885753	34885754	0.692355	0.00188669	0.0199839	CER	DLGAP3	Gene Body	TDP-A	No	No	Island	No
chr1	35565674	35565675	1.40092	0.00613341	0.0437231	CER	NCDN	3'-UTR	TDP-B	No	No	Deep sea	No
chr1	35641234	35641235	0.885664	0.00344743	0.0355513	CER	PSMB2	Gene Body	TDP-B	No	No	Shore	No
chr1	35641607	35641608	-1.6411	6.53295e-05	0.00182645	CER	PSMB2	Promoter	TDP-C9	No	No	Island	No
chr1	35641610	35641611	-1.02963	0.000301886	0.00405696	CER	PSMB2	Promoter	TDP-C9	No	No	Island	No
chr1	36084301	36084302	-0.942981	0.000450429	0.00496698	CER	TEKT2	Promoter	TDP-C9	No	No	Island	No
chr1	36089988	36089989	1.21227	0.00391973	0.0234389	CER	ADPRS	Gene Body	TDP-A	No	No	Shore	Yes
chr1	36099319	36099320	-0.643657	0.0138048	0.0362255	CER	COL8A2	Gene Body	TDP-A	No	No	Deep sea	No
chr1	36224672	36224673	-1.15099	0.00165442	0.0309273	CER	THRAP3	Gene Body	TDP-B	No	No	Shore	No
chr1	36397994	36397995	0.868114	0.00680689	0.047293	CER	LSM10	Promoter	TDP-GRN	No	No	Island	No
chr1	37735069	37735070	-1.09679	0.00721991	0.0387857	CER	EPHA10	Gene Body	TDP-C	No	No	Deep sea	No
chr1	38005799	38005800	-1.17745	0.00251152	0.013346	CER	FHL3	Promoter	TDP-C9	No	No	Shore	No
chr1	39027163	39027164	-0.982204	0.00365601	0.0228328	CER	NDUFS5	Gene Body	TDP-A	No	No	Deep sea	No
chr1	39273735	39273736	-1.21976	0.00598346	0.0229701	CER	MACF1	Gene Body	TDP-C9	No	No	Deep sea	No
chr1	39576129	39576130	-0.924317	0.00366305	0.0169252	CER	PABPC4	Promoter	TDP-C9	No	No	Island	No
chr1	39633032	39633033	-1.5304	0.000517482	0.0234086	CER	HEYL	Gene Body	TDP-B	No	No	Deep sea	No
chr1	39633167	39633168	-0.840817	0.0177921	0.0404477	CER	HEYL	Gene Body	TDP-A	No	No	Deep sea	No
chr1	39680987	39680988	-0.965183	0.00085883	0.017491	CER	HPCAL4	3'-UTR	TDP-A	TDP-A,TDP-C,ABC	No	Shelf	No
chr1	39680987	39680988	-1.02013	0.0116752	0.0458871	CER	HPCAL4	3'-UTR	TDP-C	TDP-A,TDP-C,ABC	No	Shelf	No
chr1	39680987	39680988	-0.985205	4.96555e-05	0.00301334	CER	HPCAL4	3'-UTR	ABC	TDP-A,TDP-C,ABC	No	Shelf	No
chr1	39902048	39902049	0.874998	0.00504739	0.0435235	CER	MYCL	Promoter	TDP-GRN	No	No	Island	No
chr1	39902260	39902261	-1.0724	0.000543331	0.00557648	CER	MYCL	Promoter	TDP-C9	No	No	Island	No
chr1	39955019	39955020	0.866015	0.000867667	0.017491	CER	MFSD2A	Promoter	TDP-A	No	No	Island	No
chr1	40085080	40085081	1.11773	0.00383085	0.0234266	CER	PPT1	Gene Body	TDP-A	No	No	Deep sea	No
chr1	40303765	40303766	1.29609	0.00641403	0.0444164	CER	COL9A2	Gene Body	TDP-B	No	No	Island	No
chr1	40654252	40654253	-0.818964	0.0055233	0.03619	CER	RIMS3	Gene Body	TDP-C	No	No	Island	Yes
chr1	40835097	40835098	1.27047	0.00108456	0.0290434	CER	KCNQ4	Gene Body	TDP-GRN	No	No	Shelf	No
chr1	40838235	40838236	1.2426	0.00487627	0.0405454	CER	KCNQ4	Gene Body	TDP-B	No	No	Island	No
chr1	40979669	40979670	0.809002	0.0022319	0.0207356	CER	CTPS1	Promoter	TDP-A	No	No	Island	No
chr1	41241441	41241442	1.35365	0.00113779	0.0234022	CER	SCMH1	Gene body	TDP-C	No	No	island	No
chr1	41241476	41241477	0.741317	0.00505996	0.0350872	CER	SCMH1	Gene Body	TDP-C	No	No	Island	No
chr1	41381624	41381625	-1.14447	0.006535	0.0471797	CER	FOXO6	Gene Body	TDP-GRN	No	No	Island	No
chr1	41612282	41612283	-0.756526	0.0208326	0.0436429	CER	HIVEP3	Gene Body	TDP-A	TDP-A,ABC	No	Deep sea	No
chr1	41612282	41612283	-0.887953	0.00249266	0.0121199	CER	HIVEP3	Gene Body	ABC	TDP-A,ABC	No	Deep sea	No
chr1	42463352	42463353	-0.669549	0.00872908	0.0306397	CER	CCDC30, PPCS	Promoter	TDP-A	No	No	Island	No
chr1	42958526	42958527	-0.555383	0.00649372	0.0276944	CER	SLC2A1-AS1, SLC2A1	Promoter, Gene body	TDP-A	No	No	Island	No
chr1	42958683	42958684	0.645283	0.0143909	0.0367068	CER	SLC2A1-AS1, SLC2A1	Promoter, 5'-UTR	TDP-A	No	No	Island	No
chr1	43353598	43353599	-1.69415	0.00145686	0.00946728	CER	NA	Intergenic	TDP-C9	No	No	Shelf	No
chr1	43566001	43566002	-0.863353	0.00267205	0.0138975	CER	PTPRF	Gene Body	TDP-C9	No	No	Island	No
chr1	43933759	43933760	1.93222	0.000137226	0.00279176	CER	ARTN	Promoter	TDP-C9	No	No	Island	No
chr1	43979842	43979843	-1.04607	0.0056677	0.0365654	CER	B4GALT2	Promoter	TDP-C	TDP-C,TDP-C9	No	Island	No
chr1	43979842	43979843	-1.19863	0.00160903	0.010014	CER	B4GALT2	Promoter	TDP-C9	TDP-C,TDP-C9	No	Island	No
chr1	44017202	44017203	-1.78188	0.0077938	0.0488157	CER	SLC6A9	Promoter	TDP-B	No	No	Deep sea	No
chr1	44238465	44238466	-1.08623	0.0197202	0.0426069	CER	ERI3	Gene Body	TDP-A	No	No	Deep sea	Yes
chr1	44632087	44632088	-0.810453	0.00528256	0.0257895	CER	RNF220	Promoter	TDP-A	No	No	Island	No
chr1	44632367	44632368	-0.975289	0.00359054	0.0166917	CER	RNF220	Promoter	TDP-C9	No	No	Island	No
chr1	44637722	44637723	1.20304	0.00656723	0.0471797	CER	RNF220,TMEM53	Promoter, Gene body	TDP-GRN	No	No	Deep sea	No
chr1	44784600	44784601	1.32771	0.000707003	0.0224246	CER	BEST4	Gene body	TDP-C	No	No	island	No
chr1	44801736	44801737	1.37948	0.00192262	0.0335228	CER	PLK3	Gene Body	TDP-GRN	No	No	Shore	No
chr1	44813780	44813781	-0.635131	0.00675387	0.0280273	CER	BTBD19	3'-UTR	TDP-A	TDP-A,TDP-C9	No	Island	No
chr1	44813780	44813781	-1.23474	2.13989e-05	0.00117135	CER	BTBD19	3'-UTR	TDP-C9	TDP-A,TDP-C9	No	Island	No
chr1	45303648	45303649	0.846764	0.00802661	0.0276786	CER	LINC01144,ZSWIM5	Promoter, Gene body	TDP-C9	No	No	Island	No
chr1	45583919	45583920	-1.39942	0.0016639	0.0316908	CER	NASP	Promoter	TDP-GRN	No	No	Island	No
chr1	45584446	45584447	-0.757151	0.00764897	0.0268953	CER	NASP	Gene Body	TDP-C9	No	No	Island	No
chr1	45620677	45620678	-0.608834	0.0209252	0.0437658	CER	CCDC17	Gene Body	TDP-A	No	No	Shore	No
chr1	46132579	46132580	-0.935163	0.000169272	0.00303391	CER	PIK3R3,P3R3URF-PIK3R3	5'-UTR, Gene body	TDP-C9	No	No	Island	No
chr1	46132925	46132926	0.900704	0.0121804	0.0362786	CER	PIK3R3,P3R3URF-PIK3R3	Promoter, Gene body	TDP-C9	No	No	Island	No
chr1	46341437	46341438	-1.27745	0.000487308	0.00521465	CER	NSUN4	Promoter	TDP-C9	No	No	Shore	No
chr1	46341441	46341442	-0.762516	0.0129763	0.0377735	CER	NSUN4	Promoter	TDP-C9	No	No	Shore	No
chr1	46448623	46448624	1.56511	0.00058378	0.0245077	CER	FAAHP1,LINC01398	Gene Body	TDP-GRN	No	No	Island	No
chr1	47229246	47229247	0.935023	0.000716126	0.0164609	CER	TAL1	5'-UTR	TDP-A	TDP-A,TDP-GRN,ABC,TDP	No	Shore	No
chr1	47229246	47229247	1.51236	3.10772e-05	0.0110147	CER	TAL1	5'-UTR	TDP-GRN	TDP-A,TDP-GRN,ABC,TDP	No	Shore	No
chr1	47229246	47229247	0.808377	0.00264244	0.012377	CER	TAL1	5'-UTR	ABC	TDP-A,TDP-GRN,ABC,TDP	No	Shore	No
chr1	47229246	47229247	0.759176	0.00148044	0.00629975	CER	TAL1	5'-UTR	TDP	TDP-A,TDP-GRN,ABC,TDP	No	Shore	No
chr1	47232496	47232497	1.37654	0.0108901	0.0338388	CER	TAL1	Promoter	TDP-C9	No	No	Island	No
chr1	47334076	47334077	0.806553	0.00260991	0.0287347	CER	CMPK1	Gene Body	TDP-C	No	No	Island	No
chr1	47416578	47416579	0.738664	0.0153137	0.037899	CER	FOXE3	Gene Body	TDP-A	No	No	Island	No
chr1	47434435	47434436	0.703929	0.0130807	0.0357828	CER	FOXD2-AS1	Gene Body	TDP-A	No	No	Island	No
chr1	47439625	47439626	-1.06065	0.0100074	0.0435818	CER	FOXD2	3'-UTR	TDP-C	No	No	Island	No
chr1	47987001	47987002	-0.621502	0.00555511	0.0262107	CER	TRABD2B	Gene Body	TDP-A	TDP-A,TDP-GRN,ABC,TDP	No	Shelf	No
chr1	47987001	47987002	-0.823675	0.00766329	0.0482839	CER	TRABD2B	Gene Body	TDP-GRN	TDP-A,TDP-GRN,ABC,TDP	No	Shelf	No
chr1	47987001	47987002	-0.49501	0.0215687	0.0358109	CER	TRABD2B	Gene Body	ABC	TDP-A,TDP-GRN,ABC,TDP	No	Shelf	No
chr1	47987001	47987002	-0.633505	0.0026295	0.00829628	CER	TRABD2B	Gene Body	TDP	TDP-A,TDP-GRN,ABC,TDP	No	Shelf	No
chr1	47997550	47997551	0.979821	0.00402586	0.0235747	CER	TRABD2B	Promoter	TDP-A	No	No	Island	No
chr1	50419588	50419589	-0.777558	0.0170659	0.0446477	CER	DMRTA2	Gene Body	TDP-C9	No	No	Island	No
chr1	50424972	50424973	-1.24348	0.000624961	0.00598937	CER	NA	Intergenic	TDP-C9	No	No	Island	No
chr1	51729501	51729502	1.10009	0.00500014	0.0349434	CER	OSBPL9	Promoter	TDP-C	No	No	Island	No
chr1	52142563	52142564	-0.832682	0.00815138	0.0279502	CER	ZFYVE9	Gene Body	TDP-C9	No	No	Island	No
chr1	52181976	52181977	0.727558	0.0120164	0.0359839	CER	ZFYVE9	Gene Body	TDP-C9	No	No	Deep sea	No
chr1	52921747	52921748	-1.05049	0.000287155	0.0039385	CER	ECHDC2	Promoter	TDP-C9	TDP-C9,TDP	No	Island	No
chr1	52921747	52921748	-0.648514	0.00218952	0.00766499	CER	ECHDC2	Promoter	TDP	TDP-C9,TDP	No	Island	No
chr1	53063269	53063270	-1.33441	0.000670268	0.0224246	CER	PODN	Gene body	TDP-C	No	No	island	No
chr1	53326364	53326365	0.753986	0.00520042	0.0411108	CER	LRP8	Gene Body	TDP-B	No	No	Island	No
chr1	53525846	53525847	-1.59431	0.000708449	0.0258535	CER	GLIS1	Gene Body	TDP-B	No	No	Deep sea	No
chr1	53946457	53946458	1.04012	0.0024081	0.0280843	CER	HSPB11,LRRC42	Promoter, 5'-UTR	TDP-C	TDP-C,TDP-C9	No	Island	No
chr1	53946457	53946458	1.04753	0.00184208	0.0109195	CER	HSPB11,LRRC42	Promoter, 5'-UTR	TDP-C9	TDP-C,TDP-C9	No	Island	No
chr1	54405714	54405715	0.795403	0.00218527	0.0266828	CER	SSBP3	Promoter	TDP-C	No	No	Island	No
chr1	54405759	54405760	-0.59898	0.00830771	0.0407232	CER	SSBP3	Promoter	TDP-C	No	No	Island	No
chr1	54406534	54406535	1.05435	0.0168145	0.0442082	CER	SSBP3	Promoter	TDP-C9	No	No	Island	No
chr1	54542412	54542413	0.752709	0.00275499	0.0214961	CER	ACOT11	Gene Body	TDP-A	No	No	Island	No
chr1	54584732	54584733	-1.09658	0.00750123	0.0394556	CER	ACOT11	Gene Body	TDP-C	No	No	Deep sea	No
chr1	54781171	54781172	-1.81047	9.92685e-06	0.0089096	CER	TTC22	3'-UTR	TDP-B	TDP-B,TDP-C9,TDP-GRN	No	Island	No
chr1	54781171	54781172	-1.86	4.77322e-08	0.000105919	CER	TTC22	3'-UTR	TDP-C9	TDP-B,TDP-C9,TDP-GRN	No	Island	No
chr1	54781171	54781172	-1.2261	0.00206741	0.0340448	CER	TTC22	3'-UTR	TDP-GRN	TDP-B,TDP-C9,TDP-GRN	No	Island	No
chr1	54887316	54887317	0.71616	0.0067638	0.0280273	CER	DHCR24	Promoter	TDP-A	TDP-A,TDP-C	No	Island	No
chr1	54887316	54887317	0.769098	0.0113103	0.0452579	CER	DHCR24	Promoter	TDP-C	TDP-A,TDP-C	No	Island	No
chr1	56477451	56477452	0.917604	0.00588505	0.0371766	CER	PLPP3	Gene Body	TDP-C	No	No	Shore	No
chr1	56578367	56578368	0.544382	0.00827795	0.0281388	CER	PLPP3	Gene Body	TDP-C9	No	No	Shore	Yes
chr1	56645600	56645601	-0.901546	0.000822448	0.00681746	CER	PLPP3, LOC101929935, PRKAA2	Promoter, Gene body	TDP-C9	No	No	Shore	No
chr1	56645623	56645624	0.79456	0.000114412	0.0118345	CER	PLPP3, LOC101929935, PRKAA2	Promoter, Gene body	TDP-A	No	No	Shore	No
chr1	57422322	57422323	1.95313	0.00798758	0.0298091	CER	DAB1	Gene Body	TDP-A	No	No	Island	No
chr1	57422323	57422324	-1.33862	0.00897664	0.0310603	CER	DAB1	Gene Body	TDP-A	No	Yes	Island	No
chr1	57918650	57918651	-1.41954	0.00726577	0.0476576	CER	DAB1	Gene Body	TDP-GRN	No	No	Deep sea	No
chr1	58784488	58784489	-1.05245	0.000396013	0.00460953	CER	LINC01135,JUN	Promoter	TDP-C9	No	No	Island	No
chr1	58814421	58814422	-1.94716	0.000623341	0.00598329	CER	LINC01135	Gene Body	TDP-C9	No	No	Shore	No
chr1	58904041	58904042	-1.11286	0.00026082	0.0220621	CER	NA	Intergenic	TDP-GRN	No	No	Island	Yes
chr1	59921646	59921647	0.971569	0.00791379	0.0297129	CER	CYP2J2	Gene Body	TDP-A	TDP-A,TDP-C,ABC,TDP	No	Deep sea	No
chr1	59921646	59921647	1.01165	0.0102656	0.0437388	CER	CYP2J2	Gene Body	TDP-C	TDP-A,TDP-C,ABC,TDP	No	Deep sea	No
chr1	59921646	59921647	0.990626	0.00337684	0.0137676	CER	CYP2J2	Gene Body	ABC	TDP-A,TDP-C,ABC,TDP	No	Deep sea	No
chr1	59921646	59921647	0.823269	0.00698764	0.0144075	CER	CYP2J2	Gene Body	TDP	TDP-A,TDP-C,ABC,TDP	No	Deep sea	No
chr1	59921692	59921693	1.61099	0.00895425	0.0416487	CER	CYP2J2	Gene Body	TDP-C	No	No	Deep sea	No
chr1	60073648	60073649	1.40717	0.000928693	0.0226687	CER	C1orf87	Gene body	TDP-C	No	No	island	No
chr1	61043487	61043488	-0.950298	0.00672486	0.0376991	CER	NFIA	Gene Body	TDP-C	No	No	Island	Yes
chr1	61742298	61742299	0.822729	0.00455055	0.0340699	CER	PATJ	Promoter	TDP-C	No	No	Island	No
chr1	61742371	61742372	-0.65184	0.006743	0.0376991	CER	PATJ	Promoter	TDP-C	No	No	Island	No
chr1	62688213	62688214	1.74425	0.00467874	0.0396797	CER	DOCK7	Gene Body	TDP-B	No	No	Island	No
chr1	63317231	63317232	1.2323	0.00758645	0.0395796	CER	LINC00466	Promoter	TDP-C	No	No	Island	No
chr1	63321998	63321999	0.725161	0.00269649	0.0292013	CER	FOXD3,FOXD3-AS1	Promoter	TDP-C	No	No	Island	No
chr1	63593678	63593679	1.14083	0.00273109	0.0341339	CER	PGM1,ITGB3BP	Promoter, Gene body	TDP-B	TDP-B,TDP-C,TDP-C9,ABC,TDP	No	Island	No
chr1	63593678	63593679	1.20016	0.000545434	0.0202577	CER	PGM1,ITGB3BP	Promoter, Gene body	TDP-C	TDP-B,TDP-C,TDP-C9,ABC,TDP	No	Island	No
chr1	63593678	63593679	1.19442	0.00021498	0.0034284	CER	PGM1,ITGB3BP	Promoter, Gene body	TDP-C9	TDP-B,TDP-C,TDP-C9,ABC,TDP	No	Island	No
chr1	63593678	63593679	0.803667	0.00129683	0.01024	CER	PGM1,ITGB3BP	Promoter, Gene body	ABC	TDP-B,TDP-C,TDP-C9,ABC,TDP	No	Island	No
chr1	63593678	63593679	0.739049	0.00134565	0.00619824	CER	PGM1,ITGB3BP	Promoter, Gene body	TDP	TDP-B,TDP-C,TDP-C9,ABC,TDP	No	Island	No
chr1	63593818	63593819	-1.04874	0.0083812	0.0408764	CER	PGM1,ITGB3BP	Promoter	TDP-C	TDP-C,TDP-C9	No	Island	No
chr1	63593818	63593819	-1.43768	4.36541e-05	0.00164763	CER	PGM1,ITGB3BP	Promoter	TDP-C9	TDP-C,TDP-C9	No	Island	No
chr1	65256059	65256060	-0.689804	0.00720261	0.0472297	CER	DNAJC6	Gene Body	TDP-B	No	No	Shore	No
chr1	67429673	67429674	-0.541994	0.00651078	0.0277001	CER	SERBP1	Promoter	TDP-A	No	No	Island	No
chr1	67833376	67833377	-1.10306	0.000757864	0.00651313	CER	GNG12,GNG12-AS1	5'-UTR, Gene body	TDP-C9	No	No	Island	No
chr1	68130157	68130158	2.24817	0.000206868	0.0196857	CER	GNG12-AS1,WLS	Gene Body	TDP-GRN	No	No	Deep sea	No
chr1	68231107	68231108	1.00279	0.00682468	0.037778	CER	WLS	Gene Body	TDP-C	No	No	Island	No
chr1	68231803	68231804	1.04599	0.00619286	0.0463809	CER	WLS	Promoter	TDP-GRN	No	No	Island	No
chr1	75765415	75765416	-1.21092	0.0193	0.0420837	CER	RABGGTB	Gene Body	TDP-A	No	No	Deep sea	No
chr1	75797172	75797173	-1.36628	0.00184943	0.0109445	CER	MSH4	Gene Body	TDP-C9	No	No	Island	No
chr1	78045924	78045925	-1.23697	7.63499e-05	0.001991	CER	GIPC2	Promoter	TDP-C9	No	No	Island	No
chr1	81802905	81802906	-1.17726	0.00519745	0.0442409	CER	ADGRL2	Gene Body	TDP-GRN	No	No	Island	Yes
chr1	82979788	82979789	-1.43522	0.00628771	0.0442086	CER	LINC01361,LINC01362	Promoter, Gene body	TDP-B	TDP-B,TDP-C9	No	Deep sea	No
chr1	82979788	82979789	-1.46161	0.00063476	0.00599893	CER	LINC01361,LINC01362	Promoter, Gene body	TDP-C9	TDP-B,TDP-C9	No	Deep sea	No
chr1	83999228	83999229	1.43065	0.00664388	0.0376991	CER	TTLL7	Promoter	TDP-C	No	No	Island	No
chr1	84299020	84299021	1.4515	0.00345125	0.0163062	CER	SAMD13	Promoter	TDP-C9	No	No	Island	No
chr1	84505419	84505420	-1.22162	0.00138051	0.00914718	CER	SPATA1,GNG5	Promoter, Gene body	TDP-C9	No	No	Shore	Yes
chr1	84574355	84574356	-0.866833	0.0136332	0.036177	CER	CTBS	Gene Body	TDP-A	No	No	Island	No
chr1	85048575	85048576	1.06209	0.00857458	0.0497701	CER	MCOLN3,DNAI3	Promoter, Gene body	TDP-GRN	No	No	Island	No
chr1	85577068	85577069	-0.938494	0.000164918	0.0225361	CER	DDAH1	Promoter	TDP-B	No	No	Island	No
chr1	86110659	86110660	1.40799	0.0178642	0.0405281	CER	COL24A1	Gene Body	TDP-A	No	No	Deep sea	No
chr1	86157159	86157160	0.780151	0.00257256	0.0214961	CER	COL24A1	Promoter	TDP-A	No	No	Island	No
chr1	87151508	87151509	0.901784	0.0160205	0.0430711	CER	LINC01140	Gene Body	TDP-C9	No	No	Island	No
chr1	89524919	89524920	0.701662	0.00242266	0.0356734	CER	LRRC8B	5'-UTR	TDP-GRN	No	No	Island	No
chr1	89524926	89524927	0.983693	0.000743372	0.027121	CER	LRRC8B	5'-UTR	TDP-GRN	No	No	Island	No
chr1	89821195	89821196	0.907642	0.00337267	0.0226337	CER	LRRC8D	Promoter	TDP-A	No	No	Island	No
chr1	92961844	92961845	-1.43784	0.00011553	0.00254644	CER	DIPK1A	Promoter	TDP-C9	No	No	Island	No
chr1	93180632	93180633	1.17958	0.00675782	0.0280273	CER	CCDC18, TMED5	Promoter	TDP-A	TDP-A,TDP-C	No	Island	No
chr1	93180632	93180633	1.19104	0.00246748	0.0282337	CER	CCDC18, TMED5	Promoter	TDP-C	TDP-A,TDP-C	No	Island	No
chr1	93346620	93346621	0.82477	0.0071016	0.0384148	CER	CCDC18-AS1,DR1	Promoter, 5'-UTR	TDP-C	No	No	Shore	No
chr1	93448197	93448198	0.991632	0.00587301	0.022787	CER	FNBP1L	Promoter	TDP-C9	No	No	Island	No
chr1	93449235	93449236	-0.896967	0.00360115	0.0167155	CER	FNBP1L	Gene Body	TDP-C9	No	No	Shore	No
chr1	93681896	93681897	-0.541739	0.0154141	0.0379916	CER	BCAR3	Promoter	TDP-A	No	No	Island	No
chr1	94247328	94247329	-1.48319	5.17179e-05	0.00172757	CER	ARHGAP29	Gene Body	TDP-C9	No	No	Shore	No
chr1	97848258	97848259	-1.57134	0.000154324	0.0125542	CER	DPYD	Gene Body	TDP-A	No	No	Deep sea	No
chr1	99005339	99005340	-1.39345	0.00340875	0.0355513	CER	PLPPR5,LOC100129620	Promoter, Gene body	TDP-B	No	No	Shore	No
chr1	100349110	100349111	-1.77093	0.010083	0.0436568	CER	CDC14A	Gene Body	TDP-C	No	No	Shelf	No
chr1	100896042	100896043	0.667509	0.0256735	0.039376	CER	SLC30A7,EXTL2	Promoter	ABC	No	No	Island	No
chr1	106080798	106080799	-1.51493	0.00158942	0.0307365	CER	NA	Intergenic	TDP-B	No	No	Island	No
chr1	106080807	106080808	1.52907	0.00112953	0.0234022	CER	NA	intergenic	TDP-C	No	No	island	No
chr1	108692300	108692301	0.804575	0.00334737	0.0226337	CER	PRPF38B	Promoter	TDP-A	No	No	Island	No
chr1	109041882	109041883	0.576547	0.0068522	0.0457742	CER	WDR47	Promoter	TDP-B	No	No	Island	No
chr1	109197515	109197516	1.6089	0.00612435	0.046097	CER	ELAPOR1	3'-UTR	TDP-GRN	No	No	Deep sea	No
chr1	109255163	109255164	1.20516	0.0129106	0.0376933	CER	CELSR2	Gene Body	TDP-C9	No	No	Shelf	No
chr1	109397520	109397521	0.672049	0.0248001	0.0476427	CER	SORT1	Gene Body	TDP-A	No	No	Island	No
chr1	109509817	109509818	1.26891	3.26701e-05	0.0159413	CER	AMIGO1	Promoter	TDP-C	No	No	island	No
chr1	110070092	110070093	1.24556	0.00666319	0.0245963	CER	STRIP1,ALX3	Gene Body	TDP-C9	No	No	Island	No
chr1	110084494	110084495	-0.981491	0.00134328	0.0300771	CER	LINC01397	Gene Body	TDP-GRN	No	No	Island	No
chr1	110675379	110675380	-0.890399	0.00491755	0.0406065	CER	KCNA3	Promoter	TDP-B	No	No	Island	No
chr1	111740374	111740375	-1.44655	3.78294e-05	0.0159413	CER	INKA2,INKA2-AS1	Promoter, Gene body	TDP-C	No	No	island	No
chr1	113390157	113390158	0.73073	0.00944416	0.030894	CER	MAGI3	Promoter	TDP-C9	TDP-C9,TDP	No	Island	No
chr1	113390157	113390158	0.636241	0.00180461	0.00694079	CER	MAGI3	Promoter	TDP	TDP-C9,TDP	No	Island	No
chr1	113390334	113390335	-1.04113	0.00741913	0.0263448	CER	MAGI3	Promoter	TDP-C9	No	No	Island	No
chr1	114465943	114465944	-1.8348	0.000175498	0.0125542	CER	TRIM33	Gene Body	TDP-A	No	No	Deep sea	No
chr1	114510284	114510285	-1.04522	0.000290347	0.0227339	CER	TRIM33	Gene Body	TDP-B	No	No	Shore	No
chr1	114511096	114511097	-1.12699	0.0081158	0.0492653	CER	TRIM33	5'-UTR	TDP-GRN	No	No	Island	No
chr1	115283756	115283757	-1.32756	0.00232637	0.0127343	CER	NGF-AS1	Gene Body	TDP-C9	No	No	Deep sea	No
chr1	117300790	117300791	1.27581	0.000393446	0.0144701	CER	LINC01525	Gene Body	TDP-A	TDP-A,TDP-C9,ABC,TDP	No	Deep sea	No
chr1	117300790	117300791	1.20455	0.0116142	0.0353698	CER	LINC01525	Gene Body	TDP-C9	TDP-A,TDP-C9,ABC,TDP	No	Deep sea	No
chr1	117300790	117300791	1.02598	0.00186199	0.01157	CER	LINC01525	Gene Body	ABC	TDP-A,TDP-C9,ABC,TDP	No	Deep sea	No
chr1	117300790	117300791	1.14754	0.000318177	0.00240229	CER	LINC01525	Gene Body	TDP	TDP-A,TDP-C9,ABC,TDP	No	Deep sea	No
chr1	118983797	118983798	0.459292	0.0311237	0.0443534	CER	TBX15	Gene Body	ABC	No	No	Shore	Yes
chr1	118989399	118989400	0.774613	0.0088607	0.0309051	CER	TBX15	5'-UTR	TDP-A	No	No	Island	No
chr1	146019410	146019411	1.75024	4.76685e-05	0.00170426	CER	HJV	Gene Body	TDP-C9	No	No	Island	No
chr1	147249881	147249882	1.91297	8.50773e-06	0.00563212	CER	CHD1L	Gene Body	TDP-A	No	No	Deep sea	No
chr1	147587361	147587362	-1.23418	0.000458311	0.0155785	CER	BCL9	Gene Body	TDP-A	No	No	Deep sea	No
chr1	147670116	147670117	0.622964	0.0138171	0.0498264	CER	ACP6	Promoter	TDP-C	No	No	Island	No
chr1	147670201	147670202	0.737456	0.0138286	0.0498264	CER	ACP6	Promoter	TDP-C	No	No	Island	No
chr1	148011750	148011751	-0.588943	0.0196558	0.0340396	CER	PDZK1P1	Gene Body	ABC	No	No	Shelf	No
chr1	148334945	148334946	-1.00289	0.00343821	0.0162641	CER	MIR5087,LINC01138	Promoter, Gene body	TDP-C9	No	No	Island	Yes
chr1	148353832	148353833	1.26164	0.0027361	0.0141005	CER	LINC01138	Gene Body	TDP-C9	No	No	Shore	No
chr1	149917821	149917822	-1.01419	0.000360035	0.00433419	CER	SV2A	5'-UTR	TDP-C9	No	No	Deep sea	No
chr1	150149545	150149546	-1.10263	0.00251177	0.0359589	CER	PLEKHO1	Promoter	TDP-GRN	No	No	Island	No
chr1	150516294	150516295	1.14878	2.66469e-05	0.00770568	CER	FALEC	Gene Body	TDP-A	No	No	Shore	No
chr1	150549720	150549721	-0.641953	0.0115545	0.0341561	CER	ADAMTSL4	Gene Body	TDP-A	No	No	Island	No
chr1	150556100	150556101	-1.70485	0.000359358	0.0137701	CER	ADAMTSL4	Gene Body	TDP-A	No	No	Shore	No
chr1	151131891	151131892	1.31257	0.012955	0.0377622	CER	SEMA6C	3'-UTR	TDP-C9	No	No	Island	No
chr1	151133198	151133199	0.949155	0.0103796	0.0326939	CER	SEMA6C	Gene Body	TDP-C9	No	No	Island	No
chr1	151133310	151133311	0.722747	0.00356724	0.0226337	CER	SEMA6C	Gene Body	TDP-A	No	No	Island	No
chr1	151707225	151707226	-0.699993	0.0242355	0.0473148	CER	CELF3	Gene Body	TDP-A	No	No	Deep sea	No
chr1	151707245	151707246	0.902551	0.0200157	0.0491972	CER	CELF3	Gene Body	TDP-C9	No	No	Deep sea	No
chr1	151709008	151709009	0.771795	0.00969504	0.0318229	CER	CELF3	Gene Body	TDP-A	TDP-A,TDP-C9	No	Deep sea	No
chr1	151709008	151709009	0.852133	0.0187577	0.0473303	CER	CELF3	Gene Body	TDP-C9	TDP-A,TDP-C9	No	Deep sea	No
chr1	151709261	151709262	-1.09873	0.0116841	0.0354815	CER	CELF3	Gene Body	TDP-C9	No	No	Deep sea	No
chr1	151814601	151814602	-1.08998	0.00315257	0.0387992	CER	RORC	3'-UTR	TDP-GRN	No	No	Deep sea	No
chr1	151838787	151838788	-0.910275	0.0107139	0.0334349	CER	C2CD4D	Gene Body	TDP-C9	No	No	Island	No
chr1	153634140	153634141	0.911119	0.002351	0.0210504	CER	S100A13, CHTOP	Promoter, 5'-UTR	TDP-A	No	No	Island	No
chr1	153635543	153635544	-0.92608	0.00497057	0.0433521	CER	CHTOP	Gene Body	TDP-GRN	No	No	Shore	No
chr1	153922877	153922878	-1.15499	0.00262973	0.0214961	CER	GATAD2B	Promoter	TDP-A	No	No	Shore	No
chr1	153958287	153958288	0.950149	0.0059977	0.0230055	CER	CRTC2	Promoter	TDP-C9	No	No	Island	No
chr1	154558741	154558742	1.02472	0.0041218	0.0337295	CER	UBE2Q1	Promoter	TDP-C	No	No	Island	No
chr1	154567577	154567578	-1.12664	0.00716251	0.0258582	CER	CHRNB2	Promoter	TDP-C9	No	No	Shore	No
chr1	155003959	155003960	0.804455	0.00787547	0.0297129	CER	ZBTB7B	Gene Body	TDP-A	No	No	Island	No
chr1	155009365	155009366	-1.40909	0.00497016	0.0204737	CER	ZBTB7B	Gene Body	TDP-C9	No	No	Deep sea	No
chr1	155051222	155051223	-1.27929	0.00641109	0.0469941	CER	ADAM15	Promoter	TDP-GRN	No	No	Island	No
chr1	155085381	155085382	0.776764	0.00702236	0.0255496	CER	EFNA3	Promoter	TDP-C9	No	No	Island	No
chr1	155173837	155173838	-0.935728	0.00226254	0.0351099	CER	TRIM46, KRTCAP2	Promoter	TDP-GRN	No	No	Shore	No
chr1	155173838	155173839	0.764177	0.000544833	0.0156817	CER	TRIM46, KRTCAP2	Promoter	TDP-A	TDP-A,ABC	No	Shore	No
chr1	155173838	155173839	0.695833	8.99163e-05	0.00335902	CER	TRIM46, KRTCAP2	Promoter	ABC	TDP-A,ABC	No	Shore	No
chr1	155193319	155193320	-0.790957	0.0134138	0.0360287	CER	MUC1	Promoter	TDP-A	No	No	Shore	No
chr1	155325333	155325334	0.992129	0.00279265	0.014307	CER	RUSC1	Promoter	TDP-C9	No	No	Island	No
chr1	155325389	155325390	1.44567	0.00488557	0.0202833	CER	RUSC1	Promoter	TDP-C9	No	No	Island	No
chr1	155930973	155930974	-1.80475	0.00132702	0.0089888	CER	KHDC4	Gene Body	TDP-C9	No	No	Shelf	No
chr1	155989108	155989109	-1.04506	0.00764158	0.0482641	CER	ARHGEF2	Gene Body	TDP-B	No	No	Deep sea	No
chr1	156054058	156054059	-0.874645	0.00539901	0.0414133	CER	LAMTOR2,UBQLN4	Promoter	TDP-B	No	No	Island	No
chr1	156077630	156077631	-1.25148	0.00354061	0.0405246	CER	MEX3A	Gene Body	TDP-GRN	No	No	Shore	No
chr1	156115406	156115407	1.14965	0.00352494	0.0164877	CER	LMNA	Gene Body	TDP-C9	No	No	Shore	No
chr1	156115547	156115548	-0.920211	0.00918037	0.0420132	CER	LMNA	Gene Body	TDP-C	TDP-C,TDP-C9,TDP	No	Shore	No
chr1	156115547	156115548	-1.7108	3.80043e-08	0.000105919	CER	LMNA	Gene Body	TDP-C9	TDP-C,TDP-C9,TDP	No	Shore	No
chr1	156115547	156115548	-0.781874	0.00104541	0.00539508	CER	LMNA	Gene Body	TDP	TDP-C,TDP-C9,TDP	No	Shore	No
chr1	156241623	156241624	-1.62265	0.00103417	0.00772892	CER	BGLAP,PMF1-BGLAP	Promoter, Gene body	TDP-C9	No	No	Shelf	No
chr1	156243049	156243050	-0.928154	0.00471789	0.0432245	CER	PMF1-BGLAP,BGLAP	3'-UTR, Gene body	TDP-GRN	No	No	Shelf	No
chr1	156247386	156247387	1.34152	0.00324182	0.0349799	CER	PAQR6	Gene Body	TDP-B	No	No	Shore	No
chr1	156282606	156282607	-0.860177	0.000908304	0.00720477	CER	TMEM79, SMG5	Promoter, Gene body	TDP-C9	No	No	Island	No
chr1	156282923	156282924	0.747163	0.0016966	0.0195756	CER	TMEM79, SMG5	Promoter	TDP-A	No	No	Island	No
chr1	156338982	156338983	1.22413	0.00232237	0.0331356	CER	CCT3,TSACC	Promoter, Gene body	TDP-B	No	No	Shore	No
chr1	156420851	156420852	0.976557	0.00551379	0.0417679	CER	MIR9-1HG,MIR9-1	Promoter	TDP-B	No	No	Island	No
chr1	156421502	156421503	0.834102	0.0112044	0.0451317	CER	MIR9-1HG	Gene Body	TDP-C	No	No	Island	No
chr1	156456773	156456774	-1.06732	0.00546384	0.0416744	CER	MIR9-1HG	Promoter	TDP-B	No	No	Island	No
chr1	156480843	156480844	1.79494	0.00667546	0.0471797	CER	MEF2D	Gene Body	TDP-GRN	No	No	Deep sea	No
chr1	156481910	156481911	1.16947	0.000916251	0.00722498	CER	MEF2D	Gene Body	TDP-C9	No	No	Deep sea	No
chr1	156556726	156556727	-1.23664	0.00391038	0.0419284	CER	IQGAP3	Gene Body	TDP-GRN	No	No	Deep sea	No
chr1	156572341	156572342	-1.25305	0.0010735	0.0290434	CER	IQGAP3	Gene Body	TDP-GRN	No	No	Island	No
chr1	156623962	156623963	0.933493	0.0187771	0.04734	CER	HAPLN2	Promoter	TDP-C9	No	No	Island	No
chr1	156657990	156657991	-0.650107	0.00338332	0.0318399	CER	BCAN	Gene Body	TDP-C	No	No	Shore	No
chr1	156704992	156704993	0.67035	0.0190668	0.047714	CER	CRABP2	Gene Body	TDP-C9	No	No	Shore	No
chr1	156845476	156845477	0.936395	0.0204777	0.0499088	CER	NTRK1,INSRR	Gene Body	TDP-C9	No	No	Island	No
chr1	156861156	156861157	0.579022	0.0243457	0.034457	CER	NTRK1	Gene Body	TDP	No	No	Island	No
chr1	156874665	156874666	0.899137	0.00232473	0.0127343	CER	NTRK1	Gene Body	TDP-C9	No	No	Deep sea	No
chr1	156894773	156894774	-1.41024	0.00730099	0.0261561	CER	PEAR1	Gene Body	TDP-C9	No	No	Shore	No
chr1	156924168	156924169	-0.736302	0.00595198	0.0430734	CER	LRRC71	Gene Body	TDP-B	No	No	Island	No
chr1	158008036	158008037	-0.586515	0.00560364	0.0263466	CER	KIRREL1	Gene Body	TDP-A	No	No	Deep sea	No
chr1	159854411	159854412	-0.977757	0.008358	0.0495896	CER	VSIG8,SNHG28	3'-UTR, Gene body	TDP-GRN	No	No	Island	No
chr1	161038619	161038620	-1.12324	0.0156984	0.0424514	CER	F11R,TSTD1	Promoter, Gene body	TDP-C9	No	No	Island	No
chr1	161098528	161098529	-0.955453	0.000397164	0.0046134	CER	KLHDC9	Promoter	TDP-C9	No	No	Island	No
chr1	161259423	161259424	0.851782	0.0137867	0.0498264	CER	PCP4L1	Gene Body	TDP-C	No	No	Shore	No
chr1	161565980	161565981	1.07058	0.000580011	0.0158607	CER	FCGR2A	Gene Body	TDP-A	TDP-A,TDP-C	No	Deep sea	No
chr1	161565980	161565981	0.961152	0.00654651	0.0376991	CER	FCGR2A	Gene Body	TDP-C	TDP-A,TDP-C	No	Deep sea	No
chr1	164621073	164621074	-2.82249	0.000353911	0.00432839	CER	PBX1	Gene Body	TDP-C9	No	No	Deep sea	No
chr1	165235644	165235645	-1.3364	0.000299122	0.00404781	CER	LMX1A	Gene Body	TDP-C9	No	No	Island	Yes
chr1	165544558	165544559	-0.727471	0.017577	0.0401768	CER	LRRC52-AS1, LRRC52	Promoter, Gene body	TDP-A	No	No	Deep sea	No
chr1	165698131	165698132	-1.15061	0.00324612	0.0349799	CER	LOC440700,ALDH9A1	Promoter, Gene body	TDP-B	No	No	Shore	No
chr1	165828214	165828215	-1.04079	0.000714403	0.0224246	CER	TMCO1,UCK2	Promoter, Gene body	TDP-C	TDP-C,TDP-C9,ABC,TDP	No	Island	No
chr1	165828214	165828215	-0.85974	0.00482353	0.0201428	CER	TMCO1,UCK2	Promoter, Gene body	TDP-C9	TDP-C,TDP-C9,ABC,TDP	No	Island	No
chr1	165828214	165828215	-0.530469	0.0268729	0.0404331	CER	TMCO1,UCK2	Promoter, Gene body	ABC	TDP-C,TDP-C9,ABC,TDP	No	Island	No
chr1	165828214	165828215	-0.608376	0.0064829	0.0139417	CER	TMCO1,UCK2	Promoter, Gene body	TDP	TDP-C,TDP-C9,ABC,TDP	No	Island	No
chr1	166921322	166921323	-0.545954	0.0248355	0.0476554	CER	ILDR2	Gene Body	TDP-A	No	No	Island	No
chr1	167061957	167061958	-1.58324	0.00368924	0.0407883	CER	GPA33	Gene Body	TDP-GRN	No	No	Deep sea	No
chr1	167455465	167455466	-0.664103	0.0129591	0.0356862	CER	CD247	Gene Body	TDP-A	No	No	Island	No
chr1	167722426	167722427	-0.761764	0.00837366	0.0284237	CER	MPZL1	Gene Body	TDP-C9	No	No	Island	No
chr1	168095598	168095599	-1.83115	0.0029846	0.0344516	CER	GPR161	Gene Body	TDP-B	No	No	Deep sea	No
chr1	168226007	168226008	0.721407	0.00631995	0.027558	CER	SFT2D2	Promoter	TDP-A	No	No	Island	No
chr1	168226125	168226126	-0.860572	0.00466635	0.0248078	CER	SFT2D2	Gene Body	TDP-A	No	No	Island	No
chr1	170665026	170665027	1.73015	0.00349706	0.0321243	CER	PRRX1	Gene Body	TDP-C	No	No	Island	Yes
chr1	170665109	170665110	-0.847682	0.00785976	0.0487204	CER	PRRX1	Gene Body	TDP-GRN	No	No	Shore	Yes
chr1	171841289	171841290	0.879172	0.00430433	0.0243679	CER	DNM3	Promoter	TDP-A	No	No	Shore	No
chr1	171928763	171928764	-3.17006	7.09277e-05	0.0223631	CER	DNM3	Gene Body	TDP-B	No	No	Deep sea	No
chr1	173477628	173477629	0.942258	0.00441505	0.0340699	CER	PRDX6-AS1,PRDX6	Promoter, Gene body	TDP-C	No	No	Island	No
chr1	173824642	173824643	-0.960954	0.00519907	0.0411108	CER	DARS2,CENPL,CENPL	Promoter	TDP-B	TDP-B,TDP-C,TDP-C9	No	Island	No
chr1	173824642	173824643	-0.941474	0.00677907	0.0376991	CER	DARS2,CENPL,CENPL	Promoter	TDP-C	TDP-B,TDP-C,TDP-C9	No	Island	No
chr1	173824642	173824643	-1.18745	0.000193836	0.00323556	CER	DARS2,CENPL,CENPL	Promoter	TDP-C9	TDP-B,TDP-C,TDP-C9	No	Island	No
chr1	173868316	173868317	-1.51679	0.000641554	0.00600435	CER	ZBTB37,GAS5	Promoter	TDP-C9	No	No	Island	No
chr1	173868543	173868544	-1.14924	0.00209645	0.0323532	CER	ZBTB37,GAS5	Promoter	TDP-B	No	No	Island	No
chr1	174022047	174022048	-0.74375	0.0216091	0.0443508	CER	RC3H1	Gene Body	TDP-A	No	No	Island	No
chr1	174198829	174198830	1.20525	0.0171731	0.0448405	CER	RABGAP1L	Gene Body	TDP-C9	No	No	Deep sea	No
chr1	177048595	177048596	1.42703	4.078e-07	0.00134982	CER	ASTN1	Gene Body	TDP-A	No	No	Deep sea	No
chr1	177164663	177164664	-1.47465	0.000810491	0.0224246	CER	ASTN1	Gene body	TDP-C	No	No	island	No
chr1	178542050	178542051	-0.805297	0.0108831	0.0447288	CER	C1orf220,TEX35	Promoter, Gene body	TDP-C	No	No	Shore	No
chr1	178543115	178543116	-0.763767	0.000831792	0.0277039	CER	TEX35,C1orf220	Gene Body	TDP-GRN	No	No	Island	No
chr1	179138923	179138924	-1.66378	0.00273219	0.0293549	CER	ABL2	Gene Body	TDP-C	No	No	Deep sea	No
chr1	179365708	179365709	-1.18244	0.00439135	0.0189637	CER	AXDND1	Promoter	TDP-C9	No	No	Island	No
chr1	179882592	179882593	0.994286	0.0144613	0.0404833	CER	TOR1AIP1	Promoter	TDP-C9	No	No	Island	No
chr1	180231751	180231752	0.845909	0.0119033	0.0464033	CER	LHX4	Gene Body	TDP-C	No	No	Island	No
chr1	180235792	180235793	-1.14737	0.000470107	0.00509157	CER	LHX4	Gene Body	TDP-C9	No	No	Island	No
chr1	180261077	180261078	-1.08266	0.0139403	0.0499583	CER	LHX4	Gene Body	TDP-C	No	No	Deep sea	No
chr1	180920316	180920317	0.956349	0.0130113	0.037808	CER	KIAA1614	Gene Body	TDP-C9	No	No	Deep sea	No
chr1	180941003	180941004	-0.710136	0.0263386	0.0490883	CER	KIAA1614	Promoter	TDP-A	TDP-A,TDP-GRN	No	Deep sea	No
chr1	180941003	180941004	-1.10831	0.00350808	0.0404644	CER	KIAA1614	Promoter	TDP-GRN	TDP-A,TDP-GRN	No	Deep sea	No
chr1	180954012	180954013	-0.953751	0.0052035	0.0210648	CER	KIAA1614-AS1	Gene Body	TDP-C9	No	No	Island	No
chr1	181089954	181089955	-1.05047	0.000755166	0.00651313	CER	IER5	3'-UTR	TDP-C9	No	No	Island	No
chr1	181090034	181090035	0.80923	0.00991978	0.0319517	CER	IER5	3'-UTR	TDP-A	No	No	Island	No
chr1	182615128	182615129	-1.06177	0.00217771	0.0121952	CER	LINC01686	Promoter	TDP-C9	No	No	Island	No
chr1	182953025	182953026	0.818171	0.010463	0.0328764	CER	SHCBP1L	Promoter	TDP-A	No	No	Island	No
chr1	183417470	183417471	-0.666443	0.00431628	0.0243679	CER	NMNAT2	Gene Body	TDP-A	No	No	Island	No
chr1	183472765	183472766	0.867135	0.00708438	0.0467734	CER	SMG7	Promoter	TDP-B	No	No	Island	No
chr1	183497730	183497731	-1.74751	0.000868427	0.0226687	CER	SMG7	Gene body	TDP-C	No	No	Deep sea	No
chr1	183932678	183932679	-1.31402	0.0012916	0.0240899	CER	COLGALT2	Gene Body	TDP-C	No	No	Deep sea	No
chr1	184973895	184973896	1.07179	0.0157159	0.0424514	CER	NIBAN1	Gene Body	TDP-C9	No	No	Island	No
chr1	184974011	184974012	-1.11249	3.04191e-05	0.00141089	CER	NIBAN1	Gene Body	TDP-C9	No	No	Island	No
chr1	193067349	193067350	-1.42822	0.0078887	0.048769	CER	RO60	Gene Body	TDP-GRN	No	No	Deep sea	No
chr1	197929114	197929115	1.86965	0.000103898	0.00238918	CER	LHX9	Gene Body	TDP-C9	No	No	Deep sea	No
chr1	198157072	198157073	0.608973	0.00894366	0.0416487	CER	NEK7	Promoter	TDP-C	No	No	Island	No
chr1	200409448	200409449	0.959793	0.0174591	0.0452372	CER	ZNF281	Gene Body	TDP-C9	No	No	Shore	No
chr1	200409933	200409934	0.898159	0.000523039	0.0155785	CER	ZNF281	Gene Body	TDP-A	No	No	Island	No
chr1	200739063	200739064	-0.995732	0.00363949	0.0168446	CER	CAMSAP2	Promoter	TDP-C9	No	No	Shore	No
chr1	200739310	200739311	0.846834	0.0014945	0.0188959	CER	CAMSAP2	Promoter	TDP-A	No	No	Island	No
chr1	200874084	200874085	0.844614	0.000560485	0.00569482	CER	GPR25	Gene Body	TDP-C9	No	No	Island	No
chr1	200874148	200874149	-0.631064	0.0238101	0.0469199	CER	GPR25	3'-UTR	TDP-A	TDP-A,ABC	No	Island	No
chr1	200874148	200874149	-0.550321	0.0202894	0.0346198	CER	GPR25	3'-UTR	ABC	TDP-A,ABC	No	Island	No
chr1	200874153	200874154	-0.831503	0.00790146	0.0206623	CER	GPR25	3'-UTR	ABC	No	No	Island	No
chr1	200990917	200990918	1.44984	0.00645362	0.0444515	CER	KIF21B	Gene Body	TDP-B	No	No	Deep sea	No
chr1	201023331	201023332	0.71799	0.00750238	0.0394556	CER	KIF21B	Gene Body	TDP-C	No	No	Island	No
chr1	201023730	201023731	-0.515873	0.0115818	0.034158	CER	KIF21B	Promoter	TDP-A	No	No	Island	No
chr1	201160801	201160802	1.86062	0.00107	0.0290434	CER	TMEM9	Gene Body	TDP-GRN	No	No	Deep sea	No
chr1	201284114	201284115	-0.794814	0.00975502	0.0227866	CER	PKP1	Gene Body	ABC	No	No	Island	No
chr1	201284116	201284117	1.01508	0.00235306	0.0210504	CER	PKP1	Gene Body	TDP-A	TDP-A,TDP-C9	No	Island	No
chr1	201284116	201284117	1.08643	0.00583097	0.0226818	CER	PKP1	Gene Body	TDP-C9	TDP-A,TDP-C9	No	Island	No
chr1	201284843	201284844	-0.715793	0.0115889	0.034158	CER	PKP1	Gene Body	TDP-A	TDP-A,TDP-C,TDP-C9,ABC	No	Shore	No
chr1	201284843	201284844	-0.935991	0.00444684	0.0340699	CER	PKP1	Gene Body	TDP-C	TDP-A,TDP-C,TDP-C9,ABC	No	Shore	No
chr1	201284843	201284844	-1.50899	7.13684e-06	0.000654238	CER	PKP1	Gene Body	TDP-C9	TDP-A,TDP-C,TDP-C9,ABC	No	Shore	No
chr1	201284843	201284844	-0.799791	0.000780311	0.00906895	CER	PKP1	Gene Body	ABC	TDP-A,TDP-C,TDP-C9,ABC	No	Shore	No
chr1	201531406	201531407	-0.719705	0.0159029	0.0384224	CER	LOC107985246	Gene Body	TDP-A	No	No	Deep sea	No
chr1	201889015	201889016	-0.817518	0.0144679	0.0404833	CER	SHISA4	Gene Body	TDP-C9	No	No	Island	No
chr1	201904878	201904879	0.847379	0.0168485	0.0308104	CER	LMOD1	Gene Body	ABC	No	No	Deep sea	No
chr1	202200875	202200876	1.26232	0.00208138	0.0118302	CER	LGR6	Gene Body	TDP-C9	No	No	Deep sea	No
chr1	202644881	202644882	1.51053	0.00106531	0.0290434	CER	SYT2	Gene Body	TDP-GRN	No	No	Shore	No
chr1	202810731	202810732	-0.583703	0.0144393	0.0367068	CER	PCAT6	Promoter	TDP-A	No	No	Island	No
chr1	202926592	202926593	1.08442	0.000370184	0.0181145	CER	KLHL12	Gene body	TDP-C	No	No	shore	No
chr1	203075662	203075663	0.786208	0.024292	0.0473259	CER	PPFIA4	Gene Body	TDP-A	No	No	Island	No
chr1	203487425	203487426	-1.41801	4.87523e-05	0.00172134	CER	PRELP	3'-UTR	TDP-C9	No	No	Shore	No
chr1	204073581	204073582	0.992905	0.00702131	0.0466291	CER	SOX13	Promoter	TDP-B	TDP-B,ABC	No	Island	No
chr1	204073581	204073582	0.830588	0.000407808	0.00872356	CER	SOX13	Promoter	ABC	TDP-B,ABC	No	Island	No
chr1	204073695	204073696	-0.677884	0.00992898	0.0319517	CER	SOX13	Promoter	TDP-A	No	No	Island	No
chr1	205210971	205210972	-1.02045	0.00033786	0.00429479	CER	DSTYK	Gene Body	TDP-C9	No	No	Island	No
chr1	205211450	205211451	-0.611873	0.0181742	0.0409097	CER	DSTYK	Gene Body	TDP-A	No	No	Island	No
chr1	205241722	205241723	-0.888574	0.00466429	0.0396528	CER	TMCC2	Gene Body	TDP-B	TDP-B,TDP-GRN	No	Island	No
chr1	205241722	205241723	-1.01318	0.00109324	0.0291294	CER	TMCC2	Gene Body	TDP-GRN	TDP-B,TDP-GRN	No	Island	No
chr1	205343915	205343916	0.95781	0.000857863	0.0266618	CER	KLHDC8A	Gene Body	TDP-B	TDP-B,TDP-C9	No	Island	No
chr1	205343915	205343916	0.708193	0.00552631	0.0220327	CER	KLHDC8A	Gene Body	TDP-C9	TDP-B,TDP-C9	No	Island	No
chr1	205344191	205344192	0.683639	0.00223644	0.0207356	CER	KLHDC8A	Promoter	TDP-A	No	No	Island	No
chr1	205519003	205519004	0.822649	0.0219091	0.0445722	CER	CDK18	Gene Body	TDP-A	No	Yes	Deep sea	No
chr1	205632191	205632192	1.07089	0.00246196	0.0282297	CER	ELK4	Promoter	TDP-C	No	No	Island	No
chr1	205632192	205632193	-1.00774	0.000712778	0.00633189	CER	ELK4	Promoter	TDP-C9	No	No	Island	No
chr1	205775194	205775195	-1.10413	9.43172e-05	0.0022651	CER	RAB29	Promoter	TDP-C9	No	No	Island	No
chr1	206635971	206635972	-0.9468	0.00273335	0.0140983	CER	DYRK3	5'-UTR	TDP-C9	No	No	Shore	No
chr1	206685213	206685214	-1.07379	0.00131271	0.00896179	CER	MAPKAPK2	5'-UTR	TDP-C9	No	No	Island	No
chr1	206899233	206899234	-1.30981	0.000300243	0.0168713	CER	IL24	Gene body	TDP-C	No	No	Deep sea	No
chr1	207869158	207869159	-1.19204	1.9043e-05	0.00646742	CER	MIR29B2CHG	Promoter	TDP-A	TDP-A,TDP-B	No	Island	No
chr1	207869158	207869159	-1.0414	0.00350142	0.0355513	CER	MIR29B2CHG	Promoter	TDP-B	TDP-A,TDP-B	No	Island	No
chr1	208077930	208077931	-1.1652	0.000959852	0.0226687	CER	PLXNA2	Gene body	TDP-C	No	No	Deep sea	No
chr1	208219856	208219857	1.81896	0.000134935	0.0125542	CER	PLXNA2	Gene Body	TDP-A	No	No	Deep sea	No
chr1	209231949	209231950	1.05806	0.00639913	0.0276403	CER	NA	Intergenic	TDP-A	No	No	Island	No
chr1	209232407	209232408	-1.73417	0.0186953	0.0413985	CER	NA	Intergenic	TDP-A	TDP-A,ABC	No	Shore	No
chr1	209232407	209232408	-1.5688	0.00887483	0.0215498	CER	NA	Intergenic	ABC	TDP-A,ABC	No	Shore	No
chr1	209623575	209623576	1.94175	0.000950766	0.0275344	CER	MIR4260, LAMB3	Promoter, Gene body	TDP-B	No	No	Shelf	No
chr1	209623716	209623717	-0.768194	0.000328286	0.0137701	CER	MIR4260, LAMB3	Promoter, Gene body	TDP-A	No	No	Shelf	No
chr1	209628077	209628078	0.961851	0.00752641	0.04792	CER	LAMB3	Gene Body	TDP-B	No	No	Shelf	No
chr1	211134352	211134353	-1.45296	0.00105884	0.0278191	CER	KCNH1,KCNH1-IT1	Promoter	TDP-B	TDP-B,TDP-C9	No	Shore	No
chr1	211134352	211134353	-1.384	0.000887366	0.00707564	CER	KCNH1,KCNH1-IT1	Promoter	TDP-C9	TDP-B,TDP-C9	No	Shore	No
chr1	211258894	211258895	0.760949	0.00505196	0.0350809	CER	RCOR3	Promoter	TDP-C	No	No	Island	No
chr1	211259179	211259180	-0.620743	0.00319732	0.0224219	CER	RCOR3	Promoter	TDP-A	No	No	Island	No
chr1	211259393	211259394	0.727527	0.0170035	0.0445796	CER	RCOR3	Promoter	TDP-C9	No	No	Island	No
chr1	211326936	211326937	-0.638784	0.00912075	0.0419249	CER	TRAF5	Gene Body	TDP-C	No	No	Island	No
chr1	212981590	212981591	-1.31636	0.000925124	0.0272564	CER	VASH2	Gene Body	TDP-B	No	No	Deep sea	No
chr1	213015363	213015364	0.818246	0.00867239	0.0305704	CER	ANGEL2	Gene Body	TDP-A	No	No	Island	No
chr1	213980075	213980076	-1.48439	0.000545389	0.0245077	CER	PROX1-AS1	Promoter	TDP-GRN	No	No	Island	No
chr1	213980203	213980204	-1.38689	0.00516862	0.0442409	CER	PROX1-AS1	Promoter	TDP-GRN	No	No	Island	No
chr1	213989129	213989130	0.598176	0.00926323	0.0421984	CER	PROX1,PROX1-AS1	Promoter	TDP-C	No	No	Shore	No
chr1	216949904	216949905	-2.13722	0.000240891	0.0225361	CER	ESRRG	Gene Body	TDP-B	No	No	Deep sea	No
chr1	217912406	217912407	-1.62513	0.000923678	0.0176727	CER	LINC00210	Gene Body	TDP-A	No	No	Deep sea	No
chr1	220748579	220748580	-0.871643	0.00197171	0.0340144	CER	MTARC2	Gene Body	TDP-GRN	No	No	Shore	No
chr1	220877367	220877368	-2.10746	0.000384167	0.0234086	CER	MTARC1,HLX-AS1	Gene Body	TDP-B	No	No	Island	No
chr1	223364541	223364542	0.622906	0.0148805	0.0372856	CER	SUSD4	Promoter	TDP-A	No	No	Island	No
chr1	223364640	223364641	-0.956889	0.00124485	0.00873407	CER	SUSD4	Promoter	TDP-C9	No	No	Island	No
chr1	223795874	223795875	1.47881	0.000410774	0.0234086	CER	TP53BP2	3'-UTR	TDP-B	TDP-B,TDP-C,ABC	No	Deep sea	No
chr1	223795874	223795875	1.15749	0.00520396	0.0356289	CER	TP53BP2	3'-UTR	TDP-C	TDP-B,TDP-C,ABC	No	Deep sea	No
chr1	223795874	223795875	0.990538	0.00059653	0.00872356	CER	TP53BP2	3'-UTR	ABC	TDP-B,TDP-C,ABC	No	Deep sea	No
chr1	223845300	223845301	1.01006	0.00124164	0.0297745	CER	TP53BP2	Gene Body	TDP-B	No	No	Shore	No
chr1	224182920	224182921	0.671896	0.0198017	0.0488622	CER	DEGS1	Promoter	TDP-C9	No	No	Island	No
chr1	224183106	224183107	1.03243	0.00584632	0.0426991	CER	DEGS1	Promoter	TDP-B	TDP-B,TDP-GRN	No	Island	No
chr1	224183106	224183107	1.16603	0.00213039	0.0346123	CER	DEGS1	Promoter	TDP-GRN	TDP-B,TDP-GRN	No	Island	No
chr1	224183288	224183289	0.903438	0.00435883	0.0340699	CER	DEGS1	Promoter	TDP-C	No	No	Island	No
chr1	224434279	224434280	-0.901565	0.00315688	0.0154708	CER	CNIH3,WDR26	Promoter	TDP-C9	No	No	Deep sea	No
chr1	224616211	224616212	-1.76019	0.000166749	0.00303391	CER	CNIH3	Promoter	TDP-C9	No	No	Island	No
chr1	224618130	224618131	1.00883	0.0172105	0.0448872	CER	CNIH3	Gene Body	TDP-C9	No	No	Island	Yes
chr1	224929905	224929906	-1.03002	0.0183368	0.0466952	CER	DNAH14	Gene Body	TDP-C9	No	No	Island	No
chr1	225999368	225999369	-1.4592	0.000914951	0.0226687	CER	SDE2	Promoter	TDP-C	No	No	island	No
chr1	226062176	226062177	-1.21613	0.000595013	0.00586557	CER	H3-3A,H3P6	Promoter	TDP-C9	No	No	Island	No
chr1	226186381	226186382	-1.00721	0.00389135	0.0175399	CER	ACBD3	Gene Body	TDP-C9	No	No	Island	No
chr1	226548970	226548971	0.75952	0.0137589	0.0498264	CER	STUM	Gene Body	TDP-C	No	No	Island	No
chr1	227786894	227786895	-0.502389	0.00648575	0.0376991	CER	NA	Intergenic	TDP-C	No	No	Island	No
chr1	227925432	227925433	1.80196	0.00174608	0.0255933	CER	WNT9A	Gene Body	TDP-C	No	No	Island	No
chr1	228007074	228007075	-1.78378	0.00558696	0.0222263	CER	WNT3A	5'-UTR	TDP-C9	No	No	Island	No
chr1	228022732	228022733	-0.569886	0.0241288	0.0472561	CER	WNT3A	Gene Body	TDP-A	No	No	Deep sea	No
chr1	228082174	228082175	-0.812093	0.00742332	0.0480248	CER	ARF1	Promoter	TDP-GRN	No	No	Island	No
chr1	228082175	228082176	0.734326	0.00706175	0.0383666	CER	ARF1	Promoter	TDP-C	No	No	Island	No
chr1	228109128	228109129	0.607772	0.0176337	0.0455344	CER	MRPL55	Promoter	TDP-C9	No	No	Island	No
chr1	228140782	228140783	-1.6955	0.0100629	0.0322141	CER	GUK1	Promoter	TDP-C9	No	No	Island	No
chr1	228140903	228140904	-0.975733	0.00321966	0.0155754	CER	GUK1	Promoter	TDP-C9	No	No	Shore	No
chr1	228140904	228140905	1.26722	0.000178888	0.0125542	CER	GUK1	Promoter	TDP-A	No	No	Shore	No
chr1	228141178	228141179	-1.24203	0.000644927	0.00600435	CER	GUK1	Promoter	TDP-C9	No	No	Shore	No
chr1	228158263	228158264	-1.04988	0.00210394	0.0205695	CER	GJC2	Gene Body	TDP-A	No	No	Island	No
chr1	228166129	228166130	-0.961648	0.00985033	0.0317435	CER	IBA57-DT,IBA57	Promoter, Gene body	TDP-C9	No	No	Island	No
chr1	228214107	228214108	0.839875	0.00363402	0.0227384	CER	OBSCN-AS1, OBSCN	Promoter, Gene body	TDP-A	No	No	Island	No
chr1	228214225	228214226	-1.17754	0.0174149	0.0400258	CER	OBSCN-AS1, OBSCN	Promoter, Gene body	TDP-A	No	No	Island	No
chr1	228275892	228275893	0.703168	0.00455876	0.0340699	CER	OBSCN	Promoter	TDP-C	No	No	Island	No
chr1	228353425	228353426	-0.869124	0.0252519	0.0479398	CER	OBSCN	Gene Body	TDP-A	No	No	Deep sea	No
chr1	228371382	228371383	-2.06178	5.74756e-05	0.0139222	CER	OBSCN	Promoter	TDP-GRN	No	No	Deep sea	No
chr1	228371389	228371390	-1.61955	0.000529277	0.0245077	CER	OBSCN	Promoter	TDP-GRN	No	No	Deep sea	No
chr1	228371444	228371445	-1.51644	0.00181799	0.033047	CER	OBSCN	Promoter	TDP-GRN	No	No	Deep sea	No
chr1	228378329	228378330	-0.928361	0.00682515	0.0281334	CER	OBSCN	3'-UTR	TDP-A	No	No	Island	No
chr1	228408355	228408356	0.737728	0.00806831	0.0299061	CER	TRIM17	Gene Body	TDP-A	No	No	Shore	No
chr1	228736337	228736338	1.02577	0.00227426	0.0273009	CER	RHOU	Gene Body	TDP-C	No	No	Island	No
chr1	229432957	229432958	-0.919344	0.00776184	0.0270966	CER	ACTA1	Gene Body	TDP-C9	No	No	Island	No
chr1	229641173	229641174	1.26692	0.010428	0.0328122	CER	URB2	Gene Body	TDP-C9	No	No	Deep sea	No
chr1	230067203	230067204	-0.877164	0.00619552	0.0234834	CER	GALNT2	Promoter	TDP-C9	No	No	Island	No
chr1	230425478	230425479	1.26605	0.00231844	0.0331356	CER	PGBD5	Gene Body	TDP-B	No	No	Island	No
chr1	230978433	230978434	-1.23294	0.000153338	0.00294836	CER	ARV1,TTC13	Promoter, Gene body	TDP-C9	No	No	Island	No
chr1	230978864	230978865	-0.908497	0.00257658	0.0135779	CER	ARV1,TTC13	Promoter	TDP-C9	No	No	Island	No
chr1	231162514	231162515	1.06034	0.000531227	0.00546148	CER	TRIM67	Promoter	TDP-C9	No	No	Island	No
chr1	231163735	231163736	-1.0018	0.0148999	0.0373062	CER	TRIM67	Gene Body	TDP-A	No	No	Shore	No
chr1	231338510	231338511	-1.13951	0.00200544	0.0115741	CER	SPRTN,EXOC8	Promoter	TDP-C9	No	No	Island	No
chr1	231454390	231454391	0.790826	0.00561399	0.0263579	CER	EGLN1	Gene Body	TDP-A	No	No	Deep sea	No
chr1	232629487	232629488	-1.28843	0.000139221	0.00279176	CER	NA	Intergenic	TDP-C9	No	No	Island	No
chr1	232629657	232629658	1.24232	0.00185945	0.0263607	CER	NA	Intergenic	TDP-C	No	No	Island	No
chr1	232630555	232630556	-0.729839	0.00685977	0.0251618	CER	NA	Intergenic	TDP-C9	No	No	Island	No
chr1	233614557	233614558	1.19726	0.00287951	0.0145194	CER	KCNK1	Gene Body	TDP-C9	No	No	Island	No
chr1	233666835	233666836	1.40275	0.00224465	0.0331356	CER	KCNK1	Gene Body	TDP-B	No	No	Deep sea	No
chr1	233905349	233905350	-0.783702	0.0109561	0.0331789	CER	SLC35F3	Gene Body	TDP-A	TDP-A,ABC	No	Island	No
chr1	233905349	233905350	-0.889383	0.00103026	0.00992616	CER	SLC35F3	Gene Body	ABC	TDP-A,ABC	No	Island	No
chr1	233905589	233905590	-1.35737	0.00726375	0.0474658	CER	SLC35F3	Gene Body	TDP-B	No	No	Island	No
chr1	234373406	234373407	-1.01255	0.00259492	0.0136509	CER	COA6,COA6-AS1	Promoter, Gene body	TDP-C9	No	No	Island	No
chr1	234478370	234478371	-0.754335	0.00102865	0.00772078	CER	TARBP1	Gene Body	TDP-C9	No	No	Island	No
chr1	234608843	234608844	-1.34338	0.00530694	0.0445365	CER	IRF2BP2	Promoter	TDP-GRN	No	No	Island	No
chr1	235306757	235306758	-2.36167	2.32738e-05	0.0159413	CER	ARID4B	Gene body	TDP-C	No	No	Deep sea	No
chr1	235504063	235504064	1.30331	0.00951448	0.0426705	CER	B3GALNT2	Gene Body	TDP-C	No	No	Island	No
chr1	235866993	235866994	0.868349	0.00258234	0.0285311	CER	LYST	Promoter	TDP-C	No	No	Island	No
chr1	236142519	236142520	0.755649	0.0152119	0.0417091	CER	GPR137B	Promoter	TDP-C9	No	No	Island	No
chr1	236473652	236473653	-1.48732	0.00970836	0.0318229	CER	EDARADD	Gene Body	TDP-A	No	No	Deep sea	No
chr1	241424359	241424360	1.23565	0.00311687	0.0309177	CER	NA	Intergenic	TDP-C	No	No	Island	No
chr1	241677348	241677349	-1.30526	0.00200427	0.0263704	CER	OPN3,WDR64	Gene Body	TDP-C	No	No	Deep sea	No
chr1	244049089	244049090	1.07675	0.00552995	0.03619	CER	ZBTB18	Gene Body	TDP-C	No	No	Island	Yes
chr1	244461541	244461542	-1.54007	0.00111091	0.0291747	CER	CATSPERE	Gene Body	TDP-GRN	No	No	Island	No
chr1	245166540	245166541	-1.3685	0.00695513	0.0474844	CER	KIF26B	Gene Body	TDP-GRN	No	No	Deep sea	No
chr1	246566481	246566482	-0.738703	0.00469781	0.0198182	CER	CNST,TFB2M	Promoter	TDP-C9	No	No	Island	No
chr1	246724478	246724479	0.692807	0.00436805	0.024428	CER	SCCPDH	Gene Body	TDP-A	No	No	Island	No
chr1	246789290	246789291	-1.41405	0.000346126	0.0137701	CER	LINC01341	Gene Body	TDP-A	TDP-A,TDP-GRN	No	Shore	No
chr1	246789290	246789291	-1.72918	0.000160516	0.017915	CER	LINC01341	Gene Body	TDP-GRN	TDP-A,TDP-GRN	No	Shore	No
chr1	246932067	246932068	-0.721454	0.0177254	0.0456493	CER	AHCTF1	Promoter	TDP-C9	No	No	Island	No
chr1	247111931	247111932	-1.31574	0.00229407	0.0126214	CER	C1orf229	Gene Body	TDP-C9	No	No	Island	No
chr1	247210593	247210594	-1.2773	4.1182e-05	0.00161433	CER	NA	Intergenic	TDP-C9	No	No	Island	No
chr1	247331608	247331609	-0.894612	0.000833625	0.00686902	CER	ZNF496	5'-UTR	TDP-C9	No	No	Island	No
chr1	247331731	247331732	0.77588	0.0110749	0.0341752	CER	ZNF496	5'-UTR	TDP-C9	No	No	Island	No
chr1	247518300	247518301	1.17286	0.00186643	0.0318168	CER	GCSAML	Promoter	TDP-B	No	No	Island	No
chr1	247530898	247530899	1.33144	0.00162729	0.0307365	CER	GCSAML-AS1,OR2C3,GCSAML	Promoter, 3'-UTR, Gene body	TDP-B	No	No	Island	No
chr1	248691791	248691792	0.919912	0.00209745	0.0205695	CER	LYPD9P, LYPD8	Promoter, Gene body	TDP-A	No	No	Island	No
chr1	248691842	248691843	1.39792	0.000151308	0.0225361	CER	LYPD9P, LYPD8	Promoter, Gene body	TDP-B	No	No	Island	No
chr1	248691994	248691995	0.944945	0.00706591	0.0383666	CER	LYPD9P, LYPD8	Promoter, Gene body	TDP-C	No	No	Island	No
chr1	248692012	248692013	1.50368	0.000136216	0.0159413	CER	LYPD9P, LYPD8	Promoter, Gene body	TDP-C	TDP-C,TDP-GRN	No	Island	No
chr1	248692012	248692013	1.37626	0.00113486	0.0294662	CER	LYPD9P, LYPD8	Promoter, Gene body	TDP-GRN	TDP-C,TDP-GRN	Yes	Island	No
chr1	248692063	248692064	1.17811	0.00419702	0.0381323	CER	LYPD9P, LYPD8	Promoter, Gene body	TDP-B	TDP-B,TDP-C	No	Island	No
chr1	248692063	248692064	1.03904	0.00393895	0.0333123	CER	LYPD9P, LYPD8	Promoter, Gene body	TDP-C	TDP-B,TDP-C	No	Island	No
chr1	248755616	248755617	1.18245	0.00956429	0.0316104	CER	LYPD8	Gene Body	TDP-A	No	No	Deep sea	No
chr1	248755654	248755655	1.23504	0.000954611	0.00736068	CER	LYPD8	Gene Body	TDP-C9	No	No	Deep sea	No
chr1	248838860	248838861	-0.636483	0.00900681	0.0417311	CER	ZNF672	Promoter	TDP-C	No	No	Island	No
chr1	248847846	248847847	1.04474	0.00581095	0.0370483	CER	ZNF672	Gene Body	TDP-C	No	No	Island	No
chr1	248917418	248917419	-1.45923	0.00618983	0.0376612	CER	PGBD2	Gene Body	TDP-C	No	No	Deep sea	No
chr10	49133	49134	-3.17617	7.61641e-05	0.0159082	CER	TUBB8	Gene Body	TDP-GRN	No	Yes	Island	No
chr10	135255	135256	0.747533	0.00782513	0.0297129	CER	ZMYND11	Promoter	TDP-A	TDP-A,TDP-C9	No	Island	No
chr10	135255	135256	0.799488	0.0157272	0.0424514	CER	ZMYND11	Promoter	TDP-C9	TDP-A,TDP-C9	No	Island	No
chr10	1068079	1068080	-2.02732	0.0140364	0.0396962	CER	WDR37	Gene Body	TDP-C9	No	No	Deep sea	No
chr10	1116281	1116282	-0.849555	0.0166367	0.0440071	CER	WDR37	Gene Body	TDP-C9	No	No	Deep sea	No
chr10	1273887	1273888	-0.763919	0.00166512	0.0316908	CER	LINC00200,ADARB2	Gene Body	TDP-GRN	No	No	Deep sea	No
chr10	1598933	1598934	-0.686288	0.0206192	0.0435536	CER	ADARB2	Gene Body	TDP-A	No	No	Deep sea	No
chr10	3120058	3120059	-1.84496	0.00624515	0.0236439	CER	PFKP	Gene Body	TDP-C9	No	No	Shore	No
chr10	5813640	5813641	0.768458	0.000928924	0.0284694	CER	GDI2	Promoter	TDP-GRN	No	No	Island	No
chr10	5889649	5889650	0.887173	0.00434962	0.0188425	CER	FBH1, ANKRD16	Promoter, 5'-UTR	TDP-C9	No	No	Island	No
chr10	5889792	5889793	0.823626	0.00368187	0.0228679	CER	FBH1, ANKRD16	Promoter, 5'-UTR	TDP-A	No	No	Island	No
chr10	5889793	5889794	-1.12247	0.00397269	0.0177617	CER	FBH1, ANKRD16	Promoter, 5'-UTR	TDP-C9	No	No	Island	No
chr10	5960297	5960298	-1.41503	0.00194023	0.0319733	CER	IL15RA	Gene Body	TDP-B	No	No	Deep sea	No
chr10	5977183	5977184	-0.588065	0.0184088	0.0410877	CER	IL15RA	5'-UTR	TDP-A	TDP-A,TDP-C9	No	Island	No
chr10	5977183	5977184	-0.947193	0.0032581	0.0156615	CER	IL15RA	5'-UTR	TDP-C9	TDP-A,TDP-C9	No	Island	No
chr10	6203496	6203497	1.40606	0.00157449	0.0307365	CER	PFKFB3	Gene Body	TDP-B	No	No	Island	No
chr10	8058498	8058499	0.958419	0.00784073	0.0398461	CER	GATA3	Gene Body	TDP-C	No	No	Island	No
chr10	8065417	8065418	1.1625	0.0039545	0.037416	CER	GATA3	Gene Body	TDP-B	No	No	Deep sea	No
chr10	11204531	11204532	1.0925	0.00294637	0.0344516	CER	CELF2	Gene Body	TDP-B	No	No	Deep sea	No
chr10	11894421	11894422	-1.50801	0.0112144	0.0245404	CER	PROSER2-AS1	Gene Body	ABC	No	No	Island	No
chr10	12202709	12202710	-1.75548	0.00232284	0.0210504	CER	CDC123	Gene Body	TDP-A	No	No	Deep sea	No
chr10	12349763	12349764	-0.565608	0.00251926	0.0214961	CER	CAMK1D	5'-UTR	TDP-A	No	No	Island	No
chr10	12504803	12504804	1.2073	0.000424338	0.00477459	CER	CAMK1D	Gene Body	TDP-C9	No	No	Deep sea	No
chr10	13528311	13528312	-1.55968	0.00531339	0.0258271	CER	BEND7	Gene Body	TDP-A	No	Yes	Island	No
chr10	13798979	13798980	-2.08085	0.0238285	0.0469199	CER	FRMD4A	Gene Body	TDP-A	No	No	Deep sea	No
chr10	15035236	15035237	1.34559	0.0127903	0.0480513	CER	OLAH	Gene Body	TDP-C	TDP-C,TDP-GRN	No	Deep sea	No
chr10	15035236	15035237	1.61567	0.00561046	0.0453689	CER	OLAH	Gene Body	TDP-GRN	TDP-C,TDP-GRN	No	Deep sea	No
chr10	18140541	18140542	-0.389106	0.0287833	0.0419323	CER	CACNB2	Promoter	ABC	No	No	Island	No
chr10	21517154	21517155	0.949284	0.00286097	0.0298837	CER	SKIDA1	Gene Body	TDP-C	No	No	Island	No
chr10	21763120	21763121	-2.02763	0.00141985	0.00931467	CER	DNAJC1	Gene Body	TDP-C9	No	No	Deep sea	No
chr10	22003410	22003411	-1.04961	0.00480355	0.0432401	CER	DNAJC1	Promoter	TDP-GRN	No	No	Island	No
chr10	22253354	22253355	0.948189	0.00834171	0.0495896	CER	LOC100130992	Gene Body	TDP-GRN	No	No	Island	No
chr10	22437513	22437514	-1.88927	7.96593e-07	0.000257685	CER	SPAG6	Gene Body	TDP-C9	TDP-C9,ABC,TDP	No	Island	No
chr10	22437513	22437514	-0.767334	0.00481954	0.0161578	CER	SPAG6	Gene Body	ABC	TDP-C9,ABC,TDP	No	Island	No
chr10	22437513	22437514	-1.01033	4.00254e-05	0.00113942	CER	SPAG6	Gene Body	TDP	TDP-C9,ABC,TDP	No	Island	No
chr10	22713961	22713962	-0.869446	0.0040369	0.0179431	CER	PIP4K2A	5'-UTR	TDP-C9	No	No	Island	No
chr10	23192117	23192118	-0.939297	0.00412126	0.0378383	CER	PTF1A	Promoter	TDP-B	No	No	Island	No
chr10	23695795	23695796	1.03899	0.00685311	0.037878	CER	KIAA1217	Gene Body	TDP-C	No	No	Island	No
chr10	26217686	26217687	0.870883	0.0182188	0.0409676	CER	GAD2	Promoter	TDP-A	No	No	Island	No
chr10	27240644	27240645	0.938734	0.00271586	0.0214961	CER	ACBD5	Promoter	TDP-A	No	No	Island	No
chr10	27743471	27743472	1.01424	0.00339891	0.0318399	CER	MKX	5'-UTR	TDP-C	No	No	Island	No
chr10	27744103	27744104	-0.889564	0.000763725	0.00652657	CER	MKX-AS1,MKX	Promoter	TDP-C9	No	No	Island	No
chr10	28532565	28532566	-0.634532	0.0149521	0.0412344	CER	WAC,WAC-AS1	Promoter	TDP-C9	No	No	Island	No
chr10	28743771	28743772	1.80039	0.00529929	0.0356289	CER	LINC01517	Promoter	TDP-C	No	No	Deep sea	No
chr10	30059192	30059193	0.730655	0.00545579	0.0359421	CER	JCAD	Gene Body	TDP-C	No	No	Island	No
chr10	30349262	30349263	-1.15105	0.00073639	0.0064286	CER	MTPAP	Promoter	TDP-C9	No	No	Island	No
chr10	30349443	30349444	-1.03185	0.00528553	0.0356289	CER	MTPAP	Promoter	TDP-C	No	No	Shore	No
chr10	33336433	33336434	-0.847385	0.0168731	0.0394699	CER	NRP1	Promoter	TDP-A	No	No	Island	No
chr10	33336716	33336717	-0.573081	0.00907009	0.0310603	CER	NRP1	Promoter	TDP-A	TDP-A,TDP-C9	No	Island	No
chr10	33336716	33336717	-0.872321	0.000481667	0.00518902	CER	NRP1	Promoter	TDP-C9	TDP-A,TDP-C9	No	Island	No
chr10	34815923	34815924	-0.893713	0.00598709	0.0373885	CER	PARD3,PARD3-AS1	Promoter, Gene body	TDP-C	No	No	Island	No
chr10	37976352	37976353	0.660036	0.00896422	0.0298284	CER	ZNF25	Gene Body	TDP-C9	No	No	Island	No
chr10	42475956	42475957	-1.32619	0.0117058	0.035509	CER	LINC00839,CCNYL2	Promoter	TDP-C9	No	No	Island	No
chr10	42477438	42477439	1.79727	0.000204763	0.0225361	CER	LINC00839	Gene Body	TDP-B	No	No	Island	No
chr10	42552784	42552785	1.3954	0.00131508	0.0240899	CER	ZNF37BP	Gene Body	TDP-C	No	No	Island	No
chr10	42659240	42659241	-0.852775	0.0118655	0.0344317	CER	LINC01518	Gene Body	TDP-A	No	No	Deep sea	No
chr10	43263051	43263052	1.13816	0.00295157	0.03023	CER	RASGEF1A	Gene Body	TDP-C	No	No	Shelf	No
chr10	43396993	43396994	-0.821559	0.00360332	0.0322557	CER	HNRNPF	Promoter	TDP-C	TDP-C,TDP-C9	No	Island	No
chr10	43396993	43396994	-1.32892	6.45959e-07	0.000257685	CER	HNRNPF	Promoter	TDP-C9	TDP-C,TDP-C9	No	Island	No
chr10	43408589	43408590	1.41398	0.000748839	0.0258535	CER	HNRNPF	Promoter	TDP-B	No	No	Island	No
chr10	44385117	44385118	1.22899	0.000370254	0.0137701	CER	CXCL12	Promoter	TDP-A	No	No	Island	No
chr10	44385294	44385295	0.850143	0.00162819	0.0307365	CER	CXCL12	Promoter	TDP-B	No	No	Island	No
chr10	44385374	44385375	0.906981	0.00988595	0.0434791	CER	CXCL12	Promoter	TDP-C	No	No	Island	No
chr10	44829582	44829583	1.95737	0.0027173	0.0370054	CER	TMEM72-AS1	Gene Body	TDP-GRN	No	No	Deep sea	No
chr10	44934584	44934585	1.55395	0.00107535	0.0290434	CER	TMEM72,TMEM72-AS1	Gene Body	TDP-GRN	No	No	Deep sea	No
chr10	44982647	44982648	0.894092	0.00425427	0.0243679	CER	RASSF4	Promoter	TDP-A	TDP-A,ABC,TDP	No	Deep sea	No
chr10	44982647	44982648	0.822909	0.00213447	0.0116284	CER	RASSF4	Promoter	ABC	TDP-A,ABC,TDP	No	Deep sea	No
chr10	44982647	44982648	0.781959	0.00141587	0.00619824	CER	RASSF4	Promoter	TDP	TDP-A,ABC,TDP	No	Deep sea	No
chr10	45001246	45001247	0.738801	0.000371715	0.0181145	CER	ZNF22-AS1,ZNF22	Promoter, Gene body	TDP-C	No	No	island	No
chr10	45727306	45727307	0.970133	0.000447511	0.0183963	CER	WASHC2C	5'-UTR	TDP-C	TDP-C,ABC	No	Island	No
chr10	45727306	45727307	0.731746	0.0016379	0.0112713	CER	WASHC2C	5'-UTR	ABC	TDP-C,ABC	No	Island	No
chr10	47368629	47368630	1.02912	0.0131018	0.0358107	CER	ZNF488	Gene Body	TDP-A	No	No	Island	No
chr10	48524438	48524439	2.58931	0.00602842	0.0460367	CER	ARHGAP22	Promoter	TDP-GRN	No	Yes	Island	No
chr10	49734926	49734927	0.971095	0.0041214	0.0378383	CER	OGDHL	3'-UTR	TDP-B	TDP-B,ABC	No	Deep sea	No
chr10	49734926	49734927	0.570934	0.0201104	0.0345979	CER	OGDHL	3'-UTR	ABC	TDP-B,ABC	No	Deep sea	No
chr10	49737947	49737948	-0.729822	0.0205253	0.0435536	CER	OGDHL	Gene Body	TDP-A	No	No	Deep sea	No
chr10	50992570	50992571	-0.881653	0.00913182	0.0310603	CER	PRKG1	Gene Body	TDP-A	No	No	Shore	No
chr10	51074139	51074140	-0.810559	0.00115406	0.0234022	CER	PRKG1	Promoter	TDP-C	No	No	Island	No
chr10	52313728	52313729	-1.39771	0.000444462	0.00493702	CER	DKK1,PRKG1-AS1	Promoter	TDP-C9	No	No	Shore	No
chr10	58326930	58326931	-0.950941	0.0133105	0.0382928	CER	LOC112268068	Gene Body	TDP-C9	No	No	Deep sea	No
chr10	59177010	59177011	-1.1823	2.43604e-05	0.00123345	CER	PHYHIPL	Promoter	TDP-C9	No	No	Island	No
chr10	59177145	59177146	0.896216	0.00667357	0.0246197	CER	PHYHIPL	Promoter	TDP-C9	No	No	Island	No
chr10	59177287	59177288	-1.65208	0.00518164	0.0411108	CER	PHYHIPL	5'-UTR	TDP-B	No	No	Island	No
chr10	60943897	60943898	0.888551	0.00202959	0.0205373	CER	RHOBTB1	Gene Body	TDP-A	TDP-A,TDP-C,ABC	No	Island	No
chr10	60943897	60943898	0.802405	0.00874652	0.0413651	CER	RHOBTB1	Gene Body	TDP-C	TDP-A,TDP-C,ABC	No	Island	No
chr10	60943897	60943898	0.755836	0.00160357	0.0112713	CER	RHOBTB1	Gene Body	ABC	TDP-A,TDP-C,ABC	No	Island	No
chr10	61903806	61903807	0.614774	0.00536055	0.0258274	CER	ARID5B	Gene Body	TDP-A	TDP-A,TDP-C9	No	Shore	Yes
chr10	61903806	61903807	0.688606	0.0114483	0.0350253	CER	ARID5B	Gene Body	TDP-C9	TDP-A,TDP-C9	No	Shore	Yes
chr10	62268704	62268705	0.806035	0.00410717	0.0182022	CER	RTKN2	5'-UTR	TDP-C9	No	No	Island	No
chr10	62805174	62805175	-1.60579	0.026873	0.0404331	CER	ADO	Gene Body	ABC	No	No	Island	No
chr10	62816598	62816599	0.603904	0.020332	0.0496601	CER	EGR2	Promoter	TDP-C9	No	No	Island	No
chr10	63133741	63133742	0.901697	0.0148827	0.041122	CER	NRBF2	Gene Body	TDP-C9	No	No	Shore	No
chr10	63139900	63139901	-2.07651	0.00075992	0.0258535	CER	NRBF2	Gene Body	TDP-B	No	No	Deep sea	No
chr10	63435552	63435553	0.754251	0.0201029	0.0493715	CER	JMJD1C	Gene Body	TDP-C9	No	No	Deep sea	No
chr10	63521518	63521519	0.767322	0.000227631	0.0132186	CER	REEP3, JMJD1C	5'-UTR, Gene body	TDP-A	No	No	Island	No
chr10	65997734	65997735	1.26082	0.000518671	0.019936	CER	CTNNA3	Gene body	TDP-C	No	No	Deep sea	No
chr10	67884754	67884755	-1.02517	0.00153515	0.00972634	CER	SIRT1	Promoter	TDP-C9	No	No	Island	No
chr10	67885035	67885036	0.843751	0.0138371	0.0362255	CER	SIRT1	Promoter	TDP-A	No	No	Island	No
chr10	67885275	67885276	0.75181	0.000438712	0.015281	CER	SIRT1	5'-UTR	TDP-A	No	No	Island	No
chr10	68332725	68332726	-1.06065	0.00865335	0.0410696	CER	HNRNPH3,PBLD	Gene Body	TDP-C	No	No	Island	No
chr10	68527829	68527830	0.934047	0.00962661	0.0430479	CER	SLC25A16	Promoter	TDP-C	No	No	Shore	No
chr10	69319170	69319171	0.767052	0.00209308	0.0323532	CER	HK1	Gene Body	TDP-B	No	No	Island	No
chr10	69334565	69334566	-0.986876	0.0040653	0.0337295	CER	HK1	Gene Body	TDP-C	No	No	Deep sea	No
chr10	69571779	69571780	1.05457	0.0137491	0.0391835	CER	NEUROG3	3'-UTR	TDP-C9	No	No	Island	No
chr10	69571807	69571808	1.48479	0.00617219	0.0234464	CER	NEUROG3	3'-UTR	TDP-C9	No	No	Island	No
chr10	69572467	69572468	0.683593	0.0085029	0.0303924	CER	NEUROG3	Gene Body	TDP-A	No	No	Island	No
chr10	69896766	69896767	-1.00568	0.0121642	0.0362492	CER	COL13A1	Gene Body	TDP-C9	No	No	Deep sea	No
chr10	70232522	70232523	-0.939315	0.00291894	0.0146548	CER	PPA1	Gene Body	TDP-C9	No	No	Shore	No
chr10	70233094	70233095	1.26172	0.0184399	0.0410932	CER	PPA1	Gene Body	TDP-A	No	No	Island	No
chr10	70404345	70404346	-0.85125	0.0189999	0.0476252	CER	EIF4EBP2	5'-UTR	TDP-C9	No	No	Island	No
chr10	70441007	70441008	-0.864864	0.00673994	0.0376991	CER	NODAL	Gene Body	TDP-C	No	No	Island	No
chr10	71262303	71262304	1.10018	0.00794451	0.0488872	CER	UNC5B	Gene Body	TDP-GRN	No	No	Deep sea	No
chr10	71964084	71964085	-0.690255	0.0118178	0.0356883	CER	CHST3	Promoter	TDP-C9	No	No	Island	No
chr10	72334827	72334828	0.784955	0.00864907	0.0290662	CER	DNAJB12	3'-UTR	TDP-C9	No	No	Deep sea	No
chr10	73495713	73495714	0.815289	0.0234665	0.0464837	CER	PPP3CB-AS1, PPP3CB	Promoter, Gene body	TDP-A	No	No	Island	No
chr10	73730656	73730657	-1.49361	0.0042197	0.0381571	CER	BMS1P4-AGAP5,BMS1P4,GLUD1P3	Promoter, Gene body	TDP-B	No	No	Island	No
chr10	73785740	73785741	-1.29087	5.22969e-08	0.000105919	CER	ZSWIM8	5'-UTR	TDP-C9	No	No	Island	No
chr10	73856444	73856445	1.09649	0.00400255	0.0234901	CER	CAMK2G	Gene Body	TDP-A	No	No	Deep sea	No
chr10	75236108	75236109	-0.756315	0.0158646	0.0426898	CER	COMTD1	Promoter	TDP-C9	No	No	Island	No
chr10	75396308	75396309	-2.33027	3.0264e-05	0.00770568	CER	ZNF503	Gene Body	TDP-A	No	No	Island	No
chr10	75397046	75397047	-1.35701	0.00204615	0.0263704	CER	ZNF503	Gene Body	TDP-C	No	No	Island	No
chr10	75399306	75399307	-0.630994	0.0203818	0.0346198	CER	ZNF503	Gene Body	ABC	No	No	Island	No
chr10	75399315	75399316	-0.643717	0.020513	0.0346198	CER	ZNF503	Gene Body	ABC	No	No	Island	No
chr10	75399531	75399532	-0.935213	0.00128835	0.0294662	CER	ZNF503	Gene Body	TDP-GRN	No	No	Island	No
chr10	75408068	75408069	-1.20575	0.0112731	0.0337377	CER	ZNF503-AS2	Gene Body	TDP-A	No	No	Island	No
chr10	75408116	75408117	-1.24372	0.0175926	0.045467	CER	ZNF503-AS2	Gene Body	TDP-C9	No	No	Island	No
chr10	75782499	75782500	-0.790549	0.0253138	0.047989	CER	LRMDA	Promoter	TDP-A	No	No	Deep sea	No
chr10	77602863	77602864	-0.859529	0.0117464	0.0344317	CER	KCNMA1	Gene Body	TDP-A	No	No	Deep sea	No
chr10	77638186	77638187	-0.710326	0.0124276	0.0473403	CER	KCNMA1	Promoter	TDP-C	TDP-C,TDP-C9	No	Island	No
chr10	77638186	77638187	-1.03843	0.000606806	0.00591843	CER	KCNMA1	Promoter	TDP-C9	TDP-C,TDP-C9	No	Island	No
chr10	78028818	78028819	1.21492	7.30573e-05	0.0109918	CER	POLR3A	Gene Body	TDP-A	TDP-A,TDP-C,TDP-GRN,ABC	No	Shore	No
chr10	78028818	78028819	1.20004	0.000391483	0.0182284	CER	POLR3A	Gene Body	TDP-C	TDP-A,TDP-C,TDP-GRN,ABC	No	Shore	No
chr10	78028818	78028819	1.36266	0.000194371	0.0196857	CER	POLR3A	Gene Body	TDP-GRN	TDP-A,TDP-C,TDP-GRN,ABC	No	Shore	No
chr10	78028818	78028819	1.13542	5.54256e-05	0.00301334	CER	POLR3A	Gene Body	ABC	TDP-A,TDP-C,TDP-GRN,ABC	No	Shore	No
chr10	78029419	78029420	1.32335	0.000979587	0.0276396	CER	POLR3A	5'-UTR	TDP-B	No	No	Island	No
chr10	79127210	79127211	0.901471	0.0153199	0.037899	CER	ZMIZ1	Gene Body	TDP-A	No	No	Deep sea	No
chr10	79243723	79243724	-1.45084	6.10665e-06	0.00813559	CER	ZMIZ1	Gene Body	TDP-GRN	No	No	Island	No
chr10	79279206	79279207	0.883539	0.013312	0.0359674	CER	ZMIZ1	Gene Body	TDP-A	No	No	Deep sea	No
chr10	79347762	79347763	0.720287	0.0175625	0.045447	CER	PPIF	Gene Body	TDP-C9	No	No	Island	No
chr10	80205415	80205416	0.68846	0.00206796	0.0205373	CER	ANXA11	Promoter	TDP-A	No	No	Island	No
chr10	80207128	80207129	0.790607	0.0112288	0.0336828	CER	LINC00857	Promoter	TDP-A	No	No	Shore	No
chr10	80207268	80207269	1.13962	0.00171622	0.0195756	CER	LINC00857	Promoter	TDP-A	No	No	Island	No
chr10	80408909	80408910	-1.12717	0.000572311	0.00575644	CER	PRXL2A	Gene Body	TDP-C9	No	No	Island	No
chr10	80454337	80454338	-1.01661	0.00525219	0.021146	CER	TSPAN14	Promoter	TDP-C9	No	No	Island	No
chr10	80454962	80454963	2.15529	0.00158226	0.0314114	CER	TSPAN14	Gene Body	TDP-GRN	No	No	Island	No
chr10	80455095	80455096	0.767116	0.00884889	0.0414781	CER	TSPAN14	Gene Body	TDP-C	No	No	Shore	Yes
chr10	84245313	84245314	0.971031	0.0103723	0.0326939	CER	RGR	Gene Body	TDP-C9	No	No	Deep sea	No
chr10	86217918	86217919	-1.15443	0.0081793	0.0403741	CER	GRID1	Gene Body	TDP-C	TDP-C,TDP-GRN	No	Deep sea	No
chr10	86217918	86217919	-1.21036	0.00418248	0.0423051	CER	GRID1	Gene Body	TDP-GRN	TDP-C,TDP-GRN	No	Deep sea	No
chr10	86363525	86363526	-1.21173	0.00940422	0.04235	CER	GRID1	Gene Body	TDP-C	No	No	Island	No
chr10	86684708	86684709	-1.88346	0.000449975	0.0245023	CER	LDB3	Gene Body	TDP-GRN	No	No	Deep sea	No
chr10	86942716	86942717	1.00379	0.011866	0.0344317	CER	MMRN2	Gene Body	TDP-A	No	No	Island	No
chr10	86942737	86942738	1.2824	0.0103565	0.0326995	CER	MMRN2	Gene Body	TDP-A	No	No	Island	No
chr10	87066207	87066208	1.36114	0.000202515	0.0196857	CER	GLUD1	Gene Body	TDP-GRN	No	No	Deep sea	No
chr10	87094893	87094894	0.805678	0.0108396	0.0331099	CER	SHLD2, GLUD1	Promoter	TDP-A	No	No	Island	No
chr10	87659666	87659667	0.842606	0.0093767	0.0422609	CER	PAPSS2	Promoter	TDP-C	No	No	Island	No
chr10	89251791	89251792	-0.612472	0.00947919	0.0315792	CER	LIPA	Promoter	TDP-A	No	No	Island	No
chr10	89251798	89251799	-0.783595	0.00383703	0.0234266	CER	LIPA	Promoter	TDP-A	No	No	Island	No
chr10	89535664	89535665	-0.859918	0.0122923	0.0365044	CER	SLC16A12	Promoter	TDP-C9	No	No	Island	No
chr10	89644748	89644749	-0.807505	0.0093952	0.0307851	CER	PANK1	Promoter	TDP-C9	No	No	Island	No
chr10	89701507	89701508	1.04433	0.00433442	0.0188383	CER	KIF20B	Promoter	TDP-C9	No	No	Island	No
chr10	89837302	89837303	0.808756	0.00714572	0.0385008	CER	LINC00865	Gene Body	TDP-C	TDP-C,TDP-GRN	No	Island	No
chr10	89837302	89837303	0.956844	0.00415675	0.0423051	CER	LINC00865	Gene Body	TDP-GRN	TDP-C,TDP-GRN	No	Island	No
chr10	91163773	91163774	0.696493	0.0104054	0.0327705	CER	PCGF5	Gene Body	TDP-A	No	No	Island	No
chr10	91164033	91164034	-1.01201	0.00687247	0.0378968	CER	PCGF5	Gene Body	TDP-C	No	No	Island	No
chr10	91220693	91220694	-0.515405	0.0144499	0.0367068	CER	PCGF5	Promoter	TDP-A	No	No	Island	No
chr10	91410564	91410565	-1.23337	0.000193222	0.00323421	CER	HECTD2	Gene Body	TDP-C9	No	No	Island	No
chr10	91908300	91908301	-1.07161	0.0015725	0.00989079	CER	FGFBP3	Gene Body	TDP-C9	No	No	Island	No
chr10	91923961	91923962	0.677035	0.00112619	0.0185571	CER	BTAF1	5'-UTR	TDP-A	No	No	Island	No
chr10	92690880	92690881	0.919357	0.0114156	0.0340104	CER	HHEX	Promoter	TDP-A	TDP-A,TDP	No	Shore	No
chr10	92690880	92690881	0.818676	0.00378404	0.0100044	CER	HHEX	Promoter	TDP	TDP-A,TDP	No	Shore	No
chr10	92848872	92848873	0.684536	0.0106813	0.044424	CER	EXOC6	Gene Body	TDP-C	No	No	Island	No
chr10	93064442	93064443	-1.98871	0.00415589	0.0379644	CER	CYP26C1,CYP26A1	Gene Body	TDP-B	No	No	Shore	No
chr10	93069333	93069334	0.841981	0.00607125	0.027077	CER	CYP26C1, CYP26A1	3'-UTR, Gene body	TDP-A	No	No	Shore	No
chr10	93601271	93601272	0.800745	0.00291243	0.037587	CER	RBP4,FFAR4	Promoter, Gene body	TDP-GRN	No	No	Island	No
chr10	93993856	93993857	0.886058	0.0018656	0.0318168	CER	NA	Intergenic	TDP-B	No	No	Island	No
chr10	95351591	95351592	-0.813195	0.0081148	0.0207598	CER	SORBS1	Gene Body	ABC	ABC,TDP	No	Deep sea	No
chr10	95351591	95351592	-0.694476	0.0132556	0.0226591	CER	SORBS1	Gene Body	TDP	ABC,TDP	No	Deep sea	No
chr10	96587164	96587165	-1.77993	0.00657913	0.0446522	CER	TM9SF3	Promoter	TDP-B	No	No	Island	No
chr10	97063708	97063709	1.13507	0.00536184	0.0446457	CER	SLIT1	Gene Body	TDP-GRN	No	No	Deep sea	No
chr10	97063754	97063755	1.22224	0.00152957	0.00971127	CER	SLIT1	Gene Body	TDP-C9	No	No	Deep sea	No
chr10	97186398	97186399	0.798085	0.0123507	0.0350044	CER	SLIT1, ARHGAP19-SLIT1	Promoter, Gene body	TDP-A	TDP-A,ABC	No	Island	No
chr10	97186398	97186399	0.735495	0.00770112	0.0202396	CER	SLIT1, ARHGAP19-SLIT1	Promoter, Gene body	ABC	TDP-A,ABC	No	Island	No
chr10	97196340	97196341	-1.53004	4.22111e-06	0.000540059	CER	ARHGAP19-SLIT1	Gene Body	TDP-C9	No	No	Island	Yes
chr10	97468318	97468319	1.15349	0.00637109	0.0467728	CER	MMS19	Promoter	TDP-GRN	No	No	Deep sea	No
chr10	97498893	97498894	-1.16616	0.000165657	0.00303391	CER	UBTD1,MMS19	Promoter	TDP-C9	No	No	Island	No
chr10	97514558	97514559	-1.10285	0.0110559	0.0448983	CER	UBTD1	Gene Body	TDP-C	No	No	Deep sea	No
chr10	97633541	97633542	0.831627	0.00999679	0.0320869	CER	MORN4,PI4K2A	Promoter, Gene body	TDP-C9	No	No	Island	No
chr10	97772032	97772033	1.1097	0.00900224	0.0417311	CER	SFRP5	Promoter	TDP-C	No	No	Island	No
chr10	97772062	97772063	-1.11179	0.00034282	0.00429479	CER	SFRP5	Promoter	TDP-C9	No	No	Island	No
chr10	98030538	98030539	-0.956291	0.00400621	0.0178586	CER	CRTAC1	5'-UTR	TDP-C9	No	No	Island	No
chr10	98467731	98467732	0.754245	0.00302045	0.0305856	CER	HPSE2	Gene Body	TDP-C	No	No	Island	No
chr10	99232637	99232638	-0.801067	0.00127908	0.00890361	CER	HPSE2	Gene Body	TDP-C9	No	No	Island	No
chr10	99329769	99329770	-0.709536	0.00590911	0.0457839	CER	CNNM1	Gene Body	TDP-GRN	No	No	Island	No
chr10	99659620	99659621	-0.74698	0.00600216	0.0430887	CER	ENTPD7,COX15	Gene Body	TDP-B	No	No	Island	No
chr10	100185742	100185743	-1.13437	2.07753e-05	0.00115808	CER	ERLIN1	5'-UTR	TDP-C9	TDP-C9,TDP-GRN	No	Shore	No
chr10	100185742	100185743	-0.799152	0.00571238	0.0456882	CER	ERLIN1	5'-UTR	TDP-GRN	TDP-C9,TDP-GRN	No	Shore	No
chr10	100744215	100744216	-1.15093	0.00115255	0.00834672	CER	PAX2	Gene Body	TDP-C9	No	No	Island	No
chr10	100826913	100826914	-0.606362	0.0113558	0.0452896	CER	PAX2	Gene Body	TDP-C	No	No	Island	No
chr10	100827230	100827231	-0.906387	0.0134006	0.0489739	CER	PAX2	Gene Body	TDP-C	No	No	Island	No
chr10	100913029	100913030	0.83409	0.0125443	0.0352719	CER	SLF2	5'-UTR	TDP-A	No	No	Island	No
chr10	100997789	100997790	0.818681	0.000499484	0.0155785	CER	LZTS2	Promoter	TDP-A	TDP-A,ABC	No	Island	No
chr10	100997789	100997790	0.577064	0.00189976	0.01157	CER	LZTS2	Promoter	ABC	TDP-A,ABC	No	Island	No
chr10	101006853	101006854	1.30971	0.00093891	0.00731387	CER	LZTS2	Gene Body	TDP-C9	No	No	Island	No
chr10	101018863	101018864	0.851187	0.00311353	0.0309177	CER	PDZD7	3'-UTR	TDP-C	No	No	Island	No
chr10	101122687	101122688	0.97785	0.00997163	0.0319517	CER	TLX1NB	Gene Body	TDP-A	No	No	Shore	No
chr10	101126826	101126827	0.691677	0.0116192	0.0353698	CER	TLX1NB	Gene Body	TDP-C9	No	No	Shelf	No
chr10	101134403	101134404	-0.933634	0.0172131	0.0448872	CER	TLX1	Gene Body	TDP-C9	No	No	Island	No
chr10	101238669	101238670	0.880068	0.0180233	0.0461462	CER	LBX1-AS1	Gene Body	TDP-C9	No	No	Shore	No
chr10	101694545	101694546	-1.05505	0.00166837	0.0102841	CER	FBXW4	Gene Body	TDP-C9	No	No	Island	No
chr10	101779523	101779524	0.964338	0.000314701	0.0137701	CER	FGF8	Gene Body	TDP-A	No	No	Island	Yes
chr10	101817869	101817870	0.925544	0.0222277	0.0449149	CER	KCNIP2-AS1, OGA	Promoter	TDP-A	No	No	Island	No
chr10	102065838	102065839	0.94402	0.000524586	0.00544852	CER	HPS6	Gene Body	TDP-C9	No	No	Island	No
chr10	102065839	102065840	0.734941	0.00358798	0.0226337	CER	HPS6	Gene Body	TDP-A	No	No	Island	No
chr10	102395273	102395274	0.969258	0.000592349	0.020916	CER	NFKB2	Promoter	TDP-C	No	No	island	No
chr10	102651314	102651315	1.40406	0.00173269	0.0105384	CER	TRIM8	Gene Body	TDP-C9	No	No	Deep sea	No
chr10	103192577	103192578	-0.936574	0.0180377	0.0461462	CER	NT5C2	Gene Body	TDP-C9	No	No	Island	No
chr10	103193236	103193237	0.719366	0.0033021	0.0226337	CER	NT5C2	5'-UTR	TDP-A	No	No	Island	No
chr10	103323590	103323591	-1.49406	0.00246215	0.0214961	CER	PCGF6	Gene Body	TDP-A	No	No	Deep sea	No
chr10	103396388	103396389	-1.015	0.0173776	0.0450647	CER	PDCD11,ATP5MD	Promoter	TDP-C9	No	No	Island	No
chr10	103584659	103584660	-0.53577	0.0101935	0.0229793	CER	NEURL1	Gene Body	ABC	No	No	Island	No
chr10	103584846	103584847	1.19125	0.0131752	0.0358928	CER	NEURL1	Gene Body	TDP-A	No	No	Island	No
chr10	103622522	103622523	1.2678	0.00266413	0.0138908	CER	SH3PXD2A	Gene Body	TDP-C9	No	No	Deep sea	No
chr10	103622540	103622541	1.32543	0.0041616	0.0183231	CER	SH3PXD2A	Gene Body	TDP-C9	No	No	Deep sea	No
chr10	103636032	103636033	-1.49293	0.00014686	0.00285087	CER	SH3PXD2A	Gene Body	TDP-C9	No	No	Deep sea	No
chr10	103663968	103663969	-1.64437	4.88087e-05	0.0159413	CER	SH3PXD2A	Gene body	TDP-C	No	No	shelf	No
chr10	103818562	103818563	-0.838882	0.0139266	0.0499583	CER	SH3PXD2A	Gene body	TDP-C	No	No	Deep sea	No
chr10	103855861	103855862	-0.963639	0.00779648	0.0488157	CER	SH3PXD2A	Promoter	TDP-B	No	No	Shore	No
chr10	104231857	104231858	-0.926793	0.00207081	0.0117975	CER	CFAP43	Gene Body	TDP-C9	No	No	Shore	No
chr10	104232232	104232233	-0.753737	0.007939	0.02747	CER	CFAP43	5'-UTR	TDP-C9	No	No	Island	No
chr10	104337716	104337717	0.739771	0.0201316	0.0431298	CER	ITPRIP	Gene Body	TDP-A	No	No	Shore	No
chr10	110207525	110207526	0.873274	0.0114673	0.0341032	CER	MXI1	Promoter	TDP-A	No	No	Shore	No
chr10	110644541	110644542	1.14097	0.0223001	0.0361535	CER	RBM20	Gene Body	ABC	ABC,TDP	No	Island	No
chr10	110644541	110644542	1.3371	0.0041182	0.0104258	CER	RBM20	Gene Body	TDP	ABC,TDP	Yes	Island	No
chr10	110672261	110672262	-1.26775	0.00362328	0.0362826	CER	RBM20	Gene Body	TDP-B	No	No	Island	No
chr10	110672552	110672553	-1.04612	0.0002609	0.00372996	CER	RBM20	Gene Body	TDP-C9	No	No	Island	Yes
chr10	111079044	111079045	-0.882788	0.00758625	0.0481275	CER	ADRA2A	Gene Body	TDP-GRN	No	No	Island	No
chr10	113126793	113126794	1.16608	0.000683414	0.00616087	CER	TCF7L2	Promoter	TDP-C9	No	No	Island	No
chr10	113148295	113148296	-2.26296	0.00146082	0.0302702	CER	TCF7L2	Gene Body	TDP-GRN	No	No	Deep sea	No
chr10	114174362	114174363	1.1905	0.000927943	0.0226687	CER	CCDC186,MIR2110	Promoter	TDP-C	No	No	island	No
chr10	114281329	114281330	-1.24693	0.0110798	0.0333473	CER	VWA2	Gene Body	TDP-A	No	No	Deep sea	No
chr10	114547665	114547666	0.729664	0.0241549	0.0472561	CER	ABLIM1	Gene Body	TDP-A	No	No	Deep sea	No
chr10	114571284	114571285	-1.01649	0.011816	0.0344317	CER	ABLIM1	Gene Body	TDP-A	No	No	Deep sea	No
chr10	115093947	115093948	1.03855	0.000150469	0.0161031	CER	ATRNL1	Gene body	TDP-C	No	No	island	No
chr10	116741584	116741585	0.805393	0.00764727	0.0396541	CER	HSPA12A	Gene Body	TDP-C	No	No	Island	No
chr10	117126248	117126249	1.36331	0.000768603	0.0224246	CER	SHTN1	Gene body	TDP-C	No	No	island	No
chr10	117134825	117134826	-0.81335	0.0174726	0.0400258	CER	VAX1	Gene Body	TDP-A	No	No	Island	No
chr10	117134860	117134861	-0.857519	0.0143648	0.0367068	CER	VAX1	Gene Body	TDP-A	No	No	Island	Yes
chr10	117136944	117136945	1.52629	0.00518061	0.0210129	CER	VAX1	Gene Body	TDP-C9	No	No	Island	No
chr10	117375246	117375247	0.786553	0.00550816	0.0261353	CER	PDZD8	Promoter	TDP-A	TDP-A,TDP-C,ABC,TDP	No	Island	No
chr10	117375246	117375247	0.875034	0.0105989	0.0443668	CER	PDZD8	Promoter	TDP-C	TDP-A,TDP-C,ABC,TDP	No	Island	No
chr10	117375246	117375247	0.814074	0.000492627	0.00872356	CER	PDZD8	Promoter	ABC	TDP-A,TDP-C,ABC,TDP	No	Island	No
chr10	117375246	117375247	0.634636	0.00470229	0.011469	CER	PDZD8	Promoter	TDP	TDP-A,TDP-C,ABC,TDP	No	Island	No
chr10	117531707	117531708	1.84627	0.000114088	0.0164317	CER	EMX2OS	Gene Body	TDP-GRN	No	No	Shelf	No
chr10	117545364	117545365	-0.610577	0.00735918	0.0262408	CER	EMX2OS,EMX2	Promoter, Gene body	TDP-C9	No	No	Island	No
chr10	118595907	118595908	-1.047	0.000264365	0.00374963	CER	PRLHR	Promoter	TDP-C9	No	No	Island	No
chr10	118754665	118754666	0.917121	0.0012572	0.0294662	CER	CACUL1	Promoter	TDP-GRN	No	No	Island	No
chr10	118754671	118754672	-0.936529	0.00636512	0.0467728	CER	CACUL1	Promoter	TDP-GRN	No	No	Island	No
chr10	118755313	118755314	-0.807707	0.00397813	0.0334555	CER	CACUL1	Promoter	TDP-C	No	No	Island	No
chr10	119597000	119597001	-1.07963	2.81805e-05	0.00133757	CER	TIAL1	Promoter	TDP-C9	No	No	Island	No
chr10	119651861	119651862	-0.921883	0.00314869	0.0348373	CER	BAG3	Gene Body	TDP-B	No	No	Island	No
chr10	119748682	119748683	1.07559	0.0124874	0.0351774	CER	INPP5F	Gene Body	TDP-A	No	No	Deep sea	No
chr10	120949170	120949171	-1.10783	0.0039583	0.0422722	CER	NA	Intergenic	TDP-GRN	No	No	Island	No
chr10	120979843	120979844	0.833296	0.00110977	0.0185571	CER	NA	Intergenic	TDP-A	No	No	Island	No
chr10	121597921	121597922	0.564382	0.0256655	0.039376	CER	FGFR2	Gene Body	ABC	No	No	Island	No
chr10	122112686	122112687	0.969115	0.000260447	0.0137701	CER	TACC2	Promoter	TDP-A	No	No	Island	No
chr10	122143325	122143326	0.698151	0.0208059	0.0436423	CER	TACC2	Gene Body	TDP-A	No	No	Deep sea	No
chr10	122462975	122462976	0.729629	0.0166044	0.0392182	CER	HTRA1	Gene Body	TDP-A	No	No	Shore	No
chr10	122777883	122777884	-1.13209	0.00732841	0.0476951	CER	DMBT1L1	Gene Body	TDP-GRN	No	No	Deep sea	No
chr10	122954867	122954868	0.655982	0.036148	0.0493826	CER	C10orf88,PSTK	Promoter, Gene body	ABC	No	No	Shore	No
chr10	123136996	123136997	0.878505	0.00830369	0.0282019	CER	HMX3	Gene Body	TDP-C9	No	No	Island	No
chr10	123148727	123148728	-1.18219	0.00188939	0.0110615	CER	HMX2	Gene Body	TDP-C9	No	No	Island	No
chr10	123666212	123666213	-0.967173	0.00798588	0.0275851	CER	GPR26	Promoter	TDP-C9	No	No	Island	No
chr10	123684082	123684083	1.23644	0.00244759	0.0214894	CER	GPR26	Gene Body	TDP-A	No	No	Deep sea	No
chr10	124418286	124418287	1.21525	0.00556464	0.0417679	CER	OAT	Promoter	TDP-B	No	No	Island	No
chr10	124418428	124418429	0.940478	0.000802305	0.0171496	CER	OAT	Promoter	TDP-A	No	No	Island	No
chr10	124461813	124461814	-1.27188	0.000224304	0.0225361	CER	LHPP	Promoter	TDP-B	No	No	Island	No
chr10	124604596	124604597	-1.04549	0.00323048	0.0156029	CER	LHPP	Promoter	TDP-C9	No	No	Deep sea	No
chr10	124699562	124699563	0.743231	0.0162622	0.043466	CER	FAM53B	Gene Body	TDP-C9	No	No	Deep sea	No
chr10	124742984	124742985	0.671678	0.00846051	0.0303918	CER	FAM53B	Promoter	TDP-A	No	No	Island	No
chr10	124744426	124744427	-0.911872	0.0017294	0.0323695	CER	FAM53B	Promoter	TDP-GRN	No	No	Island	No
chr10	124791905	124791906	0.71891	0.0102313	0.0325007	CER	FAM53B, EEF1AKMT2	Promoter	TDP-A	No	No	Island	No
chr10	125015529	125015530	0.754781	0.0202699	0.0432803	CER	CTBP2	Gene Body	TDP-A	No	No	Deep sea	No
chr10	125159056	125159057	-1.31275	0.00016335	0.00301331	CER	CTBP2	Promoter	TDP-C9	No	No	Island	No
chr10	125789684	125789685	2.488	0.000328037	0.0227339	CER	UROS	Gene Body	TDP-B	TDP-B,TDP-C	No	Deep sea	No
chr10	125789684	125789685	1.86185	0.00271259	0.0292596	CER	UROS	Gene Body	TDP-C	TDP-B,TDP-C	No	Deep sea	No
chr10	126198385	126198386	0.915069	0.0184602	0.0468522	CER	ADAM12	Gene Body	TDP-C9	No	No	Deep sea	No
chr10	126198467	126198468	1.3007	0.00058315	0.0241466	CER	ADAM12	Gene Body	TDP-B	TDP-B,TDP-C9	No	Deep sea	No
chr10	126198467	126198468	0.845774	0.016136	0.0432285	CER	ADAM12	Gene Body	TDP-C9	TDP-B,TDP-C9	No	Deep sea	No
chr10	127196876	127196877	0.799749	0.00832965	0.0407377	CER	INSYN2A,DOCK1	Promoter, Gene body	TDP-C	No	No	Shore	No
chr10	127739081	127739082	0.960637	0.0116909	0.0354815	CER	FOXI2	3'-UTR	TDP-C9	No	No	Island	No
chr10	127972005	127972006	-1.5699	0.0121722	0.0469404	CER	PTPRE	Gene Body	TDP-C	No	No	Deep sea	No
chr10	128268535	128268536	0.933262	0.000287081	0.0137701	CER	LINC01163	Gene Body	TDP-A	No	No	Shelf	No
chr10	129467483	129467484	0.724776	0.0205657	0.0435536	CER	MGMT	Gene Body	TDP-A	No	No	Shore	No
chr10	129929999	129930000	-0.826576	0.0107013	0.0330964	CER	EBF3	Gene Body	TDP-A	No	No	Deep sea	No
chr10	129963983	129963984	1.28634	0.00372458	0.036649	CER	EBF3	Promoter	TDP-B	No	No	Island	No
chr10	129968390	129968391	-1.29978	5.58499e-06	0.000572953	CER	NA	Intergenic	TDP-C9	No	No	Island	No
chr10	129971419	129971420	0.958676	0.00347793	0.0355513	CER	NA	Intergenic	TDP-B	No	No	Island	No
chr10	130049464	130049465	-1.8976	0.0038685	0.0416469	CER	C10orf143	Gene Body	TDP-GRN	No	No	Shelf	No
chr10	130049465	130049466	-1.29862	0.00626169	0.0275479	CER	C10orf143	Gene Body	TDP-A	No	No	Shelf	No
chr10	130074122	130074123	-0.969238	0.0215792	0.0443508	CER	C10orf143	Gene Body	TDP-A	No	No	Deep sea	No
chr10	131900649	131900650	-1.02049	0.00146793	0.00950507	CER	PPP2R2D	Promoter	TDP-C9	No	No	Island	No
chr10	131901355	131901356	0.880117	0.00777308	0.0397923	CER	PPP2R2D	Gene Body	TDP-C	No	No	Island	No
chr10	132036808	132036809	0.776788	0.012352	0.0350044	CER	JAKMIP3	Gene Body	TDP-A	No	No	Island	No
chr10	132094702	132094703	1.58442	0.00219559	0.0327749	CER	JAKMIP3	Gene Body	TDP-B	No	No	Deep sea	No
chr10	132104649	132104650	1.76095	0.00321527	0.0155665	CER	JAKMIP3	Promoter	TDP-C9	No	No	Deep sea	No
chr10	132104651	132104652	1.13403	0.00469038	0.0198045	CER	JAKMIP3	Promoter	TDP-C9	No	No	Deep sea	No
chr10	132136531	132136532	1.08502	0.0182545	0.0465145	CER	JAKMIP3	Gene Body	TDP-C9	No	No	Shore	No
chr10	132165868	132165869	3.13772	0.00320952	0.0390481	CER	JAKMIP3	Gene Body	TDP-GRN	No	No	Deep sea	No
chr10	132168176	132168177	3.01208	0.0022458	0.0351099	CER	JAKMIP3	3'-UTR	TDP-GRN	No	No	Deep sea	No
chr10	132185656	132185657	1.59927	0.00275562	0.0341994	CER	NA	Intergenic	TDP-B	No	No	Island	No
chr10	132293643	132293644	-1.43942	0.00833059	0.0495896	CER	STK32C	Gene Body	TDP-GRN	No	No	Deep sea	No
chr10	132307925	132307926	1.07541	0.00671811	0.0376991	CER	STK32C	Promoter	TDP-C	TDP-C,TDP-C9	No	Island	No
chr10	132307925	132307926	1.49381	0.000506672	0.00531335	CER	STK32C	Promoter	TDP-C9	TDP-C,TDP-C9	No	Island	No
chr10	132308068	132308069	-1.38476	0.000105754	0.00239761	CER	STK32C	Promoter	TDP-C9	TDP-C9,TDP-GRN	No	Island	No
chr10	132308068	132308069	-1.01786	0.00457396	0.0428853	CER	STK32C	Promoter	TDP-GRN	TDP-C9,TDP-GRN	No	Island	No
chr10	132353083	132353084	-1.44342	6.17386e-05	0.00179743	CER	LRRC27	3'-UTR	TDP-C9	No	No	Shore	No
chr10	132354739	132354740	1.65094	0.00063397	0.0254017	CER	LRRC27	Gene Body	TDP-GRN	No	No	Shore	No
chr10	132579156	132579157	1.10392	0.00846205	0.0496251	CER	INPP5A	Gene Body	TDP-GRN	No	No	Deep sea	No
chr10	132579161	132579162	0.92176	0.0053198	0.0356289	CER	INPP5A	Gene Body	TDP-C	No	No	Deep sea	No
chr10	132749603	132749604	1.32809	0.00563228	0.0263631	CER	INPP5A	Gene Body	TDP-A	No	No	Island	No
chr10	132768773	132768774	1.34443	0.000855371	0.0226687	CER	INPP5A	Gene body	TDP-C	No	No	shore	No
chr10	132768821	132768822	1.25906	0.000508668	0.0198821	CER	INPP5A	Gene body	TDP-C	No	No	shore	No
chr10	132911227	132911228	-1.05507	0.0158693	0.0384224	CER	CFAP46	Gene Body	TDP-A	No	No	Shelf	No
chr10	132974120	132974121	-0.559455	0.0222956	0.0449716	CER	LINC01168	Gene Body	TDP-A	TDP-A,TDP-C9,ABC,TDP	No	Shelf	No
chr10	132974120	132974121	-1.01159	0.0011472	0.00834285	CER	LINC01168	Gene Body	TDP-C9	TDP-A,TDP-C9,ABC,TDP	No	Shelf	No
chr10	132974120	132974121	-0.485245	0.0219906	0.0361535	CER	LINC01168	Gene Body	ABC	TDP-A,TDP-C9,ABC,TDP	No	Shelf	No
chr10	132974120	132974121	-0.648087	0.00103247	0.00539508	CER	LINC01168	Gene Body	TDP	TDP-A,TDP-C9,ABC,TDP	No	Shelf	No
chr10	133100104	133100105	1.50484	0.00611969	0.0233124	CER	ADGRA1	Gene Body	TDP-C9	No	No	Shore	No
chr10	133100160	133100161	2.07192	0.000184903	0.0031647	CER	ADGRA1	Gene Body	TDP-C9	No	No	Shore	No
chr10	133117479	133117480	0.994635	0.0196103	0.048574	CER	ADGRA1	Gene Body	TDP-C9	No	No	Deep sea	No
chr10	133202298	133202299	1.10065	0.00524667	0.021146	CER	KNDC1	Gene Body	TDP-C9	No	No	Shore	No
chr10	133212389	133212390	-1.1648	0.00263862	0.0214961	CER	KNDC1	Gene Body	TDP-A	No	No	Shelf	No
chr10	133223934	133223935	0.723937	0.0170644	0.0446477	CER	KNDC1	Gene Body	TDP-C9	No	No	Shore	No
chr10	133237410	133237411	-0.49392	0.00687439	0.0281521	CER	VENTX	Promoter	TDP-A	No	No	Island	No
chr10	133237497	133237498	0.734694	0.00103895	0.0185571	CER	VENTX	Promoter	TDP-A	No	No	Island	No
chr10	133281449	133281450	-1.20092	0.00894323	0.0416487	CER	TUBGCP2	Gene Body	TDP-C	No	No	Shelf	No
chr10	133297883	133297884	0.957112	0.00449021	0.0340699	CER	TUBGCP2	Gene Body	TDP-C	No	No	Deep sea	No
chr10	133309784	133309785	1.17886	0.00217429	0.0349	CER	TUBGCP2,ZNF511,PRAP1	Promoter, Gene body	TDP-GRN	No	No	Island	No
chr10	133334710	133334711	0.695612	0.0201012	0.0431056	CER	PRAP1, CALY	Gene Body	TDP-A	No	No	Island	No
chr10	133380153	133380154	-0.857189	0.0143296	0.0402679	CER	PAOX	5'-UTR	TDP-C9	No	No	Shore	No
chr10	133528495	133528496	2.91817	0.000867442	0.0279208	CER	CYP2E1	Gene Body	TDP-GRN	No	No	Island	No
chr10	133528500	133528501	1.19741	0.00270212	0.0370054	CER	CYP2E1	Gene Body	TDP-GRN	No	No	Island	No
chr11	376552	376553	-0.688086	0.012127	0.0347236	CER	B4GALNT4	Gene Body	TDP-A	No	No	Island	No
chr11	397065	397066	-0.772141	0.0044392	0.0246523	CER	PKP3	Promoter	TDP-A	No	No	Island	No
chr11	399698	399699	-1.38635	0.00629594	0.0442086	CER	PKP3	Gene Body	TDP-B	No	No	Shore	No
chr11	415939	415940	0.762692	0.00490997	0.0251579	CER	SIGIRR	Promoter	TDP-A	No	No	Shore	No
chr11	434048	434049	1.34351	0.00853224	0.041048	CER	ANO9	Gene Body	TDP-C	No	No	Shelf	No
chr11	706627	706628	0.725623	0.0155563	0.042272	CER	EPS8L2,DEAF1	Promoter	TDP-C9	No	No	Shore	No
chr11	726515	726516	0.963195	0.000865801	0.017491	CER	EPS8L2	Promoter	TDP-A	TDP-A,TDP-C9	No	Island	No
chr11	726515	726516	0.988253	0.0017165	0.0104924	CER	EPS8L2	Promoter	TDP-C9	TDP-A,TDP-C9	No	Island	No
chr11	747817	747818	-0.876999	0.00319843	0.0312791	CER	TALDO1	Gene Body	TDP-C	No	No	Island	No
chr11	776455	776456	0.971835	0.00456777	0.0340699	CER	GATD1	Gene Body	TDP-C	No	No	Shore	No
chr11	794781	794782	-2.13312	0.00813994	0.0492929	CER	SLC25A22	Gene Body	TDP-GRN	No	No	Shelf	No
chr11	794791	794792	-2.18736	0.00658884	0.0471797	CER	SLC25A22	Gene Body	TDP-GRN	No	No	Shelf	No
chr11	794798	794799	-2.83525	0.000471972	0.0245077	CER	SLC25A22	Gene Body	TDP-GRN	No	No	Shelf	No
chr11	794846	794847	-2.22615	0.00465442	0.0431364	CER	SLC25A22	Gene Body	TDP-GRN	No	No	Shelf	No
chr11	795582	795583	-0.988225	7.1059e-05	0.00192747	CER	SLC25A22	Promoter	TDP-C9	No	No	Shelf	No
chr11	826942	826943	0.970118	0.00427208	0.0186608	CER	CRACR2B	Promoter	TDP-C9	No	No	Island	No
chr11	830723	830724	-1.04934	0.00164099	0.0308639	CER	CRACR2B	Gene Body	TDP-B	No	No	Island	No
chr11	833294	833295	-1.67211	0.000502597	0.00528336	CER	CD151	Gene Body	TDP-C9	No	No	Island	No
chr11	852905	852906	-1.90806	0.00017762	0.0161308	CER	TSPAN4	Gene Body	TDP-C	TDP-C,TDP-C9	No	Shore	No
chr11	852905	852906	-1.92423	0.000285007	0.00392676	CER	TSPAN4	Gene Body	TDP-C9	TDP-C,TDP-C9	No	Shore	No
chr11	854354	854355	1.57378	0.00185818	0.0109615	CER	TSPAN4	Gene Body	TDP-C9	No	No	Shelf	No
chr11	858695	858696	1.85824	0.00165523	0.0316908	CER	TSPAN4	Gene Body	TDP-GRN	No	No	Island	No
chr11	888359	888360	0.904827	0.0010914	0.00806734	CER	CHID1	Gene Body	TDP-C9	No	No	Shore	No
chr11	892165	892166	1.03624	0.00130918	0.0186784	CER	CHID1	Gene Body	TDP-A	No	No	Shore	No
chr11	899110	899111	1.45525	0.00434497	0.0188425	CER	CHID1	Gene Body	TDP-C9	No	No	Deep sea	No
chr11	1231729	1231730	-1.16778	0.00817922	0.0494184	CER	MUC5B	Gene Body	TDP-GRN	No	No	Shore	No
chr11	1234543	1234544	-1.75864	0.0166699	0.04404	CER	MUC5B	Gene Body	TDP-C9	No	No	Shore	No
chr11	1309645	1309646	0.709638	0.0046249	0.0429922	CER	TOLLIP-AS1,TOLLIP	Promoter	TDP-GRN	No	No	Island	No
chr11	1390804	1390805	-1.60137	5.47244e-06	0.000572953	CER	BRSK2	Gene Body	TDP-C9	No	No	Island	No
chr11	1392707	1392708	1.14648	0.0013866	0.0245897	CER	BRSK2	Gene Body	TDP-C	No	No	Shore	No
chr11	1436657	1436658	0.967034	0.00231453	0.0274712	CER	BRSK2	Gene Body	TDP-C	No	No	Shore	No
chr11	1449060	1449061	1.09751	0.00165248	0.0102349	CER	BRSK2	Gene Body	TDP-C9	No	No	Island	No
chr11	1764054	1764055	0.991363	0.000565515	0.0205772	CER	CTSD	Promoter	TDP-C	TDP-C,ABC	No	Island	No
chr11	1764054	1764055	0.735251	0.000492337	0.00872356	CER	CTSD	Promoter	ABC	TDP-C,ABC	No	Island	No
chr11	1837279	1837280	1.2423	0.00245861	0.0131617	CER	SYT8	3'-UTR	TDP-C9	No	No	Deep sea	No
chr11	1878429	1878430	-1.2471	0.00113619	0.0185571	CER	LSP1	Gene Body	TDP-A	No	No	Shelf	No
chr11	2137607	2137608	-0.772725	0.0052053	0.0442409	CER	IGF2,INS-IGF2	Promoter, Gene body	TDP-GRN	No	No	Shore	No
chr11	2268986	2268987	1.23789	0.00313987	0.0387324	CER	ASCL2	3'-UTR	TDP-GRN	No	No	Island	No
chr11	2300540	2300541	-2.04231	0.00633042	0.0467728	CER	C11orf21	Gene Body	TDP-GRN	No	No	Deep sea	No
chr11	2396605	2396606	1.15904	0.0175859	0.045467	CER	CD81	Gene Body	TDP-C9	No	No	Island	No
chr11	2409433	2409434	-1.43663	6.1048e-05	0.00179743	CER	TRPM5	Gene Body	TDP-C9	No	No	Deep sea	No
chr11	2413134	2413135	1.29044	0.00703388	0.0474844	CER	TRPM5	Gene Body	TDP-GRN	No	No	Shore	No
chr11	2575070	2575071	1.31993	0.00564632	0.0223208	CER	KCNQ1	Gene Body	TDP-C9	No	No	Shore	No
chr11	2698802	2698803	0.968988	0.0108249	0.0447015	CER	KCNQ1OT1,KCNQ1	Gene Body	TDP-C	No	No	Shore	No
chr11	2698844	2698845	1.05392	0.00474922	0.0345128	CER	KCNQ1OT1,KCNQ1	Gene Body	TDP-C	No	No	Shore	No
chr11	2699580	2699581	-1.13179	0.000642209	0.00600435	CER	KCNQ1OT1,KCNQ1	Gene Body	TDP-C9	No	No	Island	No
chr11	2699708	2699709	1.03486	0.00693079	0.0474844	CER	KCNQ1OT1,KCNQ1	Gene Body	TDP-GRN	No	No	Island	No
chr11	2699774	2699775	-1.13105	0.00199441	0.0340448	CER	KCNQ1OT1,KCNQ1	Gene Body	TDP-GRN	No	No	Island	No
chr11	2716118	2716119	-1.25765	0.00128185	0.0185571	CER	KCNQ1	Gene Body	TDP-A	No	No	Deep sea	No
chr11	2732615	2732616	-0.812955	0.0154147	0.0379916	CER	KCNQ1	Gene Body	TDP-A	No	No	Deep sea	No
chr11	2902380	2902381	1.678	0.00139024	0.0245897	CER	SLC22A18,SLC22A18AS	Promoter, Gene body	TDP-C	No	No	Island	No
chr11	2902418	2902419	0.865341	0.0017245	0.0255933	CER	SLC22A18,SLC22A18AS	Promoter, Gene body	TDP-C	No	No	Island	No
chr11	3581077	3581078	0.953287	0.0067897	0.0280573	CER	LOC101927708	Gene Body	TDP-A	No	No	Island	No
chr11	6319412	6319413	1.10418	0.00295533	0.037587	CER	CAVIN3	Gene Body	TDP-GRN	No	No	Island	No
chr11	6319467	6319468	1.19425	0.0030542	0.0151488	CER	CAVIN3	Gene Body	TDP-C9	No	No	Island	No
chr11	6557914	6557915	1.3053	0.000414861	0.0245023	CER	DNHD1	Promoter	TDP-GRN	No	No	Deep sea	No
chr11	6630339	6630340	0.897312	0.00238108	0.0331356	CER	DCHS1	Gene Body	TDP-B	No	No	Island	No
chr11	6630383	6630384	-0.761683	0.0222083	0.0449049	CER	DCHS1	Gene Body	TDP-A	No	No	Island	No
chr11	8019229	8019230	-1.19774	5.7484e-05	0.0017955	CER	TUB	Promoter	TDP-C9	No	No	Island	No
chr11	8239207	8239208	-1.62959	0.00120537	0.0185571	CER	LMO1	Gene Body	TDP-A	No	No	Deep sea	No
chr11	8683837	8683838	-0.595601	0.00844791	0.0303918	CER	SNORA3A, RPL27A	Promoter	TDP-A	No	No	Shore	No
chr11	9573977	9573978	1.99201	7.95217e-05	0.0223631	CER	WEE1	Promoter	TDP-B	TDP-B,TDP-C,ABC	No	Island	No
chr11	9573977	9573978	1.54861	0.00200392	0.0263704	CER	WEE1	Promoter	TDP-C	TDP-B,TDP-C,ABC	No	Island	No
chr11	9573977	9573978	1.42007	8.00841e-05	0.00322185	CER	WEE1	Promoter	ABC	TDP-B,TDP-C,ABC	No	Island	No
chr11	9574079	9574080	-1.1597	2.08648e-05	0.00926569	CER	WEE1	Promoter	TDP-GRN	No	No	Island	No
chr11	9574080	9574081	0.698835	0.00267494	0.0214961	CER	WEE1	Promoter	TDP-A	No	No	Island	No
chr11	9574445	9574446	0.776617	0.00663503	0.0376991	CER	WEE1	Promoter	TDP-C	No	No	Island	No
chr11	9574780	9574781	-0.803707	0.00861386	0.0410606	CER	WEE1	Promoter	TDP-C	No	No	Island	No
chr11	10293830	10293831	0.621595	0.00722944	0.0387987	CER	SBF2	Gene Body	TDP-C	No	No	Island	No
chr11	10305643	10305644	0.922413	0.00333364	0.0318321	CER	ADM	5'-UTR	TDP-C	No	No	Island	No
chr11	10305806	10305807	1.08688	0.00838461	0.0303918	CER	ADM	5'-UTR	TDP-A	No	No	Island	No
chr11	10306398	10306399	-0.864114	0.00205942	0.0340448	CER	ADM	Gene Body	TDP-GRN	No	No	Island	No
chr11	10487367	10487368	-1.51034	0.00496755	0.0204737	CER	AMPD3	Gene Body	TDP-C9	No	No	Deep sea	No
chr11	10808464	10808465	1.05553	0.00983795	0.0434791	CER	LOC101928053,EIF4G2	Promoter	TDP-C	No	No	Island	No
chr11	10809322	10809323	0.623434	0.017588	0.0401768	CER	EIF4G2, LOC101928053	Promoter, Gene body	TDP-A	No	No	Island	No
chr11	11622045	11622046	-0.513649	0.0112446	0.0336828	CER	GALNT18	Promoter	TDP-A	No	No	Island	No
chr11	11622260	11622261	-1.47312	0.000184763	0.0225361	CER	GALNT18	Promoter	TDP-B	No	No	Island	No
chr11	12110917	12110918	1.18065	0.00378783	0.0410467	CER	MICAL2	Gene Body	TDP-GRN	No	No	Island	No
chr11	12111458	12111459	-0.841646	0.010895	0.0447441	CER	MICAL2	Gene Body	TDP-C	No	No	Island	No
chr11	12377238	12377239	-1.31313	0.000112014	0.0118345	CER	PARVA	Promoter	TDP-A	TDP-A,TDP-B,ABC	No	Shore	No
chr11	12377238	12377239	-1.62566	0.000518967	0.0234086	CER	PARVA	Promoter	TDP-B	TDP-A,TDP-B,ABC	No	Shore	No
chr11	12377238	12377239	-1.09249	0.000452787	0.00872356	CER	PARVA	Promoter	ABC	TDP-A,TDP-B,ABC	No	Shore	No
chr11	13278061	13278062	0.760612	0.00136016	0.00909137	CER	ARNTL	Gene Body	TDP-C9	No	No	Island	No
chr11	13669283	13669284	1.1206	0.00425136	0.0424404	CER	FAR1	Gene Body	TDP-GRN	No	No	Shore	No
chr11	14091681	14091682	-1.79218	0.00919366	0.0311474	CER	SPON1	Gene Body	TDP-A	No	No	Deep sea	No
chr11	14973300	14973301	1.07102	0.00421732	0.0423051	CER	CALCA,CALCB	Promoter, Gene body	TDP-GRN	No	No	Shore	No
chr11	16604540	16604541	0.865709	0.000513884	0.0155785	CER	SOX6	Gene Body	TDP-A	No	No	Island	Yes
chr11	16613912	16613913	0.853918	0.00907772	0.0310603	CER	C11orf58, SOX6	Gene Body	TDP-A	No	No	Island	No
chr11	17014696	17014697	1.40524	0.00268957	0.0139554	CER	PLEKHA7	Promoter	TDP-C9	No	No	Island	No
chr11	17078876	17078877	-1.18435	0.0156338	0.0381799	CER	PIK3C2A	Gene Body	TDP-A	No	No	Shore	No
chr11	17389226	17389227	-1.09653	0.0101393	0.0323226	CER	KCNJ11	Promoter	TDP-C9	No	No	Island	No
chr11	17543728	17543729	-1.25173	0.00337837	0.0226337	CER	USH1C	Gene Body	TDP-A	No	No	Shore	No
chr11	18209169	18209170	1.15196	0.0128424	0.0480513	CER	SLC25A51P4	Promoter	TDP-C	TDP-C,TDP-C9	No	Island	No
chr11	18209169	18209170	1.29452	0.00394784	0.0177026	CER	SLC25A51P4	Promoter	TDP-C9	TDP-C,TDP-C9	No	Island	No
chr11	18527062	18527063	0.893873	0.00751368	0.0291905	CER	TSG101	Promoter	TDP-A	No	No	Island	No
chr11	18588663	18588664	-1.02844	0.00157415	0.00989094	CER	SPTY2D1OS,UEVLD	Promoter, 5'-UTR	TDP-C9	No	No	Island	No
chr11	18732625	18732626	1.04338	0.00392301	0.0234389	CER	PTPN5	Gene Body	TDP-A	No	No	Deep sea	No
chr11	19242501	19242502	-0.959718	0.00446691	0.0340699	CER	E2F8	Promoter	TDP-C	No	No	Island	No
chr11	19714522	19714523	-0.57508	0.0210934	0.0439115	CER	NAV2	Gene Body	TDP-A	No	No	Shore	No
chr11	20045372	20045373	1.0047	0.0111771	0.0344573	CER	NAV2,NAV2-AS2	Gene Body	TDP-C9	No	No	Deep sea	No
chr11	20160341	20160342	1.24023	0.00653926	0.0376991	CER	DBX1	5'-UTR	TDP-C	No	No	Island	No
chr11	22666997	22666998	-0.99388	0.00130241	0.0297745	CER	GAS2	Promoter	TDP-B	No	No	Island	No
chr11	27179986	27179987	1.31491	0.00156344	0.00985422	CER	BBOX1-AS1	Gene Body	TDP-C9	No	No	Deep sea	No
chr11	30585394	30585395	-1.04665	0.00392381	0.017647	CER	MPPED2	Gene Body	TDP-C9	No	No	Island	No
chr11	30585417	30585418	0.676136	0.0164454	0.0436913	CER	MPPED2	Gene Body	TDP-C9	No	No	Island	No
chr11	30586122	30586123	-0.895579	0.00317501	0.0348373	CER	MPPED2	5'-UTR	TDP-B	No	No	Island	No
chr11	31799340	31799341	-1.35389	0.00623571	0.0376612	CER	PAX6	Gene Body	TDP-C	No	No	Island	No
chr11	31818021	31818022	1.11796	0.00468608	0.0344698	CER	PAX6,PAX6-AS1,RCN1	Promoter, Gene body	TDP-C	No	No	Island	No
chr11	31826400	31826401	1.42501	0.00699502	0.038217	CER	PAUPAR,PAX6-AS1,RCN1	Gene Body	TDP-C	No	No	Island	No
chr11	31827049	31827050	0.895172	0.00919087	0.0420132	CER	PAUPAR,PAX6-AS1,RCN1	Gene Body	TDP-C	No	No	Island	No
chr11	31827182	31827183	-1.12959	0.000548842	0.0202577	CER	PAUPAR,PAX6-AS1,RCN1	Gene body	TDP-C	No	No	island	No
chr11	32427053	32427054	-0.816621	0.00320555	0.0348373	CER	WT1	Gene Body	TDP-B	No	No	Island	No
chr11	32435498	32435499	1.16289	0.00303052	0.0306076	CER	WT1-AS,WT1	Promoter	TDP-C	No	No	Island	No
chr11	32829824	32829825	-0.642396	0.00688226	0.0474457	CER	PRRG4	Promoter	TDP-GRN	No	No	Island	No
chr11	32893520	32893521	-0.994534	0.00131803	0.00897659	CER	QSER1	Gene Body	TDP-C9	No	No	Island	No
chr11	33257764	33257765	1.14929	0.000926997	0.00725772	CER	HIPK3	Promoter	TDP-C9	TDP-C9,TDP-GRN	No	Island	No
chr11	33257764	33257765	1.09347	0.00181904	0.033047	CER	HIPK3	Promoter	TDP-GRN	TDP-C9,TDP-GRN	No	Island	No
chr11	33376603	33376604	-0.924687	0.0039454	0.0177026	CER	KIAA1549L	5'-UTR	TDP-C9	No	No	Island	No
chr11	34053043	34053044	0.719738	0.0251371	0.047906	CER	CAPRIN1	Promoter	TDP-A	No	No	Island	No
chr11	34186693	34186694	2.50419	7.26112e-05	0.0223631	CER	ABTB2	Gene Body	TDP-B	No	No	Deep sea	No
chr11	34256531	34256532	-1.00508	0.00936173	0.0422284	CER	ABTB2	Gene Body	TDP-C	No	No	Deep sea	No
chr11	35139504	35139505	0.800483	0.006003	0.0460367	CER	CD44	Gene Body	TDP-GRN	No	No	Shore	No
chr11	35418611	35418612	-1.18005	0.00196003	0.0263704	CER	SLC1A2	Promoter	TDP-C	TDP-C,ABC	No	Shore	No
chr11	35418611	35418612	-0.679268	0.00827302	0.0207598	CER	SLC1A2	Promoter	ABC	TDP-C,ABC	No	Shore	No
chr11	35459205	35459206	1.98901	0.000992636	0.0226687	CER	PAMR1	Gene body	TDP-C	No	No	Deep sea	No
chr11	36054250	36054251	-1.38562	0.00112151	0.0234022	CER	LDLRAD3	Gene Body	TDP-C	TDP-C,ABC	No	Deep sea	No
chr11	36054250	36054251	-0.800754	0.00798937	0.0207598	CER	LDLRAD3	Gene Body	ABC	TDP-C,ABC	No	Deep sea	No
chr11	36455728	36455729	1.01301	0.00449819	0.0340699	CER	PRR5L	Gene Body	TDP-C	No	No	Deep sea	No
chr11	43172117	43172118	2.08202	0.000688558	0.026398	CER	HNRNPKP3	Gene Body	TDP-GRN	No	No	Deep sea	No
chr11	43680525	43680526	-0.683785	0.00422336	0.0423051	CER	HSD17B12	Promoter	TDP-GRN	No	No	Island	No
chr11	44304759	44304760	-0.681345	0.0108412	0.0447015	CER	ALX4	Gene Body	TDP-C	No	No	Island	No
chr11	44309095	44309096	-0.756189	0.0152929	0.0378888	CER	ALX4	Gene Body	TDP-A	No	No	Island	No
chr11	44727520	44727521	-0.92637	0.00316119	0.0348373	CER	TSPAN18	Gene Body	TDP-B	No	No	Island	No
chr11	44949658	44949659	-0.734339	0.0125705	0.037077	CER	TP53I11	Gene Body	TDP-C9	No	No	Island	No
chr11	45885559	45885560	0.930586	0.0100799	0.0436568	CER	MAPK8IP1	Promoter	TDP-C	No	No	Island	No
chr11	45900006	45900007	0.768499	0.00607801	0.027077	CER	MAPK8IP1	Gene Body	TDP-A	No	No	Island	No
chr11	45910181	45910182	-0.949696	0.000647852	0.00601199	CER	PEX16	3'-UTR	TDP-C9	No	No	Deep sea	No
chr11	45921997	45921998	-1.05645	0.00375285	0.0326863	CER	LARGE2	Promoter	TDP-C	No	No	Island	No
chr11	46143245	46143246	-1.45745	0.00648404	0.0471797	CER	LOC101928894	Gene Body	TDP-GRN	No	No	Island	No
chr11	46309993	46309994	-1.71329	0.000829478	0.0262881	CER	CREB3L1	Promoter	TDP-B	No	No	Deep sea	No
chr11	46379842	46379843	1.19831	0.0108756	0.033818	CER	MDK,DGKZ	Promoter, 3'-UTR	TDP-C9	No	No	Shore	No
chr11	46381232	46381233	-1.06332	0.000145246	0.00283766	CER	MDK	Promoter	TDP-C9	No	No	Island	No
chr11	46392026	46392027	0.764304	0.00349854	0.0226337	CER	NA	Intergenic	TDP-A	No	No	Island	No
chr11	46593931	46593932	-0.712727	0.0118281	0.0344317	CER	AMBRA1	5'-UTR	TDP-A	No	No	Island	No
chr11	46680486	46680487	1.63298	0.00417518	0.0337295	CER	ARHGAP1	Gene Body	TDP-C	No	No	Deep sea	No
chr11	46695683	46695684	2.01502	2.18547e-05	0.0159413	CER	ARHGAP1	Gene body	TDP-C	No	No	Deep sea	No
chr11	46701520	46701521	-0.788496	0.0145841	0.0406677	CER	ARHGAP1,ZNF408	Promoter, Gene body	TDP-C9	No	No	Shore	No
chr11	47355108	47355109	-1.1803	9.80275e-05	0.00229967	CER	SPI1	3'-UTR	TDP-C9	No	No	Island	No
chr11	47378298	47378299	1.23807	0.00134936	0.0188098	CER	SPI1	Gene Body	TDP-A	No	No	Island	No
chr11	47400140	47400141	1.66596	0.000449801	0.00496698	CER	MIR4487	Promoter	TDP-C9	No	No	Island	No
chr11	47426101	47426102	-0.909736	0.0107916	0.0331099	CER	PSMC3	Gene Body	TDP-A	TDP-A,TDP-C9	No	Shore	No
chr11	47426101	47426102	-1.7316	4.38623e-06	0.000540059	CER	PSMC3	Gene Body	TDP-C9	TDP-A,TDP-C9	No	Shore	No
chr11	47589734	47589735	-1.12321	0.00490809	0.0347	CER	C1QTNF4	3'-UTR	TDP-C	No	No	Island	No
chr11	47848382	47848383	-1.46699	0.00644793	0.0376991	CER	NUP160	Promoter	TDP-C	No	No	Island	No
chr11	50298293	50298294	-1.24884	0.00226535	0.0331356	CER	SEPTIN7P11	Gene Body	TDP-B	No	No	Island	No
chr11	50298302	50298303	-0.682535	0.0265966	0.0493203	CER	SEPTIN7P11	Gene Body	TDP-A	No	No	Island	No
chr11	55885834	55885835	-1.04481	0.00642431	0.0240951	CER	TRIM51	Promoter	TDP-C9	No	No	Deep sea	No
chr11	57324559	57324560	0.797411	0.0064353	0.0241215	CER	TNKS1BP1	Gene Body	TDP-C9	No	No	Island	No
chr11	57476846	57476847	1.0021	0.00973915	0.0318229	CER	RTN4RL2	Gene Body	TDP-A	No	No	Island	No
chr11	57476989	57476990	0.915026	0.00952192	0.0316085	CER	RTN4RL2	3'-UTR	TDP-A	No	No	Island	No
chr11	57668479	57668480	-1.06321	0.00015579	0.00298605	CER	ZDHHC5	Gene Body	TDP-C9	TDP-C9,TDP-GRN	No	Island	No
chr11	57668479	57668480	-0.976901	0.00185931	0.0331381	CER	ZDHHC5	Gene Body	TDP-GRN	TDP-C9,TDP-GRN	No	Island	No
chr11	57741909	57741910	-1.09888	0.000149262	0.00288827	CER	TMX2-CTNND1,SELENOH	Promoter, Gene body	TDP-C9	No	No	Island	No
chr11	58963959	58963960	0.959695	0.0203079	0.0432835	CER	GLYATL1, LOC283194	Gene Body	TDP-A	No	No	Island	No
chr11	59172585	59172586	-0.848514	0.00453526	0.0193649	CER	DTX4	5'-UTR	TDP-C9	No	No	Island	No
chr11	59615589	59615590	0.667946	0.00295688	0.0344516	CER	OSBP	Gene Body	TDP-B	No	No	Island	No
chr11	60906606	60906607	-0.844164	0.0089702	0.0298319	CER	PRPF19	Promoter	TDP-C9	No	No	Island	No
chr11	60933342	60933343	-1.06756	0.0137328	0.0362198	CER	TMEM132A	Promoter	TDP-A	No	No	Shore	No
chr11	61008736	61008737	0.997859	0.0109183	0.0331099	CER	CD6	Gene Body	TDP-A	No	No	Island	No
chr11	61523838	61523839	1.53803	0.00197225	0.0263704	CER	SYT7	3'-UTR	TDP-C	No	No	Deep sea	No
chr11	61555270	61555271	-1.19451	0.00299368	0.0149305	CER	SYT7	Gene Body	TDP-C9	No	No	Deep sea	No
chr11	61580604	61580605	1.44049	0.000894837	0.026676	CER	SYT7	Gene Body	TDP-B	No	No	Island	No
chr11	61745622	61745623	1.16819	0.00222556	0.0123719	CER	DAGLA	3'-UTR	TDP-C9	No	No	Shore	No
chr11	61815949	61815950	0.821723	0.00276424	0.0214961	CER	FADS2, FADS1, MIR1908, FEN1	Promoter	TDP-A	No	No	Island	No
chr11	61816744	61816745	1.11267	0.000614913	0.0246788	CER	FADS1,FEN1,FADS2	Promoter, Gene body	TDP-B	No	No	Island	No
chr11	61891734	61891735	1.15861	0.000661753	0.00606457	CER	FADS3	Promoter	TDP-C9	No	No	Island	No
chr11	62124582	62124583	1.09631	0.00504877	0.0350809	CER	INCENP	Gene Body	TDP-C	No	No	Shore	No
chr11	62612215	62612216	-0.836825	0.00299546	0.0149305	CER	ROM1,EML3	Promoter	TDP-C9	No	No	Island	No
chr11	62771274	62771275	1.2647	0.00160052	0.00999253	CER	TAF6L	Promoter	TDP-C9	No	No	Shore	No
chr11	62771478	62771479	1.26734	0.00220551	0.0268099	CER	TAF6L	Promoter	TDP-C	No	No	Shore	No
chr11	62780757	62780758	1.48826	0.00627824	0.0275479	CER	TAF6L,TMEM223	Promoter, Gene body	TDP-A	No	No	Deep sea	No
chr11	62786933	62786934	-0.649109	0.0145402	0.0367068	CER	TMEM179B, TAF6L, TMEM223	Promoter, Gene body	TDP-A	No	No	Island	No
chr11	62787369	62787370	0.861741	0.00214948	0.0206952	CER	TMEM179B, TMEM223	Promoter, Gene body	TDP-A	No	No	Island	No
chr11	63763246	63763247	-1.26261	0.000338362	0.00429479	CER	C11orf95	3'-UTR	TDP-C9	No	No	Island	No
chr11	63766082	63766083	1.37637	0.00258975	0.0335508	CER	C11orf95	Promoter	TDP-B	No	No	Shore	No
chr11	63769209	63769210	-0.690147	0.00562384	0.0263631	CER	C11orf95	Promoter	TDP-A	No	No	Island	No
chr11	63998915	63998916	-1.75282	5.87488e-05	0.0017955	CER	OTUB1,MACROD1	Gene Body	TDP-C9	No	No	Island	No
chr11	64035951	64035952	0.68834	0.00821216	0.0403802	CER	MACROD1	Gene Body	TDP-C	No	No	Island	No
chr11	64035955	64035956	1.6179	0.00258733	0.0362276	CER	MACROD1	Gene Body	TDP-GRN	No	No	Island	No
chr11	64039419	64039420	1.68964	0.00454816	0.0428853	CER	MACROD1	Gene Body	TDP-GRN	No	No	Shelf	No
chr11	64041286	64041287	-1.57641	8.17809e-05	0.00207649	CER	MACROD1	Gene Body	TDP-C9	No	No	Deep sea	No
chr11	64041404	64041405	1.50883	0.00150133	0.0307365	CER	MACROD1	Gene Body	TDP-B	No	No	Deep sea	No
chr11	64134801	64134802	0.851171	0.0186454	0.0470814	CER	MACROD1	Gene Body	TDP-C9	No	No	Deep sea	No
chr11	64135186	64135187	-1.55782	0.00343951	0.0318832	CER	MACROD1	Gene Body	TDP-C	No	No	Deep sea	No
chr11	64153313	64153314	-1.57624	0.000154408	0.0225361	CER	MACROD1	Gene Body	TDP-B	No	No	Deep sea	No
chr11	64185533	64185534	0.680002	0.00596724	0.0430807	CER	STIP1	Promoter	TDP-B	No	No	Island	No
chr11	64186316	64186317	0.681241	0.00222011	0.0207356	CER	STIP1	Gene Body	TDP-A	No	No	Island	No
chr11	64230262	64230263	0.670473	0.00309022	0.0222778	CER	DNAJC4	Promoter	TDP-A	No	No	Island	No
chr11	64235839	64235840	-1.06412	0.0027715	0.0142394	CER	VEGFB	Gene Body	TDP-C9	No	No	Shore	No
chr11	64241212	64241213	0.707125	0.0082996	0.0302219	CER	FKBP2, LOC114841035	Promoter	TDP-A	No	No	Island	No
chr11	64245185	64245186	-0.855041	0.00680687	0.047293	CER	PPP1R14B-AS1,PPP1R14B	Promoter, Gene body	TDP-GRN	No	No	Shore	No
chr11	64285640	64285641	0.808149	0.00362191	0.0406147	CER	GPR137,BAD	Promoter	TDP-GRN	No	No	Island	No
chr11	64300027	64300028	0.974334	0.000739333	0.0258535	CER	CATSPERZ,KCNK4,KCNK4-TEX40	Promoter, 3'-UTR, Gene body	TDP-B	No	No	Island	No
chr11	64306169	64306170	1.25383	0.00345306	0.040294	CER	ESRRA	Promoter	TDP-GRN	No	No	Island	No
chr11	64317231	64317232	1.07178	0.00410367	0.0423051	CER	PRDX5,TRMT112	Promoter, Gene body	TDP-GRN	No	No	Island	No
chr11	64317439	64317440	1.14592	0.00514299	0.0411108	CER	PRDX5,TRMT112	Promoter	TDP-B	No	No	Island	No
chr11	64448908	64448909	-0.865694	0.00348554	0.0403793	CER	LINC02724	Promoter	TDP-GRN	No	No	Shore	No
chr11	64591276	64591277	1.31108	0.00819574	0.0403741	CER	SLC22A12	5'-UTR	TDP-C	No	No	Deep sea	No
chr11	64607180	64607181	0.96931	0.00416294	0.0423051	CER	NRXN2	3'-UTR	TDP-GRN	No	No	Shore	No
chr11	64642756	64642757	-0.899494	0.00370789	0.0170417	CER	NRXN2	Promoter	TDP-C9	No	No	Island	No
chr11	64744808	64744809	0.841707	0.0132824	0.0359674	CER	RASGRP2	Promoter	TDP-A	No	No	Island	No
chr11	64810557	64810558	0.938898	0.0100082	0.0435818	CER	MEN1	Promoter	TDP-C	No	No	Island	No
chr11	64891587	64891588	1.31768	0.0201583	0.0431591	CER	MIR192, MIR194-2, MIR194-2HG	Promoter, Gene body	TDP-A	No	No	Shelf	No
chr11	65181351	65181352	-1.19493	0.000267773	0.00377491	CER	CAPN1,LOC728975	Promoter, Gene body	TDP-C9	No	No	Island	No
chr11	65340529	65340530	1.5598	0.000228362	0.0161645	CER	DPF2	Promoter	TDP-C	No	No	Deep sea	No
chr11	65390684	65390685	-0.799174	0.00699094	0.0474844	CER	FRMD8	Gene Body	TDP-GRN	No	No	Shelf	No
chr11	65422424	65422425	1.32041	0.00178937	0.033047	CER	NEAT1	Promoter	TDP-GRN	No	No	Island	No
chr11	65554182	65554183	-1.1941	0.00683077	0.0251081	CER	LTBP3	Promoter	TDP-C9	No	No	Island	No
chr11	65557756	65557757	-1.35993	2.07424e-06	0.000370679	CER	LTBP3	Gene Body	TDP-C9	TDP-C9,TDP-GRN	No	Shore	No
chr11	65557756	65557757	-1.10665	0.000547319	0.0245077	CER	LTBP3	Gene Body	TDP-GRN	TDP-C9,TDP-GRN	No	Shore	No
chr11	65558112	65558113	-0.780701	0.00672517	0.0376991	CER	LTBP3	Promoter	TDP-C	No	No	Island	No
chr11	65558219	65558220	0.668784	0.0108682	0.0447015	CER	LTBP3	Promoter	TDP-C	No	No	Island	No
chr11	65570473	65570474	0.848437	0.00983948	0.0319517	CER	ZNRD2, ZNRD2-AS1	Promoter	TDP-A	No	No	Island	No
chr11	65585122	65585123	-0.698493	0.0216479	0.0443508	CER	EHBP1L1	Gene Body	TDP-A	No	No	Island	No
chr11	65615751	65615752	-1.34517	0.0038335	0.0173373	CER	PCNX3,MAP3K11	Promoter	TDP-C9	No	No	Island	No
chr11	65625373	65625374	-1.04012	0.0164656	0.043721	CER	PCNX3	Gene Body	TDP-C9	No	No	Deep sea	No
chr11	65642384	65642385	0.700721	0.00812613	0.0492653	CER	SIPA1	Gene Body	TDP-GRN	No	No	Island	No
chr11	65646793	65646794	1.88262	2.45768e-06	0.000414802	CER	SIPA1	Promoter	TDP-C9	No	No	Island	No
chr11	65658330	65658331	-1.46054	0.00097961	0.00748215	CER	RELA	3'-UTR	TDP-C9	No	No	Deep sea	No
chr11	65662999	65663000	0.842611	6.91044e-05	0.0109918	CER	RELA	Promoter	TDP-A	No	No	Island	No
chr11	65777849	65777850	-1.24958	0.00765764	0.0396541	CER	AP5B1	3'-UTR	TDP-C	No	No	Shelf	No
chr11	65859558	65859559	-1.07758	0.000613406	0.00594427	CER	MUS81,CFL1	Promoter	TDP-C9	No	No	Island	No
chr11	65894082	65894083	1.03178	0.00170657	0.0255933	CER	FOSL1	5'-UTR	TDP-C	TDP-C,TDP-C9	No	Shelf	No
chr11	65894082	65894083	0.800416	0.0163014	0.0434991	CER	FOSL1	5'-UTR	TDP-C9	TDP-C,TDP-C9	No	Shelf	No
chr11	65894099	65894100	1.42298	0.000200776	0.0161308	CER	FOSL1	5'-UTR	TDP-C	No	No	shelf	No
chr11	65961513	65961514	-1.01066	0.00784474	0.0490008	CER	SART1	Promoter	TDP-B	No	No	Island	No
chr11	65961672	65961673	-1.19733	0.000360945	0.00433419	CER	SART1	Promoter	TDP-C9	No	No	Island	No
chr11	66022443	66022444	0.882541	0.0100608	0.0436501	CER	CATSPER1	Gene Body	TDP-C	No	No	Shore	No
chr11	66258550	66258551	1.19448	0.0013334	0.00900195	CER	KLC2	5'-UTR	TDP-C9	No	No	Island	No
chr11	66278022	66278023	0.685819	0.00303997	0.0222778	CER	CNIH2	Promoter	TDP-A	TDP-A,ABC	No	Island	No
chr11	66278022	66278023	0.600964	0.000400172	0.00872356	CER	CNIH2	Promoter	ABC	TDP-A,ABC	No	Island	No
chr11	66364330	66364331	0.633773	0.0290743	0.0395569	CER	SLC29A2	3'-UTR	TDP	No	No	Deep sea	No
chr11	66408950	66408951	-1.0427	0.000620397	0.00596445	CER	NA	Intergenic	TDP-C9	No	No	Island	No
chr11	66420970	66420971	-1.13917	0.00175635	0.0255933	CER	NPAS4	Promoter	TDP-C	No	No	Island	No
chr11	66538467	66538468	-2.84492	0.000487689	0.0234086	CER	ZDHHC24	3'-UTR	TDP-B	TDP-B,TDP-C9	Yes	Deep sea	No
chr11	66538467	66538468	-1.77248	0.0119073	0.0358544	CER	ZDHHC24	3'-UTR	TDP-C9	TDP-B,TDP-C9	No	Deep sea	No
chr11	66559599	66559600	1.13957	0.00693926	0.0253688	CER	ACTN3	Gene Body	TDP-C9	No	No	Shore	No
chr11	66559641	66559642	-1.0197	0.0129072	0.0480541	CER	ACTN3	Gene Body	TDP-C	TDP-C,ABC	No	Shore	No
chr11	66559641	66559642	-0.638785	0.0309667	0.0442503	CER	ACTN3	Gene Body	ABC	TDP-C,ABC	No	Shore	No
chr11	66616207	66616208	0.596166	0.013436	0.0360399	CER	RBM14, RBM14-RBM4	Promoter	TDP-A	No	No	Island	No
chr11	66690149	66690150	-0.599488	0.0129353	0.0356862	CER	SPTBN2	Gene Body	TDP-A	No	No	Shore	No
chr11	66690152	66690153	0.712904	0.0262486	0.039907	CER	SPTBN2	Gene Body	ABC	No	No	Shore	No
chr11	66728266	66728267	-1.37471	0.000174588	0.0030818	CER	SPTBN2	Gene Body	TDP-C9	No	No	Island	No
chr11	66745551	66745552	0.871437	0.00289835	0.0299938	CER	C11orf80	Gene Body	TDP-C	TDP-C,TDP-C9	No	Shore	No
chr11	66745551	66745552	1.02313	0.0024656	0.0131716	CER	C11orf80	Gene Body	TDP-C9	TDP-C,TDP-C9	No	Shore	No
chr11	66843237	66843238	-1.14038	6.01578e-06	0.000578988	CER	RCE1,C11orf80	Promoter, 3'-UTR	TDP-C9	No	No	Island	No
chr11	66856209	66856210	-0.860972	0.00181952	0.0108643	CER	LRFN4,PC	Promoter, Gene body	TDP-C9	No	No	Island	No
chr11	66856526	66856527	1.13054	0.00944283	0.0315078	CER	LRFN4, PC	Promoter	TDP-A	No	No	Island	No
chr11	66857065	66857066	-0.862953	0.00796259	0.0401059	CER	LRFN4,PC	Promoter	TDP-C	No	No	Island	No
chr11	66857068	66857069	-1.9856	9.9805e-05	0.0159413	CER	LRFN4,PC	Promoter	TDP-C	No	No	island	No
chr11	66858128	66858129	1.07279	0.00119148	0.0185571	CER	LRFN4, PC	Gene Body	TDP-A	No	No	Island	No
chr11	66858144	66858145	0.794465	0.02561	0.0482465	CER	LRFN4, PC	Gene Body	TDP-A	No	No	Island	No
chr11	66858698	66858699	-1.285	0.000724202	0.0258535	CER	LRFN4, PC	Gene Body	TDP-B	No	No	Island	No
chr11	67023831	67023832	1.02025	0.00137351	0.01886	CER	SYT12	Gene Body	TDP-A	No	No	Island	No
chr11	67057118	67057119	-0.609658	0.0256014	0.0482465	CER	RHOD	Gene Body	TDP-A	No	No	Island	No
chr11	67057127	67057128	0.587417	0.0120603	0.0360118	CER	RHOD	Gene Body	TDP-C9	No	No	Island	No
chr11	67304296	67304297	-1.47668	0.000828109	0.0225075	CER	SSH3	Gene Body	TDP-C	TDP-C,TDP-C9	No	Island	No
chr11	67304296	67304297	-1.59136	0.000472291	0.00510612	CER	SSH3	Gene Body	TDP-C9	TDP-C,TDP-C9	No	Island	No
chr11	67370490	67370491	0.694682	0.016268	0.043466	CER	LOC100130987,POLD4,CLCF1	Gene Body	TDP-C9	No	No	Shore	No
chr11	67391600	67391601	-1.55457	0.00478878	0.0248401	CER	RAD9A, LOC100130987	Promoter, 5'-UTR	TDP-A	TDP-A,TDP-GRN	No	Shore	No
chr11	67391600	67391601	-1.94296	0.00127914	0.0294662	CER	RAD9A,LOC100130987	Promoter, 5'-UTR	TDP-GRN	TDP-A,TDP-GRN	No	Shore	No
chr11	67469064	67469065	-0.871614	0.00255001	0.0134612	CER	TMEM134	Promoter	TDP-C9	No	No	Island	No
chr11	67469308	67469309	1.19535	0.00352082	0.0164811	CER	TMEM134	Promoter	TDP-C9	No	No	Island	No
chr11	67584402	67584403	-1.15953	0.00194968	0.0319733	CER	GSTP1	Promoter	TDP-B	No	No	Island	No
chr11	67650586	67650587	-1.16236	0.0062012	0.0274448	CER	ACY3	5'-UTR	TDP-A	No	No	Deep sea	No
chr11	68039183	68039184	-0.985654	0.000917855	0.00722498	CER	TCIRG1	Gene Body	TDP-C9	No	No	Shore	No
chr11	68043164	68043165	1.48185	0.00179927	0.033047	CER	TCIRG1	Promoter	TDP-GRN	No	No	Deep sea	No
chr11	68043224	68043225	0.826239	0.0106998	0.033408	CER	TCIRG1	Promoter	TDP-C9	No	No	Deep sea	No
chr11	68353434	68353435	-1.86412	0.00299798	0.0344516	CER	LRP5	Gene Body	TDP-B	No	No	Deep sea	No
chr11	68794859	68794860	-1.98376	0.00628226	0.0376968	CER	CPT1A	Gene Body	TDP-C	No	No	Deep sea	No
chr11	68797805	68797806	-1.5916	0.000405759	0.00466178	CER	CPT1A	Gene Body	TDP-C9	No	No	Deep sea	No
chr11	68818409	68818410	-1.84071	0.000589889	0.0245587	CER	CPT1A	Gene Body	TDP-GRN	No	No	Deep sea	No
chr11	68844137	68844138	1.27563	0.00456706	0.0340699	CER	CPT1A	Gene Body	TDP-C	No	No	Island	Yes
chr11	68844235	68844236	-1.02111	0.0134945	0.0360421	CER	CPT1A	5'-UTR	TDP-A	No	No	Island	No
chr11	69013192	69013193	-0.857308	0.00227706	0.0125662	CER	MRGPRF,MRGPRF-AS1	5'-UTR, Gene body	TDP-C9	No	No	Shore	No
chr11	69053947	69053948	-0.694306	0.0172241	0.039812	CER	TPCN2	Gene Body	TDP-A	TDP-A,ABC	No	Deep sea	No
chr11	69053947	69053948	-0.699338	0.00394022	0.0146152	CER	TPCN2	Gene Body	ABC	TDP-A,ABC	No	Deep sea	No
chr11	69642174	69642175	-1.19925	1.557e-05	0.00101008	CER	CCND1	Gene Body	TDP-C9	No	No	Island	No
chr11	69667496	69667497	1.63783	0.000247771	0.0137701	CER	LTO1	3'-UTR	TDP-A	No	No	Deep sea	No
chr11	69774353	69774354	-1.59847	0.00164451	0.0255933	CER	FGF4	Gene Body	TDP-C	No	No	Island	No
chr11	69775812	69775813	-0.531432	0.0258869	0.0395872	CER	FGF4	Promoter	ABC	No	No	Shore	No
chr11	69819723	69819724	1.24467	0.00770715	0.0397361	CER	FGF3	Promoter	TDP-C	No	No	Island	No
chr11	70120744	70120745	-1.06155	0.01418	0.0399433	CER	ANO1	Gene Body	TDP-C9	No	No	Deep sea	No
chr11	70270344	70270345	-1.11036	0.0112332	0.0451518	CER	PPFIA1	Promoter	TDP-C	No	No	Island	No
chr11	70826753	70826754	-0.935538	0.00711285	0.0257248	CER	SHANK2	5'-UTR	TDP-C9	No	No	Island	No
chr11	70884648	70884649	-0.96029	0.00251476	0.0335508	CER	SHANK2	Gene Body	TDP-B	No	No	Deep sea	No
chr11	71252459	71252460	-0.587256	0.0130291	0.0357597	CER	SHANK2	5'-UTR	TDP-A	No	No	Island	No
chr11	71456458	71456459	-1.54297	0.00772445	0.0484513	CER	NADSYN1	Gene Body	TDP-GRN	No	No	Shelf	No
chr11	71787716	71787717	-0.935843	0.00435468	0.0340699	CER	FAM86C1P,ALG1L9P	Gene Body	TDP-C	No	No	Island	No
chr11	71910045	71910046	-1.11621	0.0166076	0.0439878	CER	LOC100133315	Gene Body	TDP-C9	TDP-C9,TDP-GRN	No	Deep sea	No
chr11	71910045	71910046	-1.52703	0.00532854	0.044553	CER	LOC100133315	Gene Body	TDP-GRN	TDP-C9,TDP-GRN	No	Deep sea	No
chr11	72041613	72041614	-1.30685	1.13137e-05	0.000838319	CER	NUMA1	Promoter	TDP-C9	No	No	Deep sea	No
chr11	72224714	72224715	-0.95961	0.000117794	0.00254644	CER	INPPL1	Promoter	TDP-C9	No	No	Island	No
chr11	72240178	72240179	0.894884	0.016563	0.0392182	CER	PHOX2A	Gene Body	TDP-A	No	No	Island	No
chr11	72241444	72241445	-1.07205	0.000468855	0.0188162	CER	PHOX2A	Gene body	TDP-C	No	No	island	No
chr11	72584595	72584596	1.93565	0.00346472	0.0355513	CER	PDE2A	Promoter	TDP-B	No	No	Island	No
chr11	72590399	72590400	1.16923	0.0192099	0.0478925	CER	PDE2A	Promoter	TDP-C9	No	No	Island	No
chr11	72754724	72754725	0.884356	0.00825744	0.0280932	CER	ARAP1	Gene Body	TDP-C9	No	No	Shore	No
chr11	72754725	72754726	1.08138	0.00513739	0.0411108	CER	ARAP1	Gene Body	TDP-B	No	No	Shore	No
chr11	72793863	72793864	-1.23349	0.000246681	0.00363795	CER	ARAP1,STARD10	Promoter	TDP-C9	No	No	Island	No
chr11	72816654	72816655	-1.89951	0.00224925	0.0351099	CER	ATG16L2	Promoter	TDP-GRN	No	No	Shore	No
chr11	73342962	73342963	0.695484	0.00220876	0.0207356	CER	ARHGEF17	Promoter	TDP-A	No	No	Island	No
chr11	73343030	73343031	-0.682546	0.00425918	0.0243679	CER	ARHGEF17	5'-UTR	TDP-A	No	No	Island	No
chr11	73343110	73343111	0.488327	0.0298555	0.0430149	CER	ARHGEF17	5'-UTR	ABC	No	No	Island	No
chr11	73343113	73343114	1.427	0.00286353	0.0298837	CER	ARHGEF17	5'-UTR	TDP-C	No	No	Island	No
chr11	73362344	73362345	-1.10651	0.000826638	0.0262881	CER	ARHGEF17	Gene Body	TDP-B	No	No	Island	No
chr11	73389114	73389115	0.694146	0.0197614	0.0426404	CER	RELT	5'-UTR	TDP-A	No	No	Deep sea	No
chr11	73787928	73787929	-0.679099	0.0235849	0.0466345	CER	MRPL48	Promoter	TDP-A	No	No	Island	No
chr11	74171271	74171272	0.667093	0.0203386	0.0496601	CER	PPME1,C2CD3	Promoter	TDP-C9	No	No	Island	No
chr11	74398100	74398101	0.674956	0.00329478	0.0226337	CER	PGM2L1	Gene Body	TDP-A	No	No	Island	No
chr11	74731885	74731886	-1.48407	0.0128814	0.0376467	CER	CHRDL2	Promoter	TDP-C9	No	No	Shore	No
chr11	74948824	74948825	0.974332	0.0177717	0.0456966	CER	SPCS2,XRRA1	Promoter, Gene body	TDP-C9	No	No	Shore	No
chr11	75768725	75768726	1.26962	0.00181283	0.033047	CER	DGAT2,LOC283214	Promoter	TDP-GRN	No	No	Island	No
chr11	76206505	76206506	0.670569	0.00458984	0.0248078	CER	WNT11	Promoter	TDP-A	No	No	Island	No
chr11	76206589	76206590	-0.858721	0.00713761	0.025799	CER	WNT11	Promoter	TDP-C9	No	No	Island	No
chr11	76208871	76208872	-3.12711	3.92291e-06	0.0069684	CER	NA	Intergenic	TDP-GRN	No	No	Island	Yes
chr11	76445339	76445340	1.31202	0.000481637	0.0155785	CER	EMSY	Gene Body	TDP-A	No	No	Island	No
chr11	76671104	76671105	-0.938444	0.00205507	0.0117687	CER	LRRC32	Promoter	TDP-C9	No	No	Island	No
chr11	76783508	76783509	1.80843	0.00433084	0.0426357	CER	TSKU,LOC101928837	Promoter	TDP-GRN	No	No	Island	No
chr11	76784415	76784416	-1.32607	0.0080033	0.0490789	CER	TSKU	Gene Body	TDP-GRN	No	No	Island	No
chr11	76934460	76934461	-1.32528	0.0155206	0.0381343	CER	ACER3	Gene Body	TDP-A	No	No	Deep sea	No
chr11	77067234	77067235	1.01353	0.00601979	0.0431545	CER	CAPN5	Gene Body	TDP-B	No	No	Island	No
chr11	77206061	77206062	-1.06703	0.00572563	0.0266178	CER	MYO7A	Gene Body	TDP-A	No	No	Deep sea	No
chr11	77588764	77588765	0.785223	0.00535873	0.0258274	CER	AQP11, CLNS1A	Promoter, Gene body	TDP-A	TDP-A,TDP-C,ABC	No	Shore	No
chr11	77588764	77588765	0.962803	0.00734898	0.0392313	CER	AQP11, CLNS1A	Promoter, Gene body	TDP-C	TDP-A,TDP-C,ABC	No	Shore	No
chr11	77588764	77588765	0.799966	0.0010393	0.00992616	CER	AQP11, CLNS1A	Promoter, Gene body	ABC	TDP-A,TDP-C,ABC	No	Shore	No
chr11	77589629	77589630	1.06688	0.00057691	0.0245077	CER	AQP11,CLNS1A	Promoter, Gene body	TDP-GRN	No	No	Island	No
chr11	78196285	78196286	-0.930963	0.00391395	0.037401	CER	USP35	Promoter	TDP-B	No	No	Island	No
chr11	78417122	78417123	-1.39056	2.35002e-05	0.00121006	CER	GAB2	Gene Body	TDP-C9	No	No	Island	No
chr11	78962225	78962226	-0.97681	0.00142435	0.0093258	CER	TENM4	Promoter	TDP-C9	No	No	Shore	No
chr11	79437604	79437605	1.21529	9.21235e-05	0.0159413	CER	TENM4	Gene body	TDP-C	No	No	island	Yes
chr11	82733663	82733664	-0.781748	0.00204923	0.0322375	CER	FAM181B	Gene Body	TDP-B	No	No	Island	No
chr11	83285760	83285761	0.714632	0.00802376	0.0298236	CER	CCDC90B	5'-UTR	TDP-A	No	No	Island	No
chr11	83456285	83456286	1.09529	0.0119953	0.0465649	CER	DLG2	3'-UTR	TDP-C	No	No	Deep sea	No
chr11	86068288	86068289	0.818757	0.00763282	0.0396541	CER	PICALM	Gene Body	TDP-C	No	No	Shore	No
chr11	89006901	89006902	1.41757	0.00130048	0.0296166	CER	GRM5	Gene Body	TDP-GRN	No	No	Deep sea	No
chr11	92969938	92969939	1.00867	0.00123669	0.0185571	CER	MTNR1B	Gene Body	TDP-A	No	No	Island	No
chr11	93197892	93197893	-1.47857	0.000114418	0.00253724	CER	SLC36A4	Promoter	TDP-C9	No	No	Island	No
chr11	96389697	96389698	-1.56914	3.87443e-05	0.0015694	CER	JRKL,CCDC82	Promoter	TDP-C9	No	No	Island	No
chr11	100687380	100687381	0.8904	0.0188037	0.0473481	CER	ARHGAP42,ARHGAP42-AS1	Promoter, Gene body	TDP-C9	No	No	Island	No
chr11	101070205	101070206	1.18875	0.0102946	0.0326249	CER	PGR	Gene Body	TDP-C9	No	No	Deep sea	No
chr11	107018061	107018062	0.730245	0.0036259	0.032275	CER	GUCY1A2	5'-UTR	TDP-C	No	No	Island	No
chr11	108593365	108593366	0.70478	0.00381849	0.0234059	CER	EXPH5	Gene Body	TDP-A	No	No	Island	No
chr11	112025559	112025560	-1.5767	1.69527e-05	0.00104283	CER	DLAT	Promoter	TDP-C9	No	No	Island	No
chr11	112962972	112962973	-0.692613	0.0103441	0.0232187	CER	LOC101928847,NCAM1	Promoter, Gene body	ABC	No	No	Island	No
chr11	113474378	113474379	1.19023	0.00214436	0.0266828	CER	DRD2	5'-UTR	TDP-C	No	No	Island	No
chr11	113875551	113875552	0.87072	0.00984097	0.0434791	CER	USP28	Promoter	TDP-C	No	No	Island	No
chr11	113844300	113844301	-1.75219	0.000326636	0.0174108	CER	USP28	Gene Body	TDP-C	TDP-C,TDP-C9	No	Deep sea	No
chr11	113844300	113844301	-1.64569	0.00121234	0.00860293	CER	USP28	Gene Body	TDP-C9	TDP-C,TDP-C9	No	Deep sea	No
chr11	113875627	113875628	-1.25727	0.000171246	0.0030513	CER	USP28	Promoter	TDP-C9	No	No	Island	No
chr11	114059069	114059070	1.02722	0.00457342	0.0194595	CER	ZBTB16	Promoter	TDP-C9	No	No	Island	No
chr11	115503657	115503658	-0.870831	0.00721648	0.0259605	CER	CADM1	Gene Body	TDP-C9	No	No	Island	No
chr11	115760147	115760148	-1.04117	0.000936988	0.00730826	CER	LINC00900	Gene Body	TDP-C9	No	No	Island	No
chr11	117178968	117178969	0.815463	0.00043404	0.015281	CER	SIDT2	Promoter	TDP-A	No	No	Island	No
chr11	117232149	117232150	-0.967482	0.00711955	0.0474844	CER	RNF214,PCSK7	Promoter	TDP-GRN	No	No	Island	No
chr11	117232667	117232668	0.968228	0.00293874	0.0147133	CER	RNF214,PCSK7	Promoter	TDP-C9	No	No	Island	No
chr11	117796253	117796254	0.92681	0.00720537	0.0387457	CER	DSCAML1	Gene Body	TDP-C	No	No	Island	No
chr11	117797572	117797573	-1.28282	0.00637939	0.0376991	CER	DSCAML1	Promoter	TDP-C	TDP-C,ABC	No	Shore	No
chr11	117797572	117797573	-0.735521	0.0305939	0.0439577	CER	DSCAML1	Promoter	ABC	TDP-C,ABC	No	Shore	No
chr11	117828534	117828535	-0.844623	0.0268257	0.049522	CER	FXYD2, FXYD6-FXYD2	Promoter, Gene body	TDP-A	No	No	Deep sea	No
chr11	117828634	117828635	0.754884	0.00784794	0.0272672	CER	FXYD2,FXYD6-FXYD2	Promoter, Gene body	TDP-C9	No	No	Deep sea	No
chr11	117918761	117918762	1.25562	0.00279556	0.0295701	CER	TMPRSS13	Gene Body	TDP-C	No	No	Deep sea	No
chr11	118437589	118437590	0.965744	0.00172921	0.0195756	CER	ATP5MG, KMT2A	Gene Body	TDP-A	No	No	Shore	No
chr11	118531023	118531024	0.831742	0.0107476	0.033478	CER	TMEM25,LOC101929089,TTC36	Promoter, 3'-UTR	TDP-C9	No	No	Island	No
chr11	118572824	118572825	1.16791	0.000500256	0.0234086	CER	IFT46,ARCN1	Promoter, Gene body	TDP-B	No	No	Island	No
chr11	118608207	118608208	0.849595	0.00415531	0.0337295	CER	PHLDB1	Gene Body	TDP-C	No	No	Island	No
chr11	118659654	118659655	-1.20807	0.000435702	0.0234086	CER	TREH	Gene Body	TDP-B	TDP-B,TDP-C,TDP-C9,ABC	No	Deep sea	No
chr11	118659654	118659655	-0.975933	0.002794	0.0295701	CER	TREH	Gene Body	TDP-C	TDP-B,TDP-C,TDP-C9,ABC	No	Deep sea	No
chr11	118659654	118659655	-1.25902	3.52306e-05	0.00148654	CER	TREH	Gene Body	TDP-C9	TDP-B,TDP-C,TDP-C9,ABC	No	Deep sea	No
chr11	118659654	118659655	-0.745117	0.00119911	0.010154	CER	TREH	Gene Body	ABC	TDP-B,TDP-C,TDP-C9,ABC	No	Deep sea	No
chr11	118659796	118659797	1.16446	0.00389981	0.0332001	CER	TREH,TREH,TREH	3'-UTR	TDP-C	No	No	Deep sea	No
chr11	118924052	118924053	-1.62121	0.00485963	0.0432906	CER	NA,BCL9L,NA	Gene Body	TDP-GRN	No	No	Shore	Yes
chr11	119018512	119018513	-1.16695	0.000187305	0.00318786	CER	TRAPPC4,RPS25,RPS25,RPS25,NA	Promoter	TDP-C9	No	No	Island	No
chr11	119107298	119107299	-1.84807	0.00193654	0.0319733	CER	C2CD2L,DPAGT1	Promoter, Gene body	TDP-B	TDP-B,ABC	No	Island	No
chr11	119107298	119107299	-0.877951	0.0165908	0.0304456	CER	C2CD2L,DPAGT1	Promoter, 5'-UTR	ABC	TDP-B,ABC	No	Island	No
chr11	119173665	119173666	0.920486	0.00615517	0.0376612	CER	NLRX1	Gene Body	TDP-C	TDP-C,TDP-C9	No	Deep sea	No
chr11	119173665	119173666	1.02029	0.00579624	0.0226449	CER	NLRX1	Gene Body	TDP-C9	TDP-C,TDP-C9	No	Deep sea	No
chr11	119320201	119320202	0.956574	0.0124945	0.0368705	CER	MCAM	Gene Body	TDP-C9	No	No	Shore	No
chr11	120248685	120248686	-1.08029	0.00650106	0.0276944	CER	POU2F3	Gene Body	TDP-A	TDP-A,TDP-C	No	Deep sea	No
chr11	120248685	120248686	-1.35232	0.00359023	0.0322557	CER	POU2F3	Gene Body	TDP-C	TDP-A,TDP-C	No	Deep sea	No
chr11	120336371	120336372	0.705319	0.00539385	0.0446602	CER	ARHGEF12	Promoter	TDP-GRN	No	No	Island	No
chr11	120512944	120512945	1.41087	0.00415529	0.0183211	CER	GRIK4	Gene Body	TDP-C9	No	No	Shore	No
chr11	120565271	120565272	0.899156	0.00897353	0.0310603	CER	GRIK4	Gene Body	TDP-A	No	No	Shore	No
chr11	120793981	120793982	-1.25909	0.0179895	0.040662	CER	GRIK4	Gene Body	TDP-A	No	No	Deep sea	No
chr11	121112772	121112773	1.5919	0.000311879	0.0227339	CER	TBCEL,TECTA	Gene Body	TDP-B	No	No	Deep sea	No
chr11	121465873	121465874	0.67774	0.0246691	0.0476194	CER	SORL1	Gene Body	TDP-A	No	No	Deep sea	No
chr11	121577362	121577363	-1.65784	0.000966783	0.0073982	CER	SORL1	Gene Body	TDP-C9	No	No	Deep sea	No
chr11	122556829	122556830	0.802853	0.00823163	0.0301305	CER	MIR100HG	Promoter	TDP-A	No	No	Deep sea	No
chr11	122556836	122556837	1.60054	0.0028429	0.0144095	CER	MIR100HG	Promoter	TDP-C9	No	No	Deep sea	No
chr11	122556841	122556842	1.56378	0.00316221	0.0154708	CER	MIR100HG	Promoter	TDP-C9	No	No	Deep sea	No
chr11	122556890	122556891	1.11155	0.019101	0.0477412	CER	MIR100HG	Promoter	TDP-C9	No	No	Deep sea	No
chr11	122882787	122882788	-0.736804	0.00122946	0.0294662	CER	JHY	5'-UTR	TDP-GRN	No	No	Island	No
chr11	122978329	122978330	-0.736127	0.0219752	0.0446519	CER	BSX	Gene Body	TDP-A	TDP-A,ABC	No	Shore	No
chr11	122978329	122978330	-0.533991	0.0308178	0.0441581	CER	BSX	Gene Body	ABC	TDP-A,ABC	No	Shore	No
chr11	124623185	124623186	0.960932	0.00165352	0.0194774	CER	TBRG1	Gene Body	TDP-A	No	No	Island	No
chr11	124751881	124751882	1.43423	0.00677122	0.047293	CER	VSIG2	Gene Body	TDP-GRN	No	No	Deep sea	No
chr11	124751991	124751992	-1.20542	0.0110383	0.0448599	CER	VSIG2	Gene Body	TDP-C	No	No	Deep sea	No
chr11	124752146	124752147	-1.04159	0.00318532	0.0154708	CER	VSIG2	5'-UTR	TDP-C9	No	No	Deep sea	No
chr11	125072366	125072367	1.768	0.0002118	0.0129825	CER	SLC37A2	Gene Body	TDP-A	No	No	Deep sea	Yes
chr11	125888640	125888641	0.827376	0.0184348	0.0410932	CER	HYLS1	Gene Body	TDP-A	No	No	Shore	No
chr11	125888660	125888661	0.981641	0.00986778	0.0319517	CER	HYLS1	Gene Body	TDP-A	No	No	Shore	No
chr11	125888668	125888669	1.01859	0.00542886	0.0259301	CER	HYLS1	Gene Body	TDP-A	No	No	Shore	No
chr11	125953538	125953539	0.81337	0.014478	0.0404833	CER	VSIG10L2	Gene Body	TDP-C9	No	No	Deep sea	No
chr11	126211449	126211450	-1.15683	0.00134152	0.00902664	CER	FAM118B,RPUSD4	Promoter	TDP-C9	TDP-C9,TDP	No	Shore	No
chr11	126211449	126211450	-0.649007	0.0100336	0.019047	CER	FAM118B,RPUSD4	Promoter	TDP	TDP-C9,TDP	No	Shore	No
chr11	126443211	126443212	0.795125	0.0191511	0.0478461	CER	KIRREL3	Gene Body	TDP-C9	No	No	Deep sea	No
chr11	126454256	126454257	-1.19471	0.00253788	0.0214961	CER	KIRREL3	Gene Body	TDP-A	No	No	Deep sea	No
chr11	126708631	126708632	-1.84293	8.0654e-05	0.0159082	CER	KIRREL3	Gene Body	TDP-GRN	No	No	Deep sea	No
chr11	127003539	127003540	-1.10737	0.00924339	0.0304902	CER	KIRREL3,KIRREL3-AS3	Promoter, Gene body	TDP-C9	No	No	Island	No
chr11	128549397	128549398	-1.82299	0.00231409	0.0331356	CER	ETS1	Gene Body	TDP-B	No	No	Island	No
chr11	128777186	128777187	1.05745	0.000900191	0.026676	CER	FLI1	Gene Body	TDP-B	No	No	Deep sea	No
chr11	129375358	129375359	-1.04293	0.00116849	0.00839212	CER	BARX2	Promoter	TDP-C9	No	No	Island	No
chr11	129375586	129375587	0.695924	0.00724053	0.028737	CER	BARX2	Promoter	TDP-A	No	No	Island	No
chr11	129375687	129375688	-0.790092	0.00376265	0.0172115	CER	BARX2	Promoter	TDP-C9	No	No	Island	No
chr11	130002491	130002492	0.901452	0.00136161	0.00909137	CER	LINC00167,PRDM10	Promoter, Gene body	TDP-C9	No	No	Island	No
chr11	130002521	130002522	-1.16252	1.78775e-07	0.000220686	CER	LINC00167,PRDM10	Promoter, Gene body	TDP-C9	No	No	Island	No
chr11	132245161	132245162	-0.894165	0.0127169	0.0479496	CER	NTM	Gene Body	TDP-C	No	No	Deep sea	No
chr11	133404056	133404057	1.57601	0.00594346	0.0373184	CER	OPCML	Gene Body	TDP-C	No	No	Deep sea	No
chr11	133787901	133787902	1.63349	0.000487625	0.0234086	CER	LINC02743	Gene Body	TDP-B	No	No	Island	No
chr11	133787907	133787908	1.42926	0.00225948	0.0331356	CER	LINC02743	Gene Body	TDP-B	No	No	Island	No
chr11	133951534	133951535	1.13127	0.00131503	0.00896759	CER	IGSF9B,NA	Gene Body	TDP-C9	No	No	Shelf	No
chr11	133951719	133951720	-1.11254	0.000502471	0.00528336	CER	IGSF9B,NA	Gene Body	TDP-C9	No	No	Shelf	No
chr11	134253753	134253754	-0.759894	0.00523549	0.0442856	CER	THYN1,ACAD8	Promoter, Gene body	TDP-GRN	No	No	Island	No
chr11	134276513	134276514	-0.804824	0.00359551	0.0361466	CER	GLB1L3	5'-UTR	TDP-B	No	No	Island	No
chr12	401227	401228	-1.0722	0.0129685	0.0481333	CER	CCDC77	Promoter	TDP-C	No	No	Shore	No
chr12	753203	753204	0.797412	0.000328008	0.0137701	CER	WNK1	5'-UTR	TDP-A	No	No	Island	No
chr12	949358	949359	-0.997847	0.00156054	0.0307365	CER	RAD52	Gene Body	TDP-B	No	No	Island	No
chr12	991437	991438	-1.05305	0.000941816	0.00732711	CER	ERC1,RAD52	Promoter	TDP-C9	No	No	Island	No
chr12	1033588	1033589	-0.992623	0.0128288	0.0480513	CER	ERC1	Gene Body	TDP-C	No	No	Deep sea	No
chr12	1530697	1530698	-0.819049	0.00112786	0.00826694	CER	WNT5B	Promoter	TDP-C9	No	No	Island	No
chr12	1796869	1796870	0.885076	0.00140113	0.0245897	CER	CACNA2D4	Gene Body	TDP-C	No	No	Island	No
chr12	2053274	2053275	0.913631	0.00434226	0.0188425	CER	CACNA1C	Promoter	TDP-C9	No	No	Island	No
chr12	2230172	2230173	-1.0861	0.0121952	0.0469404	CER	CACNA1C	Gene Body	TDP-C	No	No	Island	No
chr12	2752748	2752749	0.997646	0.003827	0.017327	CER	ITFG2-AS1	Gene Body	TDP-C9	No	No	Island	No
chr12	2973705	2973706	1.16989	0.0147651	0.0409647	CER	TEAD4	Gene Body	TDP-C9	No	No	Deep sea	No
chr12	2974673	2974674	0.976781	0.0106666	0.0330964	CER	TEAD4	Gene Body	TDP-A	No	No	Deep sea	No
chr12	3492277	3492278	-0.844811	0.000670463	0.00611672	CER	THCAT155,PRMT8	Promoter, Gene body	TDP-C9	No	No	Island	No
chr12	3493641	3493642	-1.01783	0.00377185	0.0367996	CER	THCAT155,PRMT8	Promoter, Gene body	TDP-B	TDP-B,TDP-C,TDP-C9	No	Island	No
chr12	3493641	3493642	-1.01057	0.00411123	0.0337295	CER	THCAT155,PRMT8	Promoter, Gene body	TDP-C	TDP-B,TDP-C,TDP-C9	No	Island	No
chr12	3493641	3493642	-1.12081	0.000635831	0.00599893	CER	THCAT155,PRMT8	Promoter, Gene body	TDP-C9	TDP-B,TDP-C,TDP-C9	No	Island	No
chr12	4321413	4321414	-0.759763	0.0154015	0.0419966	CER	TIGAR	Gene Body	TDP-C9	No	No	Island	No
chr12	4431872	4431873	-2.63985	0.000127317	0.0169617	CER	FGF6	Gene Body	TDP-GRN	No	No	Deep sea	No
chr12	4763773	4763774	-1.31425	0.00695892	0.0463655	CER	GALNT8,NDUFA9	Promoter, Gene body	TDP-B	No	No	Deep sea	No
chr12	5922695	5922696	1.87591	0.00125299	0.0294662	CER	ANO2	Gene Body	TDP-GRN	No	No	Deep sea	No
chr12	5922773	5922774	-1.41653	0.0206962	0.0435536	CER	ANO2	Gene Body	TDP-A	No	No	Deep sea	No
chr12	6200739	6200740	-1.52721	0.00277241	0.0142394	CER	CD9	Promoter	TDP-C9	TDP-C9,TDP	No	Island	No
chr12	6200739	6200740	-0.999124	0.00533697	0.0119932	CER	CD9	Promoter	TDP	TDP-C9,TDP	No	Island	No
chr12	6226912	6226913	1.17964	0.0119175	0.0358646	CER	CD9	Gene Body	TDP-C9	No	No	Deep sea	No
chr12	6310385	6310386	1.38411	0.00652468	0.0376991	CER	PLEKHG6	Promoter	TDP-C	No	No	Island	No
chr12	6533249	6533250	0.799775	0.019598	0.0485635	CER	NA	Intergenic	TDP-C9	No	No	Shore	No
chr12	6534481	6534482	0.804289	0.00517083	0.0256603	CER	GAPDH	Promoter	TDP-A	No	No	Island	No
chr12	6534593	6534594	-0.684058	0.00270739	0.0214961	CER	GAPDH	Promoter	TDP-A	TDP-A,TDP-GRN,ABC,TDP	No	Island	No
chr12	6534593	6534594	-0.807346	0.00845903	0.0496251	CER	GAPDH	Promoter	TDP-GRN	TDP-A,TDP-GRN,ABC,TDP	No	Island	No
chr12	6534593	6534594	-0.611383	0.00126197	0.010154	CER	GAPDH	Promoter	ABC	TDP-A,TDP-GRN,ABC,TDP	No	Island	No
chr12	6534593	6534594	-0.643624	9.14604e-05	0.00152434	CER	GAPDH	Promoter	TDP	TDP-A,TDP-GRN,ABC,TDP	No	Island	No
chr12	6551280	6551281	0.616653	0.000188958	0.0125542	CER	IFFO1	Promoter	TDP-A	No	No	Shelf	No
chr12	6765753	6765754	0.973269	0.00179932	0.010776	CER	PTMS,MLF2	Promoter, Gene body	TDP-C9	No	No	Shore	No
chr12	6773807	6773808	0.624759	0.0120935	0.0468002	CER	LAG3	Gene Body	TDP-C	No	No	Island	No
chr12	6826940	6826941	1.23158	0.00355496	0.0165829	CER	GPR162	Gene Body	TDP-C9	No	No	Shore	No
chr12	6914098	6914099	1.11284	0.000226353	0.0161645	CER	ENO2,LRRC23	Promoter, 3'-UTR	TDP-C	No	No	island	No
chr12	6914244	6914245	-0.904197	0.00381749	0.0328452	CER	ENO2	Promoter	TDP-C	No	No	Island	No
chr12	6928231	6928232	-1.46654	0.000194571	0.00323893	CER	ATN1	5'-UTR	TDP-C9	No	No	Island	No
chr12	6938701	6938702	-0.601884	0.0207059	0.0435536	CER	ATN1	Promoter	TDP-A	No	No	Shore	No
chr12	6957450	6957451	0.845183	0.0106019	0.0330887	CER	PTPN6	Gene Body	TDP-A	No	No	Deep sea	No
chr12	7018903	7018904	-1.81593	0.00479576	0.0345777	CER	LPCAT3,C1S	Promoter, Gene body	TDP-C	TDP-C,TDP-C9	No	Island	No
chr12	7018903	7018904	-1.46035	0.0195526	0.0484942	CER	LPCAT3,C1S	Promoter, Gene body	TDP-C9	TDP-C,TDP-C9	No	Island	No
chr12	7440218	7440219	0.709034	0.0016139	0.0194084	CER	CD163L1	Gene Body	TDP-A	No	No	Island	No
chr12	7440339	7440340	-0.804058	0.00470808	0.0198242	CER	CD163L1	Gene Body	TDP-C9	No	No	Island	No
chr12	7872781	7872782	1.17725	0.00849857	0.0497134	CER	SLC2A14	Promoter	TDP-GRN	No	No	Island	No
chr12	7872820	7872821	-1.1959	0.00737205	0.0289194	CER	SLC2A14	Promoter	TDP-A	No	No	Island	No
chr12	7872826	7872827	-1.45324	0.000745114	0.0167777	CER	SLC2A14	Promoter	TDP-A	No	No	Island	No
chr12	7873155	7873156	-1.57109	2.66934e-07	0.000231699	CER	SLC2A14	Promoter	TDP-C9	No	No	Island	No
chr12	10368566	10368567	-0.875399	0.01025	0.0437388	CER	KLRK1-AS1	Gene Body	TDP-C	No	No	Deep sea	No
chr12	12266528	12266529	0.974522	0.00079158	0.0066952	CER	LRP6	Gene Body	TDP-C9	No	No	Shore	No
chr12	12787247	12787248	-0.856013	0.0255523	0.0481927	CER	APOLD1, DDX47	Gene Body	TDP-A	No	No	Island	No
chr12	12927348	12927349	1.19896	0.00269531	0.0292013	CER	GPRC5D-AS1	Promoter	TDP-C	No	No	Deep sea	No
chr12	13101569	13101570	0.876237	0.00442357	0.0190559	CER	FAM234B,GSG1	Gene Body	TDP-C9	No	No	Island	Yes
chr12	13981342	13981343	-0.839247	0.0090945	0.0301204	CER	GRIN2B	Promoter	TDP-C9	No	No	Shore	No
chr12	18120363	18120364	2.51294	4.23618e-07	0.00231211	CER	RERGL	Gene body	TDP-C	No	No	Deep sea	No
chr12	19129897	19129898	0.768849	0.00544361	0.0359421	CER	PLEKHA5	Promoter	TDP-C	TDP-C,TDP-C9	No	Island	No
chr12	19129897	19129898	0.80347	0.00310234	0.0152383	CER	PLEKHA5	Promoter	TDP-C9	TDP-C,TDP-C9	No	Island	No
chr12	19129967	19129968	-0.903255	0.0104221	0.0441302	CER	PLEKHA5	Promoter	TDP-C	TDP-C,TDP-C9	No	Island	No
chr12	19129967	19129968	-1.12588	0.000596041	0.00586557	CER	PLEKHA5	Promoter	TDP-C9	TDP-C,TDP-C9	No	Island	No
chr12	24901932	24901933	-1.06222	0.00148901	0.0188959	CER	BCAT1	Gene Body	TDP-A	No	No	Shore	No
chr12	27333351	27333352	-0.931446	0.00251692	0.0359589	CER	ARNTL2	Gene Body	TDP-GRN	No	No	Island	No
chr12	28190715	28190716	-1.1773	0.000609525	0.00592556	CER	CCDC91,LOC729291	Promoter, Gene body	TDP-C9	No	No	Island	No
chr12	28190841	28190842	-0.891093	0.0122655	0.0364655	CER	CCDC91,LOC729291	Promoter	TDP-C9	No	No	Island	No
chr12	29783124	29783125	-0.996821	0.000105001	0.00239261	CER	TMTC1	Promoter	TDP-C9	No	No	Island	No
chr12	30926679	30926680	0.81069	0.0136401	0.036177	CER	TSPAN11	Promoter	TDP-A	No	No	Island	No
chr12	31501447	31501448	-2.32092	0.0222473	0.0361535	CER	DENND5B	Gene Body	ABC	ABC,TDP	No	Deep sea	No
chr12	31501447	31501448	-2.34146	0.0165417	0.0266802	CER	DENND5B	Gene Body	TDP	ABC,TDP	No	Deep sea	No
chr12	31959782	31959783	-0.816398	0.0251729	0.047906	CER	LINC02422, RESF1	Promoter, Gene body	TDP-A	No	No	Island	No
chr12	33439165	33439166	-1.34002	3.4344e-05	0.00145926	CER	SYT10	Gene Body	TDP-C9	No	No	Island	No
chr12	39144668	39144669	1.33261	0.0026578	0.0138908	CER	NA	Intergenic	TDP-C9	No	No	Island	No
chr12	40105224	40105225	-0.900651	0.010251	0.0325417	CER	SLC2A13	Gene Body	TDP-C9	No	No	Island	No
chr12	40105930	40105931	-0.736245	0.0160661	0.0431555	CER	SLC2A13	5'-UTR	TDP-C9	No	No	Island	No
chr12	42144466	42144467	1.16343	0.00288711	0.0145368	CER	GXYLT1	Gene Body	TDP-C9	No	No	Island	No
chr12	43836126	43836127	0.691606	0.00312123	0.0309177	CER	TMEM117	Promoter	TDP-C	No	No	Island	No
chr12	43836467	43836468	-1.1856	0.000242891	0.00362314	CER	TMEM117	Gene Body	TDP-C9	No	No	Shore	No
chr12	45729521	45729522	-0.993211	0.000905524	0.00719211	CER	ARID2	Promoter	TDP-C9	No	No	Island	No
chr12	46383440	46383441	-0.875614	0.00211345	0.011956	CER	LOC100288798	Promoter	TDP-C9	No	No	Island	No
chr12	47705892	47705893	-1.46625	0.000256428	0.00369451	CER	RPAP3	Gene Body	TDP-C9	No	No	Island	No
chr12	47813215	47813216	1.20394	0.00492399	0.0406065	CER	HDAC7	Promoter	TDP-B	No	No	Island	No
chr12	48004740	48004741	0.829768	0.00119204	0.0185571	CER	COL2A1	Promoter	TDP-A	No	No	Island	No
chr12	48904207	48904208	0.730088	0.0180362	0.0461462	CER	CCDC65,ARF3	5'-UTR, Gene body	TDP-C9	No	No	Deep sea	No
chr12	48998235	48998236	-0.576624	0.00622721	0.0465114	CER	DDN-AS1,DDN	Promoter, Gene body	TDP-GRN	No	No	Island	No
chr12	49091790	49091791	1.01111	0.00032919	0.0227339	CER	DHH	Gene Body	TDP-B	No	No	Shore	No
chr12	49091805	49091806	1.08254	0.0189618	0.0475494	CER	DHH	Gene Body	TDP-C9	TDP-C9,TDP-GRN	No	Shore	No
chr12	49091805	49091806	1.5153	0.00118957	0.0294662	CER	DHH	Gene Body	TDP-GRN	TDP-C9,TDP-GRN	No	Shore	No
chr12	49265341	49265342	-1.04949	0.010145	0.0436568	CER	TUBA1C	Gene Body	TDP-C	No	No	Island	No
chr12	49295617	49295618	1.05526	0.00775265	0.0296699	CER	PRPH, LOC101927267	Promoter, Gene body	TDP-A	No	No	Island	No
chr12	49538996	49538997	1.00292	0.00623124	0.0376612	CER	KCNH3	Promoter	TDP-C	No	No	Island	No
chr12	49903827	49903828	-0.745757	0.00188971	0.0110615	CER	LINC02395,FAIM2	Promoter	TDP-C9	No	No	Island	No
chr12	50025483	50025484	1.28551	0.00227591	0.0273009	CER	RACGAP1	Promoter	TDP-C	No	No	Island	No
chr12	50167744	50167745	-0.931299	0.00934564	0.030744	CER	CERS5	Promoter	TDP-C9	No	No	Shore	No
chr12	51217804	51217805	-0.575409	0.0210425	0.0438807	CER	POU6F1	Promoter	TDP-A	No	No	Island	No
chr12	51217886	51217887	-1.74849	0.000337074	0.0175171	CER	POU6F1	Promoter	TDP-C	No	No	island	No
chr12	51424837	51424838	-0.706444	0.0128811	0.0480513	CER	SLC4A8	Promoter	TDP-C	No	No	Island	No
chr12	51814385	51814386	-0.914734	0.00234553	0.0127643	CER	NA	Intergenic	TDP-C9	No	No	Island	No
chr12	51821682	51821683	-0.812892	0.00317535	0.0312791	CER	FIGNL2	Gene Body	TDP-C	No	No	Island	No
chr12	51822004	51822005	-1.22747	0.00567034	0.0455875	CER	FIGNL2	Gene Body	TDP-GRN	No	No	Island	No
chr12	51951556	51951557	-0.945335	0.00136877	0.00910912	CER	ACVR1B	Promoter	TDP-C9	No	No	Island	No
chr12	51958498	51958499	-1.64214	0.00669522	0.0376991	CER	ACVR1B	Gene Body	TDP-C	No	No	Deep sea	No
chr12	51958516	51958517	2.43689	0.0115245	0.045639	CER	ACVR1B	Gene Body	TDP-C	No	No	Deep sea	No
chr12	52007241	52007242	0.791172	0.0144451	0.0367068	CER	TAMALIN	Gene Body	TDP-A	No	No	Island	No
chr12	52023648	52023649	1.04974	0.0115434	0.045639	CER	NR4A1	Gene Body	TDP-C	No	No	Island	No
chr12	52321167	52321168	-1.12829	0.00134994	0.00905325	CER	KRT83	Gene Body	TDP-C9	No	No	Island	No
chr12	52905103	52905104	-0.979284	0.00864882	0.049961	CER	KRT8	Promoter	TDP-GRN	No	No	Shore	No
chr12	53018904	53018905	-1.68135	0.00163309	0.0101355	CER	EIF4B,LOC283335	Gene Body	TDP-C9	No	No	Deep sea	No
chr12	53054105	53054106	-0.958616	0.00300933	0.0344516	CER	LOC283335,TNS2	Promoter, Gene body	TDP-B	No	No	Shore	No
chr12	53059471	53059472	-0.967922	0.00440582	0.024551	CER	TNS2	Promoter	TDP-A	No	No	Deep sea	No
chr12	53072545	53072546	-1.88799	0.00666043	0.0471797	CER	SPRYD3	Gene Body	TDP-GRN	No	No	Deep sea	No
chr12	53072546	53072547	-1.18998	0.000111958	0.0118345	CER	SPRYD3	Gene Body	TDP-A	TDP-A,ABC	No	Deep sea	No
chr12	53072546	53072547	-0.896407	0.000339446	0.00872356	CER	SPRYD3	Gene Body	ABC	TDP-A,ABC	No	Deep sea	No
chr12	53181179	53181180	-1.0293	0.0028883	0.0145368	CER	CSAD,ZNF740	Promoter, Gene body	TDP-C9	No	No	Island	No
chr12	53334967	53334968	-1.26383	0.00565584	0.0365654	CER	SP7	Gene Body	TDP-C	No	No	Deep sea	No
chr12	53345024	53345025	-1.55528	0.00131801	0.0240899	CER	SP7	Gene Body	TDP-C	No	No	Island	No
chr12	53677410	53677411	-1.12688	0.00406409	0.0423051	CER	ATP5MC2	Promoter	TDP-GRN	No	No	Island	No
chr12	53757325	53757326	1.00878	0.0122575	0.0348259	CER	CISTR	Promoter	TDP-A	No	No	Deep sea	No
chr12	53939673	53939674	-0.943669	0.00561621	0.0222455	CER	HOXC13-AS,HOXC13	Promoter, Gene body	TDP-C9	No	No	Island	No
chr12	53957517	53957518	-0.931663	0.0100703	0.0322208	CER	HOXC12	3'-UTR	TDP-C9	No	No	Shore	No
chr12	53995595	53995596	1.34484	0.0123519	0.0366064	CER	HOXC5,HOXC6,HOXC9,HOXC-AS2	Gene Body	TDP-C9	No	No	Island	No
chr12	54009201	54009202	-1.00964	0.0017244	0.0105195	CER	HOXC8,HOXC5,HOXC6	5'-UTR, Gene body	TDP-C9	No	No	Island	No
chr12	54011123	54011124	-1.21093	0.000333501	0.00429479	CER	HOXC8,HOXC5,HOXC6	Gene Body	TDP-C9	No	No	Shore	No
chr12	54029764	54029765	1.31474	0.00270763	0.0340116	CER	HOXC6,HOXC5,HOXC4	Gene Body	TDP-B	No	No	Island	No
chr12	54030904	54030905	-0.624722	0.0122715	0.047068	CER	HOXC5,HOXC4	Gene Body	TDP-C	No	No	Island	No
chr12	54034556	54034557	-1.14574	0.00801783	0.0494158	CER	HOXC5,HOXC4	3'-UTR, Gene body	TDP-B	No	No	Island	No
chr12	54034771	54034772	-1.50186	0.00110775	0.0284817	CER	HOXC5,HOXC4	3'-UTR, Gene body	TDP-B	No	No	Island	No
chr12	54267705	54267706	-1.7669	0.0138275	0.039278	CER	SCAT2,CBX5	Gene Body	TDP-C9	No	No	Deep sea	No
chr12	54391401	54391402	-1.13753	0.00103	0.00772078	CER	ZNF385A,LOC102724050	Promoter, Gene body	TDP-C9	No	No	Deep sea	No
chr12	54391402	54391403	1.08756	0.0012363	0.0185571	CER	ZNF385A,LOC102724050	Promoter, Gene body	TDP-A	No	No	Deep sea	No
chr12	54473161	54473162	1.33067	0.00115032	0.0185571	CER	GTSF1, LOC102724050	Promoter, Gene body	TDP-A	No	No	Deep sea	No
chr12	54549744	54549745	1.78611	0.00338557	0.0318399	CER	PDE1B	Promoter	TDP-C	No	No	Deep sea	No
chr12	55728852	55728853	-0.827059	0.00375244	0.0171944	CER	CD63	Promoter	TDP-C9	No	No	Island	No
chr12	55829525	55829526	-1.17146	3.03287e-06	0.000459246	CER	TMEM198B,DNAJC14	Promoter, 5'-UTR	TDP-C9	No	No	Shore	No
chr12	56101330	56101331	0.844414	0.00917804	0.0219303	CER	PA2G4,ERBB3	Promoter, 3'-UTR	ABC	No	No	Shelf	No
chr12	56258472	56258473	0.794681	0.00646556	0.0242103	CER	ANKRD52	Promoter	TDP-C9	No	No	Island	No
chr12	56316317	56316318	0.752772	0.00206445	0.0263882	CER	CNPY2,PAN2	Promoter, 3'-UTR	TDP-C	No	No	Island	No
chr12	57128261	57128262	-1.18038	0.00453196	0.0340699	CER	LRP1,STAT6	Promoter, Gene body	TDP-C	No	No	Island	No
chr12	57240275	57240276	-1.71344	0.0057037	0.0456882	CER	NDUFA4L2	Gene Body	TDP-GRN	No	No	Island	No
chr12	57240563	57240564	1.04621	0.00998493	0.0435818	CER	NDUFA4L2	Gene Body	TDP-C	No	No	Island	No
chr12	57302386	57302387	1.3114	0.00576202	0.0226017	CER	R3HDM2	Gene Body	TDP-C9	No	No	Deep sea	No
chr12	57460918	57460919	-0.82625	0.00374161	0.0408822	CER	GLI1	Gene Body	TDP-GRN	No	No	Deep sea	No
chr12	57486609	57486610	1.75876	0.00180361	0.0258375	CER	MARS1,ARHGAP9,NA	Promoter, Gene body	TDP-C	No	No	Shore	No
chr12	57488194	57488195	0.886558	0.0146324	0.040764	CER	MARS1,ARHGAP9	Promoter, Gene body	TDP-C9	No	No	Island	No
chr12	57611566	57611567	-1.01983	0.00033355	0.00429479	CER	ARHGEF25	Promoter	TDP-C9	No	No	Island	No
chr12	57626812	57626813	1.54911	0.0042297	0.0381571	CER	B4GALNT1	3'-UTR	TDP-B	No	No	Shore	No
chr12	57720819	57720820	1.16215	0.00193583	0.0263704	CER	OS9	Gene Body	TDP-C	No	No	Deep sea	No
chr12	57738481	57738482	-1.29653	0.000143977	0.00282774	CER	AGAP2,TSPAN31	Promoter, Gene body	TDP-C9	No	No	Island	No
chr12	57764724	57764725	0.746514	0.0259784	0.0486635	CER	CYP27B1	Gene Body	TDP-A	No	No	Shore	No
chr12	57766170	57766171	-1.17414	0.00598691	0.0430887	CER	CYP27B1	Promoter	TDP-B	TDP-B,TDP-C9	No	Shore	No
chr12	57766170	57766171	-1.32151	0.00115105	0.00834672	CER	CYP27B1	Promoter	TDP-C9	TDP-B,TDP-C9	No	Shore	No
chr12	57845175	57845176	0.773673	0.00128386	0.0185571	CER	CTDSP2	Gene Body	TDP-A	No	No	Shore	No
chr12	57846173	57846174	0.892916	0.0160464	0.0384848	CER	CTDSP2	Promoter	TDP-A	No	No	Island	No
chr12	57846453	57846454	-0.811795	0.00287651	0.0375708	CER	CTDSP2	Promoter	TDP-GRN	No	No	Island	No
chr12	57869595	57869596	-1.53932	0.0016747	0.0309273	CER	NA	Intergenic	TDP-B	No	No	Shelf	No
chr12	62260606	62260607	-2.42797	0.000328566	0.0174108	CER	TAFA2,USP15	Promoter, Gene body	TDP-C	No	No	island	No
chr12	63821906	63821907	-1.47125	4.6994e-05	0.00170426	CER	MIR10527,RXYLT1-AS1	Promoter, Gene body	TDP-C9	No	No	Island	No
chr12	64759242	64759243	-0.714409	0.00557961	0.0363841	CER	TBC1D30,GNS	Promoter, Gene body	TDP-C	No	No	Island	No
chr12	65121214	65121215	-1.02099	0.00198362	0.0115005	CER	WIF1	Promoter	TDP-C9	No	No	Island	No
chr12	65279243	65279244	-1.07744	0.00160968	0.010014	CER	MSRB3	Promoter	TDP-C9	No	No	Island	No
chr12	65279314	65279315	0.819843	0.00430616	0.0385665	CER	MSRB3	Promoter	TDP-B	No	No	Island	No
chr12	65826226	65826227	-0.838579	0.00120753	0.00860047	CER	HMGA2,RPSAP52	Gene Body	TDP-C9	No	No	Island	No
chr12	68868572	68868573	1.89436	8.39275e-05	0.0159413	CER	CPM	Gene body	TDP-C	No	No	Deep sea	No
chr12	69739233	69739234	0.755861	0.000618756	0.0215106	CER	RAB3IP,LOC101928002	Promoter	TDP-C	No	No	island	No
chr12	69936366	69936367	1.0382	0.00417231	0.0183437	CER	MYRFL,PRANCR	Gene Body	TDP-C9	No	No	Deep sea	No
chr12	70366179	70366180	0.842506	0.00776665	0.0397923	CER	KCNMB4	Promoter	TDP-C	No	No	Island	No
chr12	71166568	71166569	1.74912	0.00503749	0.0435086	CER	TSPAN8	Gene Body	TDP-GRN	No	No	Deep sea	No
chr12	71686290	71686291	-0.954507	0.00370778	0.0170417	CER	TMEM19	Promoter	TDP-C9	No	No	Island	No
chr12	76763960	76763961	0.676215	0.0129755	0.0377735	CER	ZDHHC17	Promoter	TDP-C9	No	No	Island	No
chr12	77065431	77065432	-1.44095	0.000232203	0.0209731	CER	E2F7	5'-UTR	TDP-GRN	No	No	Island	No
chr12	79375276	79375277	0.979292	0.00972926	0.0315448	CER	SYT1	Gene Body	TDP-C9	No	No	Deep sea	No
chr12	79689854	79689855	-0.973441	0.00289668	0.0344516	CER	PAWR	Gene Body	TDP-B	No	No	Island	No
chr12	79690295	79690296	-1.03751	0.000417254	0.00473795	CER	PAWR	Promoter	TDP-C9	No	No	Island	No
chr12	80708687	80708688	-0.743833	0.00957276	0.0316104	CER	MYF6	Gene Body	TDP-A	TDP-A,TDP-C9	No	Island	No
chr12	80708687	80708688	-1.02603	0.0157458	0.0424829	CER	MYF6	Gene Body	TDP-C9	TDP-A,TDP-C9	No	Island	No
chr12	89709006	89709007	-1.17393	2.61568e-05	0.00128168	CER	ATP2B1,ATP2B1-AS1	Promoter, Gene body	TDP-C9	No	No	Island	No
chr12	93570819	93570820	-1.04399	0.00216979	0.0349	CER	SOCS2,SOCS2-AS1	Promoter, Gene body	TDP-GRN	No	No	Island	No
chr12	93571975	93571976	1.05137	0.00309316	0.0152383	CER	SOCS2,SOCS2-AS1	Promoter	TDP-C9	No	No	Island	No
chr12	93894725	93894726	-0.462871	0.0339299	0.0470293	CER	CRADD	3'-UTR	ABC	No	No	Deep sea	No
chr12	94588137	94588138	1.08902	0.0155302	0.0381343	CER	TMCC3	Gene Body	TDP-A	No	No	Deep sea	No
chr12	94650092	94650093	-1.14268	0.00101519	0.00766983	CER	TMCC3	Gene Body	TDP-C9	No	No	Island	No
chr12	95548940	95548941	-0.711066	0.00195727	0.0114021	CER	USP44	Promoter	TDP-C9	No	No	Island	No
chr12	95942833	95942834	-0.874168	0.00510036	0.0207971	CER	AMDHD1,CCDC38	Promoter	TDP-C9	No	No	Shore	No
chr12	96227590	96227591	-1.11331	0.00248953	0.0335508	CER	ELK3	Gene Body	TDP-B	No	No	Deep sea	No
chr12	96399924	96399925	0.934521	0.00914889	0.0302441	CER	CDK17	Promoter	TDP-C9	TDP-C9,TDP-GRN	No	Island	No
chr12	96399924	96399925	1.19207	0.00191645	0.0335228	CER	CDK17	Promoter	TDP-GRN	TDP-C9,TDP-GRN	No	Island	No
chr12	96907309	96907310	-1.10515	0.000161742	0.00301331	CER	NEDD1	Promoter	TDP-C9	No	No	Island	No
chr12	96907424	96907425	0.74258	0.0174925	0.0453046	CER	NEDD1	Promoter	TDP-C9	No	No	Island	No
chr12	98457085	98457086	-0.885432	0.00261028	0.0214961	CER	SLC9A7P1	Gene Body	TDP-A	No	No	Island	No
chr12	98517668	98517669	1.50323	2.89737e-06	0.00319677	CER	TMPO	Gene Body	TDP-A	TDP-A,ABC,TDP	No	Shore	No
chr12	98517668	98517669	1.04306	5.45059e-05	0.00301334	CER	TMPO	Gene Body	ABC	TDP-A,ABC,TDP	No	Shore	No
chr12	98517668	98517669	0.874554	0.000292637	0.00240229	CER	TMPO	Gene Body	TDP	TDP-A,ABC,TDP	No	Shore	No
chr12	98593506	98593507	-1.1984	0.00242276	0.0130387	CER	SLC25A3	Promoter	TDP-C9	No	No	Island	No
chr12	100142313	100142314	1.39504	0.000621152	0.0247345	CER	UHRF1BP1L	Gene Body	TDP-B	No	No	Island	No
chr12	100142316	100142317	0.70652	0.00239713	0.0213293	CER	UHRF1BP1L	Gene Body	TDP-A	TDP-A,ABC	No	Island	No
chr12	100142316	100142317	0.658258	0.000492766	0.00872356	CER	UHRF1BP1L	Gene Body	ABC	TDP-A,ABC	No	Island	No
chr12	100142349	100142350	-0.96879	0.000296977	0.00403676	CER	UHRF1BP1L	Gene Body	TDP-C9	No	No	Island	No
chr12	100717194	100717195	-1.28189	3.44189e-07	0.000241963	CER	ANO4	Promoter	TDP-C9	No	No	Island	No
chr12	101697618	101697619	-0.683301	0.0271151	0.0498286	CER	CHPT1	Promoter	TDP-A	No	No	Island	No
chr12	101698242	101698243	-0.782036	0.011003	0.0448167	CER	CHPT1	Gene Body	TDP-C	TDP-C,TDP-C9	No	Island	No
chr12	101698242	101698243	-1.01723	0.00227122	0.0125454	CER	CHPT1	Gene Body	TDP-C9	TDP-C,TDP-C9	No	Island	No
chr12	102958593	102958594	-1.14089	0.00304048	0.0306179	CER	PAH,ASCL1	Promoter, Gene body	TDP-C	No	No	Island	No
chr12	103495734	103495735	0.803493	0.00579566	0.0370406	CER	C12orf42	Gene Body	TDP-C	No	No	Island	No
chr12	104137947	104137948	-0.878586	0.00316485	0.0154708	CER	NFYB	5'-UTR	TDP-C9	No	No	Island	No
chr12	104458398	104458399	-1.11228	0.00203704	0.0340448	CER	CHST11	Gene Body	TDP-GRN	TDP-GRN,TDP	No	Island	No
chr12	104458398	104458399	-0.606027	0.00794779	0.0158956	CER	CHST11	Gene Body	TDP	TDP-GRN,TDP	No	Island	No
chr12	104877934	104877935	1.60525	0.00692074	0.0379284	CER	SLC41A2	Gene Body	TDP-C	No	No	Deep sea	No
chr12	105084156	105084157	-1.02111	0.0128545	0.037586	CER	ALDH1L2	Gene Body	TDP-C9	No	No	Deep sea	No
chr12	105084192	105084193	0.924318	0.00584836	0.0227204	CER	ALDH1L2	Gene Body	TDP-C9	No	No	Deep sea	No
chr12	106138594	106138595	-0.864947	0.0242911	0.0473259	CER	NUAK1	Gene Body	TDP-A	TDP-A,TDP-B	No	Island	No
chr12	106138594	106138595	-1.3619	0.00360653	0.0361859	CER	NUAK1	Gene Body	TDP-B	TDP-A,TDP-B	No	Island	No
chr12	106240184	106240185	-1.78647	0.0052653	0.0443267	CER	CKAP4	Gene Body	TDP-GRN	No	No	Shore	No
chr12	106774954	106774955	-1.08647	0.00109511	0.00807493	CER	LOC100287944,RIC8B	Promoter, Gene body	TDP-C9	No	No	Island	No
chr12	106809219	106809220	-2.58163	6.33317e-05	0.00180404	CER	RIC8B	Gene Body	TDP-C9	No	No	Deep sea	No
chr12	107319188	107319189	0.632152	0.0192811	0.0480328	CER	BTBD11	Promoter	TDP-C9	No	No	Island	No
chr12	107760682	107760683	1.37078	0.0102374	0.0325326	CER	PRDM4	5'-UTR	TDP-C9	No	No	Island	No
chr12	108129743	108129744	0.846959	0.000466713	0.0155785	CER	WSCD2	Promoter	TDP-A	TDP-A,TDP-C9	No	Shore	No
chr12	108129743	108129744	0.803673	0.0142567	0.0401035	CER	WSCD2	Promoter	TDP-C9	TDP-A,TDP-C9	No	Shore	No
chr12	108515782	108515783	-0.816315	0.00238295	0.012873	CER	FICD	Gene Body	TDP-C9	No	No	Shore	No
chr12	108591921	108591922	-0.983631	0.0162765	0.0388043	CER	TMEM119	Gene Body	TDP-A	No	No	Island	No
chr12	108857561	108857562	-1.58711	0.000464074	0.0245023	CER	SSH1	Promoter	TDP-GRN	No	No	Island	No
chr12	109059670	109059671	1.48547	0.00681775	0.047293	CER	USP30	Gene Body	TDP-GRN	No	No	Deep sea	No
chr12	109098515	109098516	-0.780323	0.00811379	0.0497665	CER	UNG	Gene Body	TDP-B	No	No	Island	No
chr12	109227436	109227437	1.29555	0.0144739	0.0367068	CER	ACACB	5'-UTR	TDP-A	No	No	Deep sea	No
chr12	109713691	109713692	-0.883685	0.0028449	0.0144095	CER	FAM222A	Promoter	TDP-C9	No	No	Island	No
chr12	109713950	109713951	-1.11728	0.00168741	0.0195756	CER	FAM222A	Promoter	TDP-A	No	No	Island	No
chr12	109718588	109718589	1.20372	0.000751513	0.00650403	CER	FAM222A	Gene Body	TDP-C9	No	No	Island	No
chr12	109772967	109772968	1.17947	0.00134329	0.0302953	CER	FAM222A-AS1	Gene Body	TDP-B	No	No	Deep sea	No
chr12	109998879	109998880	0.788162	0.000975594	0.0183478	CER	ANKRD13A	Promoter	TDP-A	No	No	Shore	No
chr12	110582323	110582324	1.32948	0.00094701	0.0226687	CER	PPTC7	Gene body	TDP-C	No	No	island	Yes
chr12	111068474	111068475	-0.630873	0.0353721	0.0485555	CER	CUX2	Gene Body	ABC	ABC,TDP	No	Deep sea	No
chr12	111068474	111068475	-0.749022	0.00834118	0.0163553	CER	CUX2	Gene Body	TDP	ABC,TDP	No	Deep sea	No
chr12	111091407	111091408	2.37211	0.000147122	0.017915	CER	CUX2	Gene Body	TDP-GRN	No	No	Deep sea	No
chr12	111310350	111310351	1.74526	0.000401487	0.0234086	CER	CUX2	Gene Body	TDP-B	No	No	Shore	No
chr12	111362337	111362338	1.32915	0.00333367	0.0159241	CER	PHETA1	3'-UTR	TDP-C9	No	No	Shore	No
chr12	111403087	111403088	-0.981586	0.000577488	0.0057616	CER	NA	Intergenic	TDP-C9	No	No	Shelf	No
chr12	111418445	111418446	0.736253	0.0264819	0.0492722	CER	SH2B3	Gene Body	TDP-A	No	No	Island	No
chr12	111418586	111418587	0.637776	0.0202126	0.0432193	CER	SH2B3	Gene Body	TDP-A	No	No	Island	No
chr12	111418589	111418590	0.772316	0.00628962	0.0275479	CER	SH2B3	Gene Body	TDP-A	No	No	Island	No
chr12	111418593	111418594	0.67851	0.00595915	0.0270362	CER	SH2B3	Gene Body	TDP-A	TDP-A,ABC	No	Island	No
chr12	111418593	111418594	0.590493	0.00978047	0.0227866	CER	SH2B3	Gene Body	ABC	TDP-A,ABC	No	Island	No
chr12	111686640	111686641	0.831965	0.002868	0.021825	CER	BRAP, ACAD10	Promoter, Gene body	TDP-A	No	No	Shore	No
chr12	111766787	111766788	0.643822	0.00876967	0.0306846	CER	ALDH2	Promoter	TDP-A	No	No	Island	No
chr12	112381933	112381934	0.731229	0.00759685	0.026743	CER	HECTD4	Gene Body	TDP-C9	No	No	Island	No
chr12	113077965	113077966	0.715248	0.0130032	0.035733	CER	DTX1	Gene Body	TDP-A	TDP-A,ABC	No	Island	No
chr12	113077965	113077966	0.514379	0.0183967	0.032505	CER	DTX1	Gene Body	ABC	TDP-A,ABC	No	Island	No
chr12	113093211	113093212	1.29371	0.00575661	0.0423358	CER	DTX1	Promoter	TDP-B	No	No	Island	No
chr12	113093303	113093304	-0.722253	0.0110384	0.0333183	CER	DTX1	Promoter	TDP-A	No	No	Island	No
chr12	113093337	113093338	1.2886	0.00211753	0.0265825	CER	DTX1	Promoter	TDP-C	No	No	Island	No
chr12	113179240	113179241	-1.20149	0.00274218	0.0214961	CER	DDX54	3'-UTR	TDP-A	No	No	Deep sea	No
chr12	113246856	113246857	-1.37947	1.31068e-05	0.0159413	CER	TPCN1	Gene body	TDP-C	No	No	Deep sea	Yes
chr12	113364164	113364165	-1.18039	0.00101947	0.0276396	CER	PLBD2	Gene Body	TDP-B	No	No	Deep sea	No
chr12	113462477	113462478	-0.774784	0.00666597	0.0471797	CER	LHX5	3'-UTR	TDP-GRN	No	No	Shore	No
chr12	113471751	113471752	1.85907	6.61341e-05	0.0109918	CER	LHX5-AS1,LHX5	Promoter, 5'-UTR	TDP-A	No	No	Island	No
chr12	113480060	113480061	0.751457	0.0216419	0.0443508	CER	LHX5-AS1	Gene Body	TDP-A	No	No	Island	No
chr12	113645640	113645641	0.731197	0.00453695	0.0247811	CER	LINC01234	Gene Body	TDP-A	TDP-A,TDP-C	No	Deep sea	No
chr12	113645640	113645641	0.885631	0.00456775	0.0340699	CER	LINC01234	Gene Body	TDP-C	TDP-A,TDP-C	No	Deep sea	No
chr12	113674094	113674095	0.702526	0.0172575	0.044922	CER	LINC01234	Gene Body	TDP-C9	No	No	Deep sea	No
chr12	114396150	114396151	0.68062	0.00288496	0.037587	CER	TBX5	Gene Body	TDP-GRN	No	No	Island	No
chr12	116072605	116072606	-0.83072	0.0148398	0.037212	CER	MED13L	Gene Body	TDP-A	TDP-A,TDP-GRN	No	Deep sea	No
chr12	116072605	116072606	-1.60407	2.91378e-05	0.0110147	CER	MED13L	Gene Body	TDP-GRN	TDP-A,TDP-GRN	No	Deep sea	No
chr12	117040707	117040708	1.68539	0.00326699	0.0315597	CER	TESC	Gene Body	TDP-C	No	No	Shore	No
chr12	117098568	117098569	-0.865146	0.001332	0.00900195	CER	TESC-AS1,TESC	Promoter, Gene body	TDP-C9	No	No	Shore	No
chr12	117099227	117099228	-0.835857	0.00432911	0.0188287	CER	TESC-AS1,TESC	Promoter	TDP-C9	No	No	Island	No
chr12	117167575	117167576	-1.19522	0.00885034	0.0295628	CER	FBXO21	Promoter	TDP-C9	No	No	Deep sea	No
chr12	117361209	117361210	-0.63862	0.0130168	0.0481993	CER	NOS1	Gene Body	TDP-C	No	No	Island	No
chr12	117852655	117852656	1.30212	0.00146239	0.009493	CER	KSR2	Gene Body	TDP-C9	No	No	Deep sea	No
chr12	117875064	117875065	-1.22847	0.00630593	0.0442086	CER	KSR2	Gene Body	TDP-B	No	No	Deep sea	No
chr12	118372636	118372637	-0.703855	0.0119536	0.0464709	CER	TAOK3	Gene Body	TDP-C	No	No	Island	No
chr12	119594323	119594324	-1.09948	0.000243775	0.00362314	CER	TMEM233	Gene Body	TDP-C9	No	No	Island	No
chr12	119594379	119594380	0.791768	0.00114118	0.0234022	CER	TMEM233	Gene body	TDP-C	No	No	island	No
chr12	119877094	119877095	-0.657348	0.0115588	0.0341561	CER	CIT	Gene Body	TDP-A	TDP-A,TDP-C9	No	Island	No
chr12	119877094	119877095	-1.20033	0.000339275	0.00429479	CER	CIT	Gene Body	TDP-C9	TDP-A,TDP-C9	No	Island	No
chr12	119989971	119989972	0.649974	0.00634724	0.0275795	CER	BICDL1	Promoter	TDP-A	No	No	Island	No
chr12	119990206	119990207	-0.835519	0.00919986	0.0303961	CER	BICDL1	Gene Body	TDP-C9	No	No	Island	No
chr12	120325946	120325947	-1.13291	0.0030542	0.0151488	CER	PLA2G1B	Gene Body	TDP-C9	No	No	Deep sea	No
chr12	120468710	120468711	0.862265	0.00493059	0.0433521	CER	SRSF9	Gene Body	TDP-GRN	No	No	Shore	No
chr12	120649300	120649301	-1.24243	0.00619207	0.0463809	CER	CABP1	Promoter	TDP-GRN	No	No	Deep sea	No
chr12	120687099	120687100	0.634275	0.00648213	0.0276944	CER	MLEC	Promoter	TDP-A	No	No	Island	No
chr12	120687187	120687188	-0.960207	0.00560048	0.0222263	CER	MLEC	Promoter	TDP-C9	No	No	Island	No
chr12	120710679	120710680	-0.908763	0.00525625	0.021146	CER	UNC119B	Gene Body	TDP-C9	No	Yes	Island	No
chr12	120903828	120903829	0.672328	0.0046357	0.0248078	CER	XLOC_009911, SPPL3	Promoter	TDP-A	No	No	Island	No
chr12	121210393	121210394	-1.83464	0.00181873	0.0316994	CER	P2RX4	Gene Body	TDP-B	No	No	Island	No
chr12	121280083	121280084	-1.27231	5.27761e-05	0.00173334	CER	CAMKK2	Gene Body	TDP-C9	TDP-C9,TDP-GRN,TDP	No	Deep sea	No
chr12	121280083	121280084	-0.9027	0.00554368	0.0451717	CER	CAMKK2	Gene Body	TDP-GRN	TDP-C9,TDP-GRN,TDP	No	Deep sea	No
chr12	121280083	121280084	-0.714908	0.00309295	0.00898095	CER	CAMKK2	Gene Body	TDP	TDP-C9,TDP-GRN,TDP	No	Deep sea	No
chr12	121441766	121441767	1.6923	0.00112871	0.0234022	CER	KDM2B	Promoter	TDP-C	No	No	shore	No
chr12	121522772	121522773	0.968273	0.0163417	0.0435163	CER	KDM2B	Gene Body	TDP-C9	No	No	Deep sea	No
chr12	121803904	121803905	0.972333	0.00164755	0.0194774	CER	SETD1B, LINC01089	Promoter	TDP-A	No	No	Island	No
chr12	121814550	121814551	1.4821	0.00969445	0.0432002	CER	SETD1B	Gene Body	TDP-C	No	No	Shelf	No
chr12	121822589	121822590	-1.77261	0.00103128	0.00772078	CER	SETD1B	Gene Body	TDP-C9	No	No	Shore	No
chr12	121823236	121823237	0.906984	0.0037794	0.0367996	CER	SETD1B	Gene Body	TDP-B	TDP-B,TDP-C9,TDP	No	Island	No
chr12	121823236	121823237	0.709705	0.00926438	0.0305097	CER	SETD1B	Gene Body	TDP-C9	TDP-B,TDP-C9,TDP	No	Island	No
chr12	121823236	121823237	0.541333	0.00280454	0.00849859	CER	SETD1B	Gene Body	TDP	TDP-B,TDP-C9,TDP	No	Island	No
chr12	121918639	121918640	-1.40854	3.14298e-06	0.000459246	CER	CFAP251,PSMD9	5'-UTR, Gene body	TDP-C9	No	No	Island	No
chr12	122021707	122021708	0.943787	0.00201538	0.0322375	CER	BCL7A	Promoter	TDP-B	No	No	Island	No
chr12	122203638	122203639	-1.06395	0.00324041	0.0156224	CER	B3GNT4	Promoter	TDP-C9	No	No	Island	No
chr12	122203639	122203640	1.11572	0.00267383	0.0138975	CER	B3GNT4	Promoter	TDP-C9	No	No	Island	No
chr12	122204503	122204504	1.1212	0.000267504	0.0227339	CER	B3GNT4	Gene Body	TDP-B	No	No	Island	No
chr12	122226603	122226604	1.31504	0.00443185	0.0391275	CER	DIABLO,VPS33A	Promoter, Gene body	TDP-B	No	No	Island	No
chr12	122774463	122774464	-0.763217	0.0108267	0.0447015	CER	CCDC62	Promoter	TDP-C	TDP-C,ABC	No	Island	No
chr12	122774463	122774464	-0.46997	0.0186203	0.0327893	CER	CCDC62	Promoter	ABC	TDP-C,ABC	No	Island	No
chr12	122981614	122981615	0.888705	0.00509819	0.0411108	CER	ARL6IP4,ABCB9,OGFOD2	Promoter, 5'-UTR, Gene body	TDP-B	No	No	Shore	No
chr12	122984763	122984764	-0.909522	0.0028158	0.0143896	CER	PITPNM2	3'-UTR	TDP-C9	No	No	Shore	No
chr12	122984794	122984795	1.64439	0.000122892	0.00261997	CER	PITPNM2	3'-UTR	TDP-C9	No	No	Shore	No
chr12	123056370	123056371	-1.12111	0.010867	0.0447015	CER	PITPNM2	Gene Body	TDP-C	No	No	Deep sea	No
chr12	123457746	123457747	1.11089	0.00742586	0.0480248	CER	SNRNP35	Promoter	TDP-GRN	No	No	Shore	No
chr12	123457814	123457815	-2.02836	0.00379181	0.0172658	CER	SNRNP35	Promoter	TDP-C9	No	No	Shore	No
chr12	123671355	123671356	-0.498059	0.0133328	0.0359674	CER	TCTN2	Gene Body	TDP-A	TDP-A,TDP-C9,ABC,TDP	No	Island	No
chr12	123671355	123671356	-1.07557	4.90113e-05	0.00172134	CER	TCTN2	Gene Body	TDP-C9	TDP-A,TDP-C9,ABC,TDP	No	Island	No
chr12	123671355	123671356	-0.496764	0.00663671	0.0185572	CER	TCTN2	Gene Body	ABC	TDP-A,TDP-C9,ABC,TDP	No	Island	No
chr12	123671355	123671356	-0.675078	0.000195725	0.00195725	CER	TCTN2	Gene Body	TDP	TDP-A,TDP-C9,ABC,TDP	No	Island	No
chr12	123946323	123946324	1.17561	0.00152028	0.0307365	CER	CCDC92	5'-UTR	TDP-B	TDP-B,TDP-C9	No	Deep sea	No
chr12	123946323	123946324	1.07798	0.000961065	0.00737302	CER	CCDC92	5'-UTR	TDP-C9	TDP-B,TDP-C9	No	Deep sea	No
chr12	124328453	124328454	1.20847	0.00316621	0.0312498	CER	NCOR2	Promoter	TDP-C	No	No	Shelf	No
chr12	124387790	124387791	-0.791819	0.0104547	0.0441942	CER	NCOR2	Gene Body	TDP-C	No	No	Island	No
chr12	124404072	124404073	1.3365	0.00546468	0.02183	CER	NCOR2	Gene Body	TDP-C9	No	No	Deep sea	No
chr12	124455565	124455566	-0.67121	0.00469465	0.0248078	CER	NCOR2	Gene Body	TDP-A	No	No	Shore	No
chr12	124503072	124503073	-2.45965	0.0118063	0.0356713	CER	NCOR2	Gene Body	TDP-C9	No	No	Deep sea	No
chr12	124523522	124523523	1.14429	0.00385552	0.0234266	CER	NCOR2	Gene Body	TDP-A	No	No	Deep sea	No
chr12	124567668	124567669	-0.732784	0.0148336	0.0410237	CER	NCOR2	Promoter	TDP-C9	No	No	Island	No
chr12	124994012	124994013	-1.10007	0.000127571	0.00266365	CER	BRI3BP	Gene Body	TDP-C9	No	No	Island	No
chr12	126726390	126726391	0.72173	0.00304967	0.0222778	CER	LINC00943	Promoter	TDP-A	No	No	Island	No
chr12	127146316	127146317	0.909927	0.0141526	0.0365978	CER	NA	Intergenic	TDP-A	TDP-A,ABC	No	Island	No
chr12	127146316	127146317	0.813086	0.00650087	0.0185572	CER	NA	Intergenic	ABC	TDP-A,ABC	No	Island	No
chr12	128824023	128824024	0.721448	0.00529323	0.0356289	CER	SLC15A4	Promoter	TDP-C	No	No	Island	No
chr12	128853520	128853521	1.39037	4.34751e-05	0.0102788	CER	GLT1D1	Promoter	TDP-A	No	No	Island	No
chr12	130162291	130162292	-1.04819	0.000567548	0.00574737	CER	FZD10,FZD10-AS1	Promoter	TDP-C9	No	No	Island	No
chr12	130164231	130164232	0.893137	0.0156957	0.0382287	CER	FZD10	Gene Body	TDP-A	No	No	Island	No
chr12	130451167	130451168	-0.89484	0.00884154	0.0414781	CER	RIMBP2	Gene Body	TDP-C	No	No	Island	No
chr12	130454797	130454798	1.5896	0.00993611	0.031909	CER	RIMBP2	Gene Body	TDP-C9	No	No	Shelf	No
chr12	130478893	130478894	-1.07106	0.00462766	0.0395758	CER	RIMBP2	Gene Body	TDP-B	No	No	Deep sea	No
chr12	130714864	130714865	0.846261	0.0137678	0.0392001	CER	RIMBP2	Gene Body	TDP-C9	No	No	Shore	No
chr12	130838768	130838769	0.783895	0.00499511	0.043424	CER	STX2	Gene Body	TDP-GRN	No	No	Island	No
chr12	131043224	131043225	-0.679506	0.0247871	0.0476427	CER	ADGRD1	Gene Body	TDP-A	No	No	Shore	No
chr12	131828832	131828833	-1.11308	0.0025371	0.0134398	CER	MMP17	Gene Body	TDP-C9	No	No	Island	No
chr12	131830447	131830448	-1.15032	0.000336831	0.00429479	CER	MMP17	Gene Body	TDP-C9	No	No	Island	No
chr12	132205348	132205349	1.81049	0.00185394	0.0109501	CER	GALNT9	Gene Body	TDP-C9	No	No	Island	No
chr12	132287653	132287654	1.14992	0.000109844	0.0118345	CER	GALNT9	Gene Body	TDP-A	No	No	Shore	No
chr12	132306390	132306391	-1.56374	3.34588e-05	0.00145326	CER	GALNT9	Gene Body	TDP-C9	TDP-C9,ABC,TDP	No	Shore	No
chr12	132306390	132306391	-0.732753	0.00991035	0.0227866	CER	GALNT9	Gene Body	ABC	TDP-C9,ABC,TDP	No	Shore	No
chr12	132306390	132306391	-0.87941	0.00105204	0.00539508	CER	GALNT9	Gene Body	TDP	TDP-C9,ABC,TDP	No	Shore	No
chr12	132328949	132328950	-1.07497	0.00229727	0.0351099	CER	LOC101928416,GALNT9	Promoter, Gene body	TDP-GRN	No	No	Island	No
chr12	132498460	132498461	1.28089	0.00585228	0.0371199	CER	FBRSL1	Gene Body	TDP-C	No	No	Shore	No
chr12	132507014	132507015	-1.49166	0.00686193	0.0251618	CER	FBRSL1	Promoter	TDP-C9	No	No	Shore	No
chr12	132583383	132583384	1.20979	0.000346572	0.0231704	CER	FBRSL1	Gene Body	TDP-B	No	No	Island	No
chr12	132649429	132649430	2.11696	0.00196251	0.0320607	CER	POLE	Promoter	TDP-B	No	No	Deep sea	No
chr12	132649445	132649446	1.75363	0.000270047	0.0221397	CER	POLE	Promoter	TDP-GRN	No	No	Deep sea	No
chr12	132649448	132649449	-1.75167	0.00115892	0.0234022	CER	POLE	Promoter	TDP-C	No	No	Deep sea	No
chr12	132673460	132673461	-0.962151	0.00083362	0.017491	CER	POLE	Promoter	TDP-A	No	No	Island	No
chr12	132710384	132710385	0.875026	0.00412274	0.0239408	CER	PGAM5, PXMP2	Promoter, Gene body	TDP-A	TDP-A,ABC,TDP	No	Island	No
chr12	132710384	132710385	0.662063	0.00652552	0.0185572	CER	PGAM5, PXMP2	Promoter, Gene body	ABC	TDP-A,ABC,TDP	No	Island	No
chr12	132710384	132710385	0.630745	0.00559039	0.0124231	CER	PGAM5, PXMP2	Promoter, Gene body	TDP	TDP-A,ABC,TDP	No	Island	No
chr12	132710886	132710887	-1.18103	0.00551546	0.0417679	CER	PGAM5, PXMP2	Promoter, Gene body	TDP-B	No	No	Island	No
chr12	132828340	132828341	1.61133	0.00103146	0.0278165	CER	GOLGA3,CHFR	5'-UTR, Gene body	TDP-B	No	No	Island	No
chr12	132851766	132851767	0.814899	0.0241648	0.0472561	CER	CHFR	Promoter	TDP-A	TDP-A,TDP-C9	No	Shore	No
chr12	132851766	132851767	1.19094	0.00633982	0.0238666	CER	CHFR	Promoter	TDP-C9	TDP-A,TDP-C9	No	Shore	No
chr12	132904766	132904767	0.850661	0.00657452	0.0471797	CER	CHFR	Gene Body	TDP-GRN	No	No	Shelf	No
chr12	133235631	133235632	1.05369	0.00450846	0.0392814	CER	ANHX	5'-UTR	TDP-B	No	No	Island	No
chr12	133235994	133235995	1.26699	0.000176684	0.0161308	CER	ANHX	Promoter	TDP-C	No	No	island	No
chr13	19344864	19344865	-1.23131	0.00665987	0.0451401	CER	LINC00421,ANKRD26P3	Promoter	TDP-B	No	No	Island	No
chr13	20142509	20142510	0.80568	0.00448547	0.0340699	CER	GJA3	Gene Body	TDP-C	No	No	Island	No
chr13	20227524	20227525	1.32944	0.00648991	0.0376991	CER	GJB6	Gene Body	TDP-C	TDP-C,TDP-GRN	No	Deep sea	No
chr13	20227524	20227525	1.4282	0.00716165	0.0474938	CER	GJB6	Gene Body	TDP-GRN	TDP-C,TDP-GRN	No	Deep sea	No
chr13	21459118	21459119	0.889008	0.00347451	0.0355513	CER	ZDHHC20	5'-UTR	TDP-B	No	No	Island	No
chr13	21459229	21459230	-1.01454	0.00276333	0.0341994	CER	ZDHHC20	5'-UTR	TDP-B	No	No	Island	No
chr13	22897426	22897427	-1.00644	0.00512367	0.0256603	CER	LINC00621,BASP1P1,LINC00621	Promoter, Gene body	TDP-A	No	No	Shore	Yes
chr13	23578855	23578856	0.791188	0.00609373	0.0376612	CER	TNFRSF19	Promoter	TDP-C	No	No	Island	No
chr13	23579770	23579771	0.649051	0.0250649	0.047906	CER	TNFRSF19	Gene Body	TDP-A	No	No	Island	No
chr13	24076618	24076619	0.669487	0.0173555	0.0399213	CER	SPATA13	Gene Body	TDP-A	No	No	Deep sea	No
chr13	24680557	24680558	-0.761137	0.00542717	0.0448393	CER	ATP12A	Promoter	TDP-GRN	No	No	Island	No
chr13	24820592	24820593	1.84296	0.0229185	0.0458648	CER	RNF17	Gene Body	TDP-A	No	No	Deep sea	No
[truncated: 6,108 more rows]

## Sheet: Supp Table 4
Supplementary Table 4. Genome-wide DMR analyses results from frontal cortex. List of significantly differentially methylated DMRs from all analyses in FCX. aChr = Chromosome; bGRCh38 assembly; cFC = Fold change; dFDR = False discovery rate; eNearest gene according to GENCODE v44; fOverlap based on genomic position; gBased on the annotatr R package. FANTOM5 Enhancers = all cell types/tissues. hcCR…
[truncated: 154 more rows]

[truncated: 8 more sheets: Supp Table 5, Supp Table 6, Supp Table 7, Supp Table 8, Supp Table 9, Supp Table 10, Supp Table 11, Supp Table 12]
